# Supplementary material for: Integrated Fecal Microbiome and Serum Metabolomics Analysis Reveals Abnormal Changes in Rats with Immunoglobulin A Nephropathy and the Intervention Effect of Zhen Wu Tang
Source: Front Pharmacol. 2021 Jan 27;11:606689. doi: 10.3389/fphar.2020.606689 (PMC7872959; doi:10.3389/fphar.2020.606689)
Supplement: Supplementary file 1 [file table1.xls]

## Sheet: Sheet1
Sequencing data
Sample Name	Raw Tags	Effective Tags	Effective Ratio (%)	OTUs
Noraml-1	87838	82963	92.02	1331
Noraml-2	96260	90597	91.9	1259
Noraml-3	95254	92476	94.82	1262
Noraml-4	93133	85843	90.22	1378
Noraml-5	93631	88106	92.1	1345
Model-1	99884	92368	90.55	1450
Model-2	92488	87070	92.13	1180
Model-3	91339	84333	90.2	1393
Model-4	98172	82036	81.67	1360
Model-5	93988	85794	89.38	1380
ZWT-1	91006	82730	88.83	1192
ZWT-2	99413	93921	92.38	1078
ZWT-3	89849	83718	90.92	1187
ZWT-4	94473	85151	88.26	1094
ZWT-5	99727	92722	91.05	1302
Average	94430.3	87321.9	90.4287	1279.4
