# Supplementary material for: Integrated Fecal Microbiome and Serum Metabolomics Analysis Reveals Abnormal Changes in Rats with Immunoglobulin A Nephropathy and the Intervention Effect of Zhen Wu Tang
Source: Front Pharmacol. 2021 Jan 27;11:606689. doi: 10.3389/fphar.2020.606689 (PMC7872959; doi:10.3389/fphar.2020.606689)
Supplement: Supplementary file 4 [file table4.xls]

## Sheet: KO
KO id	Normal-1	Normal-2	Normal-3	Normal-4	Normal-5	Model-1	Model-2	Model-3	Model-4	Model-5	KEGG_Description
K01361	1	3	1	0	2	1	2	2	2	2	lactocepin [EC:3.4.21.96]
K01362	29	25	29	25	26	26	22	24	21	23	None
K05845	1	3	1	2	3	2	4	3	4	2	osmoprotectant transport system substrate-binding protein
K05846	9	12	11	10	11	16	12	15	17	20	osmoprotectant transport system permease protein
K05847	7	8	7	8	8	12	9	11	13	16	osmoprotectant transport system ATP-binding protein
K01101	3	5	4	4	5	7	5	6	10	13	4-nitrophenyl phosphatase [EC:3.1.3.41]
K01103	0	0	0	0	0	0	0	0	0	1	6-phosphofructo-2-kinase / fructose-2,6-bisphosphatase [EC:2.7.1.105 3.1.3.46];fructose-2,6-bisphosphatase [EC:3.1.3.46]
K01104	52	66	52	69	71	70	68	62	76	85	protein-tyrosine phosphatase [EC:3.1.3.48]
K05592	27	23	22	21	23	21	23	23	20	18	ATP-dependent RNA helicase DeaD [EC:3.6.4.13];ATP-dependent RNA helicase DeaD
K05593	3	7	4	11	9	14	5	5	8	18	aminoglycoside 6-adenylyltransferase [EC:2.7.7.-]
K05596	0	0	0	0	0	0	0	1	0	0	LysR family transcriptional regulator, chromosome initiation inhibitor
K05595	1	1	1	1	1	2	2	3	2	2	multiple antibiotic resistance protein
K14540	14	24	18	28	26	26	24	17	22	28	ribosome biogenesis GTPase A
K02456	2	2	3	3	2	2	4	2	3	1	general secretion pathway protein G
K02454	1	2	2	2	2	1	4	1	2	1	general secretion pathway protein E
K02103	4	10	6	13	12	13	9	6	9	16	GntR family transcriptional regulator, arabinose operon transcriptional repressor
K08138	0	0	0	0	0	1	1	1	1	0	MFS transporter, SP family, xylose:H+ symportor
K02108	32	29	29	32	33	30	32	31	32	33	F-type H+-transporting ATPase subunit a [EC:3.6.3.14]
K02109	32	29	30	34	34	35	33	33	35	42	F-type H+-transporting ATPase subunit b [EC:3.6.3.14]
K03851	0	0	0	0	0	0	0	0	0	1	taurine-pyruvate aminotransferase [EC:2.6.1.77]
K03852	0	0	0	0	0	0	0	0	0	1	sulfoacetaldehyde acetyltransferase [EC:2.3.3.15]
K03856	17	30	20	36	31	32	28	18	20	29	3-deoxy-7-phosphoheptulonate synthase [EC:2.5.1.54]
K13012	3	8	4	9	8	6	4	2	2	4	O-antigen biosynthesis protein WbqP
K13275	1	1	1	0	0	1	0	1	1	0	major intracellular serine protease [EC:3.4.21.-]
K03274	1	2	2	3	2	2	5	2	2	2	ADP-L-glycero-D-manno-heptose 6-epimerase [EC:5.1.3.20]
K03271	4	5	5	8	6	12	10	7	10	18	phosphoheptose isomerase [EC:5.-.-.-]
K03270	22	18	16	21	20	18	16	16	14	16	3-deoxy-D-manno-octulosonate 8-phosphate phosphatase (KDO 8-P phosphatase) [EC:3.1.3.45]
K03273	1	2	2	3	2	2	5	2	2	2	D-glycero-D-manno-heptose 1,7-bisphosphate phosphatase [EC:3.1.3.-]
K03272	3	4	5	6	5	7	9	4	7	10	D-beta-D-heptose 7-phosphate kinase / D-beta-D-heptose 1-phosphate adenosyltransferase [EC:2.7.1.- 2.7.7.-]
K07557	0	1	0	0	1	0	0	0	0	0	archaeosine tRNA-ribosyltransferase [EC:2.4.2.-]
K07552	18	10	11	9	11	8	6	12	7	6	MFS transporter, DHA1 family, bicyclomycin/chloramphenicol resistance protein
K06221	0	0	0	0	0	0	0	1	0	1	2,5-diketo-D-gluconate reductase A [EC:1.1.1.274]
K09903	34	36	31	40	39	35	34	32	32	35	uridylate kinase [EC:2.7.4.22]
K03234	0	1	0	0	1	0	0	0	0	0	elongation factor EF-2 [EC:3.6.5.3];elongation factor 2
K00773	32	33	30	38	38	35	32	30	29	32	queuine tRNA-ribosyltransferase [EC:2.4.2.29]
K00772	1	3	3	3	3	2	4	1	2	1	5'-methylthioadenosine phosphorylase [EC:2.4.2.28]
K06313	1	1	2	2	2	1	0	0	0	1	spore germination protein
K10201	0	1	0	1	1	0	1	0	1	0	N-acetylglucosamine transport system permease protein
K07177	2	4	2	2	3	3	3	4	6	4	PDZ domain-containing protein
K07174	0	1	0	0	1	0	0	0	0	0	Mn2+-dependent serine/threonine protein kinase [EC:2.7.1.-]
K07175	1	1	1	1	1	1	1	1	1	1	PhoH-like ATPase
K07172	0	0	0	1	1	0	1	0	1	0	None
K07173	10	20	11	23	20	19	26	14	20	15	S-ribosylhomocysteine lyase [EC:4.4.1.21]
K07170	20	13	14	11	13	9	9	15	12	8	GAF domain-containing protein
K07171	20	30	24	41	38	45	33	29	35	56	None
K07178	0	1	0	0	1	0	0	0	0	0	RIO kinase 1 [EC:2.7.11.1]
K00194	2	2	1	5	4	1	3	1	2	1	acetyl-CoA decarbonylase/synthase complex subunit delta;carbon-monoxide dehydrogenase delta subunit [EC:1.2.99.2]
K00197	2	2	1	5	4	1	3	1	2	1	carbon-monoxide dehydrogenase gamma subunit [EC:1.2.99.2];acetyl-CoA decarbonylase/synthase complex subunit gamma [EC:2.1.1.-]
K00196	0	1	0	0	1	0	0	0	0	0	carbon-monoxide dehydrogenase iron sulfur subunit
K00198	5	6	5	12	11	5	7	5	7	3	carbon-monoxide dehydrogenase catalytic subunit [EC:1.2.99.2]
K06405	10	17	12	22	20	22	16	12	14	20	stage V sporulation protein AC
K10109	3	4	4	3	4	4	5	4	6	8	maltose/maltodextrin transport system permease protein
K10108	4	6	5	6	7	9	8	7	10	19	maltose/maltodextrin transport system substrate-binding protein
K01828	0	0	0	0	0	0	0	1	0	0	None
K01825	0	0	0	0	0	0	0	1	0	0	3-hydroxyacyl-CoA dehydrogenase / enoyl-CoA hydratase / 3-hydroxybutyryl-CoA epimerase / enoyl-CoA isomerase [EC:1.1.1.35 4.2.1.17 5.1.2.3 5.3.3.8]
K01823	3	7	5	4	6	4	8	5	8	5	isopentenyl-diphosphate delta-isomerase [EC:5.3.3.2]
K01821	2	5	3	2	4	2	3	4	6	4	4-oxalocrotonate tautomerase [EC:5.3.2.-]
K00998	24	20	21	21	22	16	19	18	15	11	phosphatidylserine synthase [EC:2.7.8.8]
K00995	24	41	28	48	45	46	37	31	38	52	CDP-diacylglycerol--glycerol-3-phosphate 3-phosphatidyltransferase [EC:2.7.8.5]
K00997	9	18	13	17	16	13	15	10	13	10	holo-[acyl-carrier protein] synthase [EC:2.7.8.7]
K00996	1	2	2	3	2	1	5	1	2	1	undecaprenyl-phosphate galactose phosphotransferase [EC:2.7.8.6]
K00991	34	34	30	40	39	37	35	31	29	33	2-C-methyl-D-erythritol 4-phosphate cytidylyltransferase [EC:2.7.7.60]
K00990	0	0	0	0	0	0	0	1	1	1	[protein-PII] uridylyltransferase [EC:2.7.7.59]
K02622	21	14	15	12	14	11	10	16	14	10	topoisomerase IV subunit B [EC:5.99.1.-]
K03564	26	23	22	29	27	24	21	23	20	21	peroxiredoxin Q/BCP [EC:1.11.1.15]
K08358	1	1	1	0	1	0	0	1	0	1	tetrathionate reductase subunit B
K08357	1	1	1	0	1	0	0	1	0	1	tetrathionate reductase subunit A
K03469	32	34	29	37	37	35	31	31	31	34	ribonuclease HI [EC:3.1.26.4]
K03462	0	1	0	0	1	0	0	0	0	0	nicotinamide phosphoribosyltransferase [EC:2.4.2.12]
K03465	7	12	7	14	11	12	12	5	6	8	thymidylate synthase (FAD) [EC:2.1.1.148]
K03466	34	36	33	40	39	36	33	32	32	34	DNA segregation ATPase FtsK/SpoIIIE, S-DNA-T family
K01649	35	40	34	49	47	43	32	31	30	41	2-isopropylmalate synthase [EC:2.3.3.13]
K01643	6	9	5	8	8	7	12	10	10	11	citrate lyase subunit alpha / citrate CoA-transferase [EC:4.1.3.6 2.8.3.10];citrate lyase subunit alpha [EC:4.1.3.6]
K01640	2	1	1	1	1	3	1	3	1	3	hydroxymethylglutaryl-CoA lyase [EC:4.1.3.4]
K01641	2	4	2	2	3	2	3	3	5	4	hydroxymethylglutaryl-CoA synthase [EC:2.3.3.10]
K01646	3	5	3	3	3	3	6	4	5	4	citrate lyase subunit gamma [EC:4.1.3.6]
K01647	33	40	29	50	47	42	36	30	29	36	citrate synthase [EC:2.3.3.1]
K01644	6	10	6	8	9	8	12	10	10	12	citrate lyase subunit beta [EC:4.1.3.6];citrate lyase subunit beta / citryl-CoA lyase [EC:4.1.3.6 4.1.3.34]
K02626	0	1	0	0	1	0	0	0	0	0	arginine decarboxylase [EC:4.1.1.19]
K02594	2	2	3	2	2	2	1	1	1	1	homocitrate synthase NifV
K02592	1	1	2	2	2	1	0	0	0	1	nitrogenase molybdenum-iron protein NifN
K02591	2	3	4	5	4	5	3	2	1	3	nitrogenase molybdenum-iron protein beta chain [EC:1.18.6.1]
K02590	2	2	3	4	4	6	2	3	4	9	nitrogen regulatory protein PII 2
K02598	2	3	2	6	5	2	4	2	2	1	nitrite transporter NirC
K02841	0	0	0	0	0	0	0	1	0	0	heptosyltransferase I [EC:2.4.-.-]
K02840	0	1	1	0	1	1	1	1	2	1	UDP-D-galactose:(glucosyl)LPS alpha-1,6-D-galactosyltransferase [EC:2.4.1.-]
K02843	2	5	4	5	4	3	10	3	4	2	heptosyltransferase II [EC:2.4.-.-]
K02102	0	1	0	1	1	0	1	0	0	0	arabinose operon protein AraM
K09758	3	4	1	1	2	2	2	2	3	3	aspartate 4-decarboxylase [EC:4.1.1.12]
K06034	0	1	0	0	1	0	0	0	0	0	sulfopyruvate decarboxylase subunit alpha [EC:4.1.1.79]
K01581	3	8	7	5	5	3	7	4	6	4	ornithine decarboxylase [EC:4.1.1.17]
K03644	18	9	12	9	11	8	5	12	7	5	lipoic acid synthetase [EC:2.8.1.8]
K03646	0	0	0	0	0	0	0	0	0	1	colicin import membrane protein
K03647	2	6	4	3	4	4	5	6	9	6	protein involved in ribonucleotide reduction
K03640	1	1	1	2	1	1	3	2	2	1	peptidoglycan-associated lipoprotein
K03641	0	0	0	1	0	0	0	1	0	1	TolB protein
K03642	1	1	1	2	1	1	3	2	1	1	rare lipoprotein A
K03648	26	20	20	24	24	23	22	25	25	27	uracil-DNA glycosylase [EC:3.2.2.-];uracil-DNA glycosylase [EC:3.2.2.27]
K03649	0	1	0	1	1	1	1	1	1	0	TDG/mug DNA glycosylase family protein [EC:3.2.2.-]
K07345	0	0	0	0	0	0	0	1	0	0	major type 1 subunit fimbrin (pilin)
K07344	0	1	0	1	0	0	1	0	0	0	type IV secretion system protein TrbL
K07347	0	0	0	0	0	0	0	1	1	0	outer membrane usher protein
K07341	3	5	4	5	4	6	5	6	8	12	death on curing protein
K07343	3	7	3	10	9	10	5	4	6	10	DNA transformation protein and related proteins
K07342	0	1	0	0	1	0	0	0	0	0	protein transport protein SEC61 subunit gamma and related proteins
K06969	52	41	41	52	52	48	38	44	38	45	putative SAM-dependent methyltransferase;ribosomal RNA large subunit methyltransferase I [EC:2.1.1.-]
K06962	2	3	2	2	2	2	4	3	3	1	None
K06960	13	22	18	28	25	26	25	16	20	27	None
K06961	0	1	0	0	1	0	0	0	0	0	ribosomal RNA assembly protein
K06966	23	21	18	23	22	17	17	18	16	11	None
K06967	14	24	18	28	26	26	24	17	22	28	;tRNA (adenine-N(1)-)-methyltransferase [EC:2.1.1.36]
K06965	0	1	0	0	1	0	0	0	0	0	protein pelota
K08996	0	1	1	1	1	1	1	2	3	2	putative membrane protein
K08999	2	2	1	2	2	2	5	3	3	2	hypothetical protein
K08998	31	30	29	36	34	28	29	25	24	22	hypothetical protein
K00349	18	9	12	10	11	8	7	12	8	5	Na+-transporting NADH:ubiquinone oxidoreductase subunit D [EC:1.6.5.-]
K00340	19	9	12	10	11	8	7	12	8	5	NADH-quinone oxidoreductase subunit K [EC:1.6.5.3];NADH dehydrogenase I subunit K [EC:1.6.5.3]
K00341	19	9	12	10	11	8	7	12	8	5	NADH dehydrogenase I subunit L [EC:1.6.5.3];NADH-quinone oxidoreductase subunit L [EC:1.6.5.3]
K00690	4	8	4	7	9	9	8	8	12	16	sucrose phosphorylase [EC:2.4.1.7]
K00343	19	9	12	10	11	8	7	12	8	5	NADH dehydrogenase I subunit N [EC:1.6.5.3];NADH-quinone oxidoreductase subunit N [EC:1.6.5.3]
K00344	0	0	0	1	0	0	0	1	0	0	NADPH2:quinone reductase [EC:1.6.5.5]
K00697	0	0	0	0	0	0	0	1	0	0	alpha,alpha-trehalose-phosphate synthase (UDP-forming) [EC:2.4.1.15]
K00346	18	9	12	10	11	8	7	12	8	5	Na+-transporting NADH:ubiquinone oxidoreductase subunit A [EC:1.6.5.-]
K00347	18	9	12	10	11	8	7	12	8	5	Na+-transporting NADH:ubiquinone oxidoreductase subunit B [EC:1.6.5.-]
K09116	1	2	1	2	3	4	2	3	4	8	hypothetical protein
K09117	27	22	20	23	25	21	24	24	25	23	hypothetical protein
K05337	7	11	7	12	11	12	11	7	8	8	ferredoxin
K09118	0	0	0	0	0	0	0	1	1	0	hypothetical protein
K09119	0	1	0	0	1	0	0	0	0	0	hypothetical protein
K02106	1	0	0	1	1	2	1	2	1	2	short-chain fatty acids transporter
K05823	3	4	2	1	3	3	3	3	5	4	N-acetyldiaminopimelate deacetylase [EC:3.5.1.47]
K02100	0	1	0	1	0	0	1	0	0	0	MFS transporter, SP family, arabinose:H+ symporter
K00525	32	30	29	35	32	31	29	28	28	26	ribonucleoside-diphosphate reductase alpha chain [EC:1.17.4.1]
K00526	5	8	6	7	6	9	10	11	15	14	ribonucleoside-diphosphate reductase beta chain [EC:1.17.4.1]
K00527	41	49	37	55	54	51	47	42	45	54	ribonucleoside-triphosphate reductase [EC:1.17.4.2]
K00528	31	30	28	35	35	32	28	26	25	30	ferredoxin--NADP+ reductase [EC:1.18.1.2]
K03453	22	15	17	17	17	12	19	16	14	9	bile acid:Na+ symporter, BASS family
K00796	26	24	21	32	30	26	24	22	22	22	dihydropteroate synthase [EC:2.5.1.15]
K05339	0	1	0	0	1	1	1	1	2	1	holin-like protein LrgB
K00027	16	25	20	29	28	29	29	19	25	30	malate dehydrogenase (oxaloacetate-decarboxylating) [EC:1.1.1.38]
K00794	26	23	24	25	26	18	19	21	20	14	6,7-dimethyl-8-ribityllumazine synthase [EC:2.5.1.78];riboflavin synthase beta chain [EC:2.5.1.-]
K00793	26	21	23	23	25	17	18	21	18	13	riboflavin synthase [EC:2.5.1.9];riboflavin synthase alpha chain [EC:2.5.1.9]
K00791	34	36	32	41	39	36	37	33	34	36	tRNA dimethylallyltransferase [EC:2.5.1.75]
K00790	40	44	39	53	51	50	44	41	43	51	UDP-N-acetylglucosamine 1-carboxyvinyltransferase [EC:2.5.1.7]
K02691	1	0	0	0	1	0	0	1	0	0	photosystem I subunit VII
K00837	21	12	15	11	13	10	9	13	10	6	None
K00832	2	3	3	3	2	3	6	2	3	2	aromatic-amino-acid transaminase [EC:2.6.1.57]
K00833	20	12	14	13	14	9	12	13	9	7	adenosylmethionine-8-amino-7-oxononanoate aminotransferase [EC:2.6.1.62]
K00830	1	1	1	1	1	1	0	1	0	2	alanine-glyoxylate transaminase / serine-glyoxylate transaminase / serine-pyruvate transaminase [EC:2.6.1.44 2.6.1.45 2.6.1.51]
K00831	30	30	28	36	35	32	30	27	26	30	phosphoserine aminotransferase [EC:2.6.1.52]
K00839	1	2	1	1	2	1	1	1	1	1	aminotransferase [EC:2.6.1.-]
K01126	31	30	23	30	32	28	23	28	29	29	glycerophosphoryl diester phosphodiesterase [EC:3.1.4.46]
K01129	12	19	14	26	23	24	23	17	19	23	dGTPase [EC:3.1.5.1]
K02470	43	51	41	62	58	56	51	43	46	57	DNA gyrase subunit B [EC:5.99.1.3]
K02471	1	2	2	3	2	2	5	1	2	1	putative ATP-binding cassette transporter
K02472	1	1	0	0	1	1	1	2	1	1	UDP-N-acetyl-D-mannosaminuronic acid dehydrogenase [EC:1.1.1.-]
K02474	19	9	12	10	12	12	6	14	10	13	UDP-N-acetyl-D-galactosamine dehydrogenase [EC:1.1.1.-]
K02477	23	15	15	16	18	15	12	17	15	15	two-component system, LytT family, response regulator
K02478	1	1	1	0	1	1	0	1	1	0	two-component system, LytT family, sensor kinase [EC:2.7.13.3]
K01267	4	6	3	10	9	8	10	7	9	13	aspartyl aminopeptidase [EC:3.4.11.21]
K13292	18	34	21	41	37	33	33	21	26	33	phosphatidylglycerol:prolipoprotein diacylglycerol transferase [EC:2.-.-.-]
K02856	0	0	0	0	0	0	0	1	1	0	L-rhamnose-H+ transport protein
K02585	2	4	3	3	4	2	1	1	1	1	nitrogen fixation protein NifB
K11749	33	34	29	38	37	34	33	30	31	32	regulator of sigma E protease [EC:3.4.24.-]
K11742	0	0	0	0	0	0	0	0	0	1	spermidine export protein MdtI
K11743	1	1	1	2	2	5	1	3	3	8	spermidine export protein MdtJ
K11741	2	2	2	2	1	2	2	2	2	2	quaternary ammonium compound-resistance protein SugE
K13920	0	1	0	1	1	1	1	1	2	1	propanediol dehydratase small subunit [EC:4.2.1.28]
K13921	0	1	0	0	1	1	1	1	2	1	1-propanol dehydrogenase
K13922	1	2	2	4	4	6	4	4	6	10	propionaldehyde dehydrogenase
K13923	0	1	0	0	1	1	1	1	2	1	phosphotransacylase
K13927	2	2	3	6	5	4	6	4	4	4	holo-ACP synthase / triphosphoribosyl-dephospho-CoA synthase [EC:2.7.7.61 2.7.8.25]
K09922	18	9	11	9	11	8	5	11	7	5	hypothetical protein
K06201	23	16	16	20	19	15	15	18	18	15	copper homeostasis protein
K06200	5	8	6	9	9	11	15	8	12	14	carbon starvation protein
K06207	32	34	29	37	36	31	33	29	29	25	GTP-binding protein
K06206	7	14	9	18	15	13	13	8	8	9	sugar fermentation stimulation protein A
K06208	1	2	2	2	2	1	1	0	0	1	chorismate mutase [EC:5.4.99.5]
K00759	13	24	17	27	25	26	25	18	24	28	adenine phosphoribosyltransferase [EC:2.4.2.7]
K00757	28	23	25	28	29	26	26	25	24	26	uridine phosphorylase [EC:2.4.2.3]
K00756	7	14	7	14	12	15	13	7	9	10	pyrimidine-nucleoside phosphorylase [EC:2.4.2.2]
K00754	30	32	30	36	36	36	27	30	37	42	None
K06001	23	19	17	22	23	23	14	18	14	23	tryptophan synthase beta chain [EC:4.2.1.20]
K09766	1	2	2	2	2	2	2	1	0	2	hypothetical protein
K07150	7	10	12	11	10	13	12	10	12	17	None
K07151	0	1	1	0	1	0	0	0	0	1	dolichyl-diphosphooligosaccharide--protein glycosyltransferase [EC:2.4.1.119]
K07154	21	13	14	16	17	10	13	15	12	10	None
K07156	0	0	0	0	0	0	0	1	0	0	None
K07406	5	8	5	14	12	19	9	8	13	26	alpha-galactosidase [EC:3.2.1.22]
K07407	50	41	42	50	51	52	37	44	45	63	alpha-galactosidase [EC:3.2.1.22]
K07404	5	8	5	11	12	13	11	11	15	22	6-phosphogluconolactonase [EC:3.1.1.31]
K07405	19	9	12	10	11	8	7	12	8	6	alpha-amylase [EC:3.2.1.1]
K07402	12	14	12	17	17	16	20	14	15	16	xanthine dehydrogenase accessory factor
K01808	37	47	35	56	51	45	44	33	34	39	ribose 5-phosphate isomerase B [EC:5.3.1.6]
K01809	31	33	27	34	33	29	31	28	27	25	mannose-6-phosphate isomerase [EC:5.3.1.8]
K01802	23	15	17	15	16	13	15	18	14	9	peptidylprolyl isomerase [EC:5.2.1.8]
K01803	35	40	32	44	45	38	38	34	38	38	triosephosphate isomerase (TIM) [EC:5.3.1.1]
K01804	3	5	4	11	9	9	10	8	10	16	L-arabinose isomerase [EC:5.3.1.4]
K01805	2	2	3	3	3	5	3	3	3	3	xylose isomerase [EC:5.3.1.5]
K01807	4	9	5	4	8	8	6	8	12	15	ribose 5-phosphate isomerase A [EC:5.3.1.6]
K01664	2	1	1	4	3	1	2	2	2	1	para-aminobenzoate synthetase component II [EC:2.6.1.85]
K01665	20	10	13	13	14	9	8	13	9	6	para-aminobenzoate synthetase component I [EC:2.6.1.85]
K01666	3	8	5	11	10	10	5	4	6	14	4-hydroxy 2-oxovalerate aldolase [EC:4.1.3.39]
K01667	20	11	14	11	13	9	6	12	7	6	tryptophanase [EC:4.1.99.1]
K01661	1	2	1	2	2	3	4	4	4	2	naphthoate synthase [EC:4.1.3.36]
K01662	33	35	30	38	37	32	33	30	29	28	1-deoxy-D-xylulose-5-phosphate synthase [EC:2.2.1.7]
K01669	0	0	0	1	0	0	0	1	0	0	deoxyribodipyrimidine photo-lyase [EC:4.1.99.3]
K02863	34	36	31	40	39	35	34	32	32	35	large subunit ribosomal protein L1
K02860	33	35	31	39	38	35	34	31	32	35	16S rRNA processing protein RimM
K02867	34	36	31	40	39	35	34	32	32	35	large subunit ribosomal protein L11
K02866	0	1	0	0	1	0	0	0	0	0	large subunit ribosomal protein L10e
K02864	33	36	30	38	38	35	33	31	30	33	large subunit ribosomal protein L10
K02869	0	1	0	0	1	0	0	0	0	0	large subunit ribosomal protein L12
K03402	12	22	16	28	26	27	28	19	23	25	transcriptional regulator of arginine metabolism
K03406	48	50	61	66	65	99	50	61	71	154	methyl-accepting chemotaxis protein
K03407	7	7	9	10	9	12	7	8	9	17	two-component system, chemotaxis family, sensor kinase CheA [EC:2.7.13.3]
K03408	12	11	13	15	14	23	10	13	16	33	purine-binding chemotaxis protein CheW
K03409	1	2	2	3	2	1	2	1	0	1	chemotaxis protein CheX
K02315	14	22	17	33	29	31	25	19	22	33	DNA replication protein DnaC
K02314	34	36	32	40	39	36	36	33	33	36	replicative DNA helicase [EC:3.6.4.12];replicative DNA helicase [EC:3.6.1.-]
K02316	33	35	30	38	38	35	34	31	31	35	DNA primase [EC:2.7.7.-]
K02313	34	36	32	40	38	36	34	32	32	36	chromosomal replication initiator protein
K02312	0	0	0	1	0	0	1	0	1	0	2,3-dihydroxybenzoate-AMP ligase [EC:2.7.7.58]
K02319	0	2	1	0	2	0	0	0	0	0	DNA polymerase I [EC:2.7.7.7]
K07091	0	0	0	0	0	0	0	1	0	0	lipopolysaccharide export system permease protein
K07090	47	54	50	65	60	53	51	45	45	57	None
K07095	40	50	39	61	57	48	51	39	41	44	None
K07094	0	1	0	0	1	0	0	0	0	0	putative glycerol-1-phosphate prenyltransferase [EC:2.5.1.-]
K07096	0	1	0	0	1	0	0	0	0	1	None
K07099	8	15	13	18	15	16	13	8	8	12	None
K07098	35	36	30	48	46	46	43	36	36	42	None
K11175	33	34	29	37	37	35	31	30	29	34	phosphoribosylglycinamide formyltransferase 1 [EC:2.1.2.2]
K11176	0	1	0	0	1	0	0	0	0	0	IMP cyclohydrolase [EC:3.5.4.10]
K11179	0	0	0	0	0	0	0	0	0	1	tRNA 2-thiouridine synthesizing protein E [EC:2.8.1.-]
K00320	0	1	0	0	1	0	0	0	0	0	coenzyme F420-dependent N5,N10-methenyltetrahydromethanopterin reductase [EC:1.5.99.11]
K00324	1	1	1	1	1	1	1	2	2	2	NAD(P) transhydrogenase subunit alpha [EC:1.6.1.2]
K00325	0	0	0	0	0	0	0	1	1	1	NAD(P) transhydrogenase subunit beta [EC:1.6.1.2]
K00329	0	0	0	0	0	0	0	0	0	1	NADH dehydrogenase [EC:1.6.5.3]
K05945	0	0	0	0	0	0	0	1	0	0	None
K05946	7	12	11	11	11	9	13	9	11	11	N-acetylglucosaminyldiphosphoundecaprenol [EC:2.4.1.187]
K06944	0	1	0	0	1	0	0	0	0	0	None
K06415	1	1	2	2	2	1	0	0	0	1	stage V sporulation protein R
K06940	4	5	5	10	10	9	9	7	9	16	None
K06941	33	33	31	40	38	35	34	30	29	35	ribosomal RNA large subunit methyltransferase N [EC:2.1.1.-]
K06942	34	36	32	40	40	36	34	32	32	35	None
K06943	0	1	0	0	1	0	0	0	0	0	nucleolar GTP-binding protein
K10806	1	1	2	2	2	1	4	1	2	1	acyl-CoA thioesterase YciA [EC:3.1.2.-]
K10805	0	0	0	0	0	0	0	1	1	0	acyl-CoA thioesterase II [EC:3.1.2.-]
K06948	2	4	2	1	3	3	3	3	5	4	None
K06949	35	36	31	40	39	40	35	33	35	40	ribosome biogenesis GTPase [EC:3.6.1.-]
K09139	0	1	0	0	1	0	0	0	0	0	hypothetical protein
K09134	1	1	2	3	2	4	1	3	4	8	hypothetical protein
K09136	0	1	1	0	2	0	0	0	0	1	hypothetical protein;ribosomal protein S12 methylthiotransferase
K09137	1	2	2	2	2	2	4	1	2	1	hypothetical protein
K09131	1	2	1	1	2	1	0	1	1	1	hypothetical protein
K09132	1	0	1	2	1	4	1	2	3	7	hypothetical protein
K05808	33	31	29	38	36	33	31	28	26	31	putative sigma-54 modulation protein
K05804	1	0	1	2	2	4	2	3	4	8	right origin-binding protein
K05807	19	9	12	10	11	8	7	13	8	6	putative lipoprotein
K05801	0	0	0	1	0	1	3	2	2	0	DnaJ like chaperone protein
K02068	2	3	1	1	2	2	2	3	4	3	putative ABC transport system ATP-binding protein
K01042	4	5	3	3	5	5	4	5	4	5	L-seryl-tRNA(Ser) seleniumtransferase [EC:2.9.1.1]
K05568	6	6	7	11	10	17	16	14	17	25	multicomponent Na+:H+ antiporter subunit D
K05567	1	1	2	3	3	5	3	4	6	9	multicomponent Na+:H+ antiporter subunit C
K14274	1	1	1	1	1	1	1	0	0	0	D-xylonolactonase
K01048	1	1	0	1	1	1	2	1	1	2	lysophospholipase [EC:3.1.1.5]
K02066	20	12	15	13	13	10	12	14	10	7	putative ABC transport system permease protein
K01322	18	9	11	9	11	7	6	11	7	5	prolyl oligopeptidase [EC:3.4.21.26]
K02065	20	12	14	13	13	10	12	14	10	7	putative ABC transport system ATP-binding protein
K02243	2	5	3	2	3	3	3	4	6	4	competence protein ComGA
K02241	1	2	3	3	2	1	1	1	0	3	competence protein ComFB
K00811	20	11	14	12	13	10	11	13	10	6	aspartate aminotransferase [EC:2.6.1.1]
K00812	4	4	3	7	6	5	7	6	6	5	aspartate aminotransferase [EC:2.6.1.1]
K00817	33	33	30	37	37	34	29	29	27	32	histidinol-phosphate aminotransferase [EC:2.6.1.9]
K00818	19	11	12	10	12	8	7	13	9	6	acetylornithine aminotransferase [EC:2.6.1.11]
K02530	1	4	2	2	2	1	4	2	4	1	DeoR family transcriptional regulator, lactose phosphotransferase system repressor
K02245	2	5	3	2	3	3	3	4	6	4	competence protein ComGC
K02244	2	4	2	2	3	2	3	3	5	4	competence protein ComGB
K01499	0	1	0	0	1	0	0	0	0	0	methenyltetrahydromethanopterin cyclohydrolase [EC:3.5.4.27]
K01493	34	35	31	39	38	36	33	30	32	35	dCMP deaminase [EC:3.5.4.12]
K01492	2	7	2	8	7	5	4	1	2	2	phosphoribosylaminoimidazolecarboxamide formyltransferase [EC:2.1.2.3]
K01491	68	71	63	79	77	72	69	64	65	72	methylenetetrahydrofolate dehydrogenase (NADP+) / methenyltetrahydrofolate cyclohydrolase [EC:1.5.1.5 3.5.4.9]
K01496	2	5	2	2	4	2	4	3	3	2	phosphoribosyl-AMP cyclohydrolase [EC:3.5.4.19]
K01495	27	25	20	31	30	26	24	22	22	22	GTP cyclohydrolase I [EC:3.5.4.16]
K01494	1	3	2	3	3	5	2	4	5	8	dCTP deaminase [EC:3.5.4.13]
K02418	4	3	5	6	6	11	4	6	8	18	flagellar protein FliO/FliZ
K02419	6	6	8	9	8	14	6	8	10	23	flagellar biosynthetic protein FliP
K02412	6	6	8	9	8	14	6	8	10	23	flagellum-specific ATP synthase [EC:3.6.3.14]
K02413	5	5	6	7	7	13	5	8	9	20	flagellar FliJ protein
K02410	6	6	8	9	8	14	6	8	10	23	flagellar motor switch protein FliG
K02411	4	4	4	5	4	7	3	5	6	10	flagellar assembly protein FliH
K02416	6	6	8	9	8	14	6	8	10	23	flagellar motor switch protein FliM
K02417	7	6	8	8	7	11	6	7	8	16	flagellar motor switch protein FliN/FliY
K02414	2	1	1	1	1	2	1	1	1	2	flagellar hook-length control protein FliK
K02415	2	1	1	1	1	1	0	1	1	2	flagellar FliL protein
K00121	1	1	1	0	0	1	1	1	1	1	S-(hydroxymethyl)glutathione dehydrogenase / alcohol dehydrogenase [EC:1.1.1.284 1.1.1.1]
K13052	6	14	7	18	16	15	13	9	14	18	cell division protein DivIC
K03238	0	1	0	0	1	0	0	0	0	0	translation initiation factor 2 subunit 2;translation initiation factor eIF-2 beta subunit
K03231	0	1	0	0	1	0	0	0	0	0	elongation factor EF-1 alpha subunit [EC:3.6.5.3];elongation factor 1-alpha
K03232	0	1	0	0	1	0	0	0	0	0	elongation factor 1-beta;elongation factor EF-1 beta subunit
K03237	0	1	0	0	1	0	0	0	0	0	translation initiation factor 2 subunit 1;translation initiation factor eIF-2 alpha subunit
K03236	0	1	0	0	1	0	0	0	0	0	translation initiation factor eIF-1A;translation initiation factor 1A
K12234	1	3	1	1	3	2	1	2	1	3	coenzyme F420-0:L-glutamate ligase / coenzyme F420-1:gamma-L-glutamate ligase [EC:6.3.2.31 6.3.2.34];F420-0:gamma-glutamyl ligase [EC:6.3.2.-]
K13942	0	1	0	0	1	0	0	0	0	0	5,10-methenyltetrahydromethanopterin hydrogenase [EC:1.12.98.2]
K13940	7	14	7	24	19	17	17	9	14	18	dihydroneopterin aldolase / 2-amino-4-hydroxy-6-hydroxymethyldihydropteridine diphosphokinase [EC:4.1.2.25 2.7.6.3]
K05992	0	0	1	0	0	0	0	0	1	0	None
K03540	0	1	0	0	1	0	0	0	0	0	ribonuclease P protein subunit RPR2 [EC:3.1.26.5];ribonuclease P subunit RPR2 [EC:3.1.26.5]
K06331	2	2	3	4	3	5	2	3	4	8	spore coat protein I
K06330	0	1	0	1	1	0	1	0	0	0	spore coat protein H
K07138	12	20	15	26	23	24	21	15	20	27	None
K07139	26	20	22	24	24	19	19	20	16	16	None
K07132	2	2	2	2	2	3	2	3	1	4	None
K07133	67	71	63	73	80	73	77	67	70	88	None
K07130	10	18	12	21	20	20	14	12	16	19	None
K07137	41	48	41	57	53	51	49	38	40	49	None
K07134	0	1	0	0	1	0	0	0	0	0	None
K07135	0	1	0	0	1	0	0	0	0	0	None
K01866	34	36	31	40	39	35	34	32	32	35	tyrosyl-tRNA synthetase [EC:6.1.1.1]
K01867	34	36	31	39	39	35	34	32	32	35	tryptophanyl-tRNA synthetase [EC:6.1.1.2]
K01868	34	37	32	41	41	40	36	34	36	43	threonyl-tRNA synthetase [EC:6.1.1.3]
K01869	34	36	31	40	39	35	34	32	32	35	leucyl-tRNA synthetase [EC:6.1.1.4]
K04767	2	3	3	3	2	2	5	1	2	2	acetoin utilization protein AcuB
K04764	1	0	1	1	0	1	1	1	1	1	integration host factor subunit alpha
K04762	18	9	12	10	11	8	7	13	8	5	ribosome-associated heat shock protein Hsp15
K04763	54	47	44	52	54	43	41	46	43	43	integrase/recombinase XerD
K04761	2	2	3	4	2	3	7	3	4	2	LysR family transcriptional regulator, hydrogen peroxide-inducible genes activator
K04769	10	17	13	23	20	22	16	12	14	22	AbrB family transcriptional regulator, stage V sporulation protein T
K08313	0	0	0	0	0	1	0	1	1	1	fructose-6-phosphate aldolase 1 [EC:4.1.2.-]
K08317	0	0	0	0	0	0	0	1	1	0	uncharacterized oxidoreductase [EC:1.1.-.-]
K08316	5	6	5	12	11	12	11	9	10	17	ribosomal RNA small subunit methyltransferase D [EC:2.1.1.171];ribosomal RNA small subunit methyltransferase D [EC:2.1.1.52]
K08315	0	1	0	0	1	0	0	0	0	0	hydrogenase 3 maturation protease [EC:3.4.-.-];hydrogenase 3 maturation protease [EC:3.4.23.51]
K08314	1	1	1	1	1	1	1	1	2	1	fructose-6-phosphate aldolase 2 [EC:4.1.2.-]
K14392	0	1	0	2	1	0	2	1	1	1	sodium/pantothenate symporter
K14393	0	0	0	0	0	0	0	1	0	0	cation/acetate symporter
K01689	35	37	32	42	41	40	36	34	37	42	enolase [EC:4.2.1.11]
K01686	23	13	15	17	18	21	13	21	18	26	mannonate dehydratase [EC:4.2.1.8]
K01687	35	34	32	44	42	46	38	35	37	51	dihydroxy-acid dehydratase [EC:4.2.1.9]
K01684	3	8	3	10	8	10	6	5	6	10	galactonate dehydratase [EC:4.2.1.6]
K01685	11	14	10	16	14	20	15	13	14	20	altronate hydrolase [EC:4.2.1.7]
K01681	32	31	29	37	36	33	31	28	27	28	aconitate hydratase 1 [EC:4.2.1.3]
K02889	0	1	0	0	1	0	0	0	0	0	large subunit ribosomal protein L21e
K02888	34	35	32	39	38	36	34	32	32	35	large subunit ribosomal protein L21
K02885	0	1	0	0	1	0	0	0	0	0	large subunit ribosomal protein L19e
K02884	33	35	31	39	38	35	34	32	32	35	large subunit ribosomal protein L19
K02887	33	35	31	39	38	35	34	31	32	35	large subunit ribosomal protein L20
K02886	34	36	31	40	39	35	34	32	32	35	large subunit ribosomal protein L2
K02881	34	36	31	40	39	35	34	32	32	35	large subunit ribosomal protein L18
K02883	0	1	0	0	1	0	0	0	0	0	large subunit ribosomal protein L18e
K02086	2	4	2	1	3	2	3	3	5	4	DNA replication protein
K02081	2	2	1	2	2	2	4	3	3	1	DeoR family transcriptional regulator, aga operon transcriptional repressor
K02083	1	1	1	0	1	1	0	1	1	1	allantoate deiminase [EC:3.5.3.9]
K02082	2	3	3	2	2	2	3	2	3	1	tagatose-6-phosphate ketose/aldose isomerase [EC:5.-.-.-]
K03429	8	15	8	14	13	15	10	9	13	16	1,2-diacylglycerol 3-glucosyltransferase [EC:2.4.1.157]
K03424	53	47	43	50	52	47	42	46	44	48	TatD DNase family protein [EC:3.1.21.-]
K03932	0	0	0	0	0	0	0	1	0	0	polyhydroxybutyrate depolymerase
K03930	3	4	4	4	5	6	2	3	5	11	putative tributyrin esterase [EC:3.1.1.-]
K02338	34	35	32	40	39	36	34	32	32	35	DNA polymerase III subunit beta [EC:2.7.7.7]
K02337	33	35	30	38	38	35	34	32	32	32	DNA polymerase III subunit alpha [EC:2.7.7.7]
K02335	34	36	32	41	40	40	35	34	35	43	DNA polymerase I [EC:2.7.7.7]
K02334	14	25	20	24	23	23	23	14	17	20	DNA polymerase bacteriophage-type [EC:2.7.7.7]
K03688	7	15	8	16	17	15	12	9	12	15	ubiquinone biosynthesis protein
K03680	1	1	1	1	1	1	1	0	0	0	translation initiation factor eIF-2B subunit delta;translation initiation factor eIF-2B delta subunit
K03684	1	2	1	1	1	1	2	2	2	1	ribonuclease D [EC:3.1.13.5]
K03685	34	36	31	40	39	35	34	32	32	35	ribonuclease III [EC:3.1.26.3]
K03686	44	55	43	69	66	62	56	47	53	65	molecular chaperone DnaJ
K03687	33	36	30	38	38	35	33	31	31	32	molecular chaperone GrpE
K07301	9	13	13	16	15	13	14	11	15	18	inner membrane protein
K07300	0	0	0	0	0	0	0	1	0	0	Ca2+:H+ antiporter
K07305	2	4	2	1	3	3	3	4	5	4	peptide-methionine (R)-S-oxide reductase [EC:1.8.4.12]
K07304	2	5	3	2	3	3	3	5	6	5	peptide-methionine (S)-S-oxide reductase [EC:1.8.4.11]
K07307	3	3	2	2	4	3	2	3	2	2	anaerobic dimethyl sulfoxide reductase subunit B (DMSO reductase iron- sulfur subunit)
K07306	2	2	2	1	3	2	1	3	1	2	anaerobic dimethyl sulfoxide reductase subunit A [EC:1.8.5.3];anaerobic dimethyl sulfoxide reductase subunit A [EC:1.8.99.-]
K07309	1	0	0	0	1	0	0	1	0	0	putative dimethyl sulfoxide reductase subunit YnfE [EC:1.8.99.-];Tat-targeted selenate reductase subunit YnfE [EC:1.97.1.9]
K07308	2	2	2	1	3	2	1	3	1	2	anaerobic dimethyl sulfoxide reductase subunit C (DMSO reductase anchor subunit)
K02610	0	0	0	0	0	0	0	1	0	0	phenylacetic acid degradation protein
K02963	33	35	31	39	38	35	34	32	32	35	small subunit ribosomal protein S18
K02612	0	0	0	0	0	0	0	1	0	0	phenylacetic acid degradation protein
K02961	33	35	29	37	38	34	33	31	31	31	small subunit ribosomal protein S17
K09686	91	76	77	84	89	81	66	74	71	74	antibiotic transport system permease protein
K09687	83	125	95	170	159	167	133	106	136	192	antibiotic transport system ATP-binding protein
K09684	1	1	1	1	1	1	1	1	1	0	purine catabolism regulatory protein
K09685	5	8	7	6	6	5	8	5	8	6	purine operon repressor
K09680	0	0	0	1	0	1	2	1	1	0	type II pantothenate kinase [EC:2.7.1.33]
K05967	1	1	1	0	0	1	0	1	1	0	hypothetical protein
K05966	2	4	1	0	2	1	2	2	2	2	triphosphoribosyl-dephospho-CoA synthase [EC:2.7.8.25]
K05964	2	3	1	1	1	1	2	2	2	3	holo-ACP synthase [EC:2.7.7.61]
K00658	0	0	0	1	0	1	0	1	1	0	2-oxoglutarate dehydrogenase E2 component (dihydrolipoamide succinyltransferase) [EC:2.3.1.61]
K00655	39	40	35	49	47	45	43	38	42	48	1-acyl-sn-glycerol-3-phosphate acyltransferase [EC:2.3.1.51]
K00652	19	10	12	11	12	9	8	13	9	6	8-amino-7-oxononanoate synthase [EC:2.3.1.47]
K00301	0	0	0	0	0	0	0	1	0	0	sarcosine oxidase [EC:1.5.3.1]
K00302	1	1	1	5	4	4	2	3	5	8	sarcosine oxidase, subunit alpha [EC:1.5.3.1]
K06436	2	2	3	2	2	2	1	1	1	1	spore coat assemly protein
K10820	1	1	1	1	1	1	1	0	0	0	monosaccharide-transporting ATPase [EC:3.6.3.17]
K09167	1	2	1	1	2	1	1	1	1	1	hypothetical protein
K14117	0	1	0	0	1	0	0	0	0	0	energy-converting hydrogenase B subunit H
K01308	4	9	4	13	11	7	6	3	3	4	g-D-glutamyl-meso-diaminopimelate peptidase [EC:3.4.19.11]
K01303	1	1	1	0	1	1	0	1	1	1	acylaminoacyl-peptidase [EC:3.4.19.1]
K01305	1	2	1	5	4	2	3	2	3	1	beta-aspartyl-dipeptidase (metallo-type) [EC:3.4.19.-]
K01304	4	6	5	4	5	4	8	5	8	6	pyroglutamyl-peptidase [EC:3.4.19.3]
K00672	0	2	0	0	2	0	0	0	0	0	formylmethanofuran--tetrahydromethanopterin N-formyltransferase [EC:2.3.1.101]
K02650	4	4	4	4	3	6	3	3	2	3	type IV pilus assembly protein PilA
K02651	0	0	0	0	0	1	0	1	1	0	pilus assembly protein Flp/PilA
K02652	7	6	8	8	8	12	8	7	8	15	type IV pilus assembly protein PilB
K02653	11	16	15	19	17	21	15	11	13	20	type IV pilus assembly protein PilC
K02654	22	26	26	36	34	42	33	29	32	49	leader peptidase (prepilin peptidase) / N-methyltransferase [EC:3.4.23.43 2.1.1.-]
K05685	0	0	0	0	0	0	0	0	0	1	macrolide transport system ATP-binding/permease protein [EC:3.6.3.-];macrolide transport system permease protein
K00878	10	15	14	19	18	19	19	13	17	22	hydroxyethylthiazole kinase [EC:2.7.1.50]
K00879	2	7	3	9	7	6	5	2	3	5	L-fuculokinase [EC:2.7.1.51]
K00872	8	18	11	15	14	11	14	8	12	8	homoserine kinase [EC:2.7.1.39]
K00873	33	35	31	39	38	35	35	31	33	35	pyruvate kinase [EC:2.7.1.40]
K00876	51	42	42	48	48	43	39	42	38	40	uridine kinase [EC:2.7.1.48]
K00874	31	29	25	38	36	34	26	29	28	38	2-dehydro-3-deoxygluconokinase [EC:2.7.1.45]
K04487	28	47	32	54	51	53	47	37	46	57	cysteine desulfurase [EC:2.8.1.7]
K04486	18	26	20	31	28	31	30	21	24	31	histidinol-phosphatase (PHP family) [EC:3.1.3.15]
K04485	32	33	30	38	37	34	31	30	30	33	DNA repair protein RadA/Sms
K04484	0	1	0	0	1	0	0	0	0	0	DNA repair protein RadB
K04483	0	1	0	0	1	0	0	0	0	0	DNA repair protein RadA
K04480	0	1	0	0	1	0	0	0	0	0	methanol---5-hydroxybenzimidazolylcobamide Co-methyltransferase [EC:2.1.1.90]
K04488	14	24	19	30	28	31	26	19	24	34	nitrogen fixation protein NifU and related proteins
K13694	0	0	0	1	0	1	1	1	1	0	lipoprotein Spr
K09516	0	0	0	1	0	0	2	1	1	0	all-trans-retinol 13,14-reductase [EC:1.3.99.23]
K02434	22	40	30	42	41	39	41	30	38	49	aspartyl-tRNA(Asn)/glutamyl-tRNA (Gln) amidotransferase subunit B [EC:6.3.5.6 6.3.5.7]
K02435	21	39	28	41	39	37	40	28	38	44	aspartyl-tRNA(Asn)/glutamyl-tRNA (Gln) amidotransferase subunit C [EC:6.3.5.6 6.3.5.7]
K02436	2	6	2	7	6	5	3	1	1	2	DeoR family transcriptional regulator, galactitol utilization operon repressor
K02437	22	12	15	13	15	16	10	18	15	17	glycine cleavage system H protein
K05350	3	4	4	5	6	7	7	5	7	10	beta-glucosidase [EC:3.2.1.21]
K02431	4	11	6	17	14	12	11	6	8	14	L-fucose mutarotase [EC:5.1.3.-]
K02433	24	48	35	50	48	44	44	31	40	51	aspartyl-tRNA(Asn)/glutamyl-tRNA (Gln) amidotransferase subunit A [EC:6.3.5.6 6.3.5.7]
K02438	5	6	4	13	12	13	12	10	15	20	glycogen operon protein GlgX [EC:3.2.1.-]
K02439	0	1	0	1	1	0	1	1	1	0	thiosulfate sulfurtransferase [EC:2.8.1.1]
K03745	0	0	0	0	0	0	0	0	0	1	SlyX protein
K03744	41	29	30	25	30	22	23	30	26	18	LemA protein
K03210	33	34	30	39	37	35	33	30	31	34	preprotein translocase subunit YajC
K03217	35	39	32	40	40	37	37	35	38	36	preprotein translocase subunit YidC
K03216	14	24	19	29	26	27	25	18	23	29	RNA methyltransferase, TrmH family, group 2 [EC:2.1.1.-];tRNA (cytidine/uridine-2'-O-)-methyltransferase [EC:2.1.1.207]
K03742	29	27	26	33	31	31	26	25	24	26	competence/damage-inducible protein CinA
K03218	33	35	31	38	38	34	31	30	31	34	RNA methyltransferase, TrmH family [EC:2.1.1.-]
K06320	2	1	1	2	2	7	3	4	4	14	spore maturation protein CgeB
K07238	34	31	30	37	37	36	29	29	27	34	zinc transporter, ZIP family
K09474	0	0	1	1	0	0	2	1	1	0	acid phosphatase (class A) [EC:3.1.3.2]
K06898	9	12	9	16	15	13	18	11	13	17	None
K13963	3	3	4	6	6	10	6	6	6	13	serpin B
K00737	1	0	1	2	1	4	1	2	3	7	beta-1,4-mannosyl-glycoprotein beta-1,4-N-acetylglucosaminyltransferase [EC:2.4.1.144]
K07114	40	21	27	24	26	25	18	29	21	20	uncharacterized protein
K07443	6	11	5	14	12	17	14	11	10	18	methylated-DNA-protein-cysteine methyltransferase related protein
K07110	0	0	0	0	0	0	0	1	0	0	None
K07447	33	35	31	39	38	35	34	31	32	35	putative holliday junction resolvase [EC:3.1.-.-]
K07112	3	4	4	5	5	3	5	3	3	3	None
K07448	1	1	1	4	3	5	3	3	4	9	restriction system protein
K07118	2	5	3	3	4	6	5	5	6	6	None
K07119	0	0	0	0	0	0	0	1	0	0	None
K01848	0	1	0	1	0	0	1	0	0	0	methylmalonyl-CoA mutase, N-terminal domain [EC:5.4.99.2]
K01849	0	1	0	1	0	0	1	0	0	0	methylmalonyl-CoA mutase, C-terminal domain [EC:5.4.99.2]
K01844	1	1	1	1	1	2	1	2	1	3	beta-lysine 5,6-aminomutase [EC:5.4.3.3]
K01845	5	9	7	12	13	12	10	9	10	15	glutamate-1-semialdehyde 2,1-aminomutase [EC:5.4.3.8]
K01846	1	0	1	0	0	1	0	0	0	0	methylaspartate mutase [EC:5.4.99.1]
K01847	37	20	24	20	23	16	15	23	15	10	methylmalonyl-CoA mutase [EC:5.4.99.2]
K01840	52	46	43	56	54	46	45	44	40	45	phosphomannomutase [EC:5.4.2.8]
K01841	2	6	2	7	6	5	3	1	2	3	phosphoenolpyruvate phosphomutase [EC:5.4.2.9]
K01843	2	1	2	1	1	2	1	2	2	2	lysine 2,3-aminomutase [EC:5.4.3.2]
K08483	14	22	17	27	25	25	31	22	28	32	phosphotransferase system, enzyme I, PtsI [EC:2.7.3.9]
K04749	2	3	3	2	2	2	2	2	2	1	anti-sigma B factor antagonist
K01515	17	28	22	33	30	38	30	25	33	46	ADP-ribose pyrophosphatase [EC:3.6.1.13]
K01512	6	11	7	14	14	14	15	11	14	20	acylphosphatase [EC:3.6.1.7]
K14623	1	1	2	2	1	1	1	1	1	3	DNA-damage-inducible protein D
K12373	92	46	58	48	56	42	34	60	41	32	beta-hexosaminidase [EC:3.2.1.52];hexosaminidase [EC:3.2.1.52]
K02358	34	36	31	40	38	35	34	32	32	35	elongation factor EF-Tu [EC:3.6.5.3];elongation factor Tu
K02355	65	66	60	76	73	67	63	58	57	65	elongation factor EF-G [EC:3.6.5.3];elongation factor G
K02357	33	35	31	39	38	35	34	32	32	35	elongation factor EF-Ts;elongation factor Ts
K02356	35	39	33	41	40	37	36	34	35	38	elongation factor P;elongation factor EF-P
K13573	0	1	0	0	0	0	0	0	0	0	proteasome accessory factor C
K13571	0	0	0	0	0	0	0	1	1	0	proteasome accessory factor A [EC:6.3.2.-]
K13570	0	0	0	0	0	0	0	1	1	0	prokaryotic ubiquitin-like protein Pup
K07323	0	0	0	0	0	0	0	1	0	1	putative toluene tolerance protein
K07322	36	18	23	18	21	15	11	23	14	10	regulator of cell morphogenesis and NO signaling
K07321	4	6	3	11	10	3	7	4	6	3	CO dehydrogenase maturation factor
K06180	90	88	78	100	100	83	84	81	82	80	ribosomal large subunit pseudouridine synthase D [EC:5.4.99.12];23S rRNA pseudouridine1911/1915/1917 synthase [EC:5.4.99.23]
K06182	3	4	2	8	8	7	8	6	8	12	23S rRNA pseudouridine2604 synthase [EC:5.4.99.21];ribosomal large subunit pseudouridine synthase F [EC:5.4.99.12]
K06183	12	21	15	25	23	23	18	15	18	24	ribosomal small subunit pseudouridine synthase A [EC:5.4.99.12];16S rRNA pseudouridine516 synthase [EC:5.4.99.19]
K06187	34	36	32	40	39	36	34	32	32	35	recombination protein RecR
K06188	1	1	1	1	1	1	1	1	1	1	aquaporin Z
K06189	0	0	0	0	0	0	0	1	0	1	magnesium and cobalt transporter
K07588	19	12	13	11	12	9	11	12	9	6	LAO/AO transport system kinase [EC:2.7.-.-]
K07586	2	1	3	3	2	5	1	3	5	8	hypothetical protein
K07585	0	1	0	0	1	0	0	0	0	0	hypothetical protein
K07584	12	19	16	26	23	25	23	15	19	26	hypothetical protein
K07583	0	1	0	0	1	0	0	0	0	0	hypothetical protein;tRNA pseudouridine synthase 10 [EC:5.4.99.-]
K07581	0	1	0	0	1	0	0	0	0	0	hypothetical protein
K07580	0	1	0	0	1	0	0	0	0	0	hypothetical protein
K05989	29	30	23	34	35	45	29	30	33	55	alpha-L-rhamnosidase [EC:3.2.1.40]
K05985	9	18	12	17	15	17	16	11	13	13	ribonuclease M5 [EC:3.1.26.8]
K00674	21	14	13	10	13	10	8	15	12	9	2,3,4,5-tetrahydropyridine-2-carboxylate N-succinyltransferase [EC:2.3.1.117]
K00675	1	1	1	1	1	1	2	1	1	1	N-hydroxyarylamine O-acetyltransferase [EC:2.3.1.118]
K00676	8	13	11	15	14	18	9	9	12	23	ribosomal-protein-alanine N-acetyltransferase [EC:2.3.1.128]
K00677	20	12	15	14	13	11	15	15	11	7	UDP-N-acetylglucosamine acyltransferase [EC:2.3.1.129]
K06988	0	1	0	0	1	0	0	0	0	0	None
K06989	1	2	1	1	2	1	1	2	1	1	aspartate dehydrogenase [EC:1.4.1.21]
K06980	0	0	0	0	0	0	0	1	1	0	None
K06981	0	1	0	0	1	0	0	0	0	0	None
K06982	0	1	0	0	1	0	0	0	0	0	;pantoate kinase [EC:2.7.1.169]
K06984	0	1	0	0	1	0	0	0	0	0	None
K06987	4	5	4	7	7	10	7	6	6	14	None
K02445	1	0	1	2	2	4	1	2	3	8	MFS transporter, OPA family, glycerol-3-phosphate transporter
K02444	3	3	2	4	3	6	3	4	5	9	DeoR family transcriptional regulator, glycerol-3-phosphate regulon repressor
K00582	0	1	0	0	1	0	0	0	0	0	tetrahydromethanopterin S-methyltransferase subunit F [EC:2.1.1.86]
K00583	0	1	0	0	1	0	0	0	0	0	tetrahydromethanopterin S-methyltransferase subunit G [EC:2.1.1.86]
K00580	0	1	0	0	1	0	0	0	0	0	tetrahydromethanopterin S-methyltransferase subunit D [EC:2.1.1.86]
K02110	31	29	28	32	33	33	34	32	33	35	F-type H+-transporting ATPase subunit c [EC:3.6.3.14]
K00586	0	1	0	0	1	0	0	0	0	0	diphthine synthase [EC:2.1.1.98]
K00584	0	2	0	0	2	0	0	0	0	0	tetrahydromethanopterin S-methyltransferase subunit H [EC:2.1.1.86]
K02441	0	0	0	0	0	0	0	0	0	1	GlpG protein
K02440	4	10	4	4	6	5	7	7	9	8	glycerol uptake facilitator protein
K00018	29	29	23	39	36	36	27	26	26	36	glycerate dehydrogenase [EC:1.1.1.29]
K02443	4	8	4	14	11	12	9	6	8	13	glycerol uptake operon antiterminator
K00019	1	1	1	0	1	1	0	1	1	1	3-hydroxybutyrate dehydrogenase [EC:1.1.1.30]
K03149	5	7	6	12	10	5	11	5	7	5	thiamine biosynthesis ThiG
K01989	13	19	14	21	20	22	24	20	25	28	putative ABC transport system substrate-binding protein
K00854	20	38	23	55	47	45	42	26	33	46	xylulokinase [EC:2.7.1.17]
K00856	0	0	0	0	0	0	0	0	0	1	adenosine kinase [EC:2.7.1.20]
K00857	4	6	5	5	5	7	8	8	10	9	thymidine kinase [EC:2.7.1.21]
K00850	68	69	61	88	83	75	70	64	64	79	6-phosphofructokinase [EC:2.7.1.11]
K00851	2	6	2	3	4	3	5	4	7	5	gluconokinase [EC:2.7.1.12]
K00852	15	34	17	33	32	33	30	23	29	34	ribokinase [EC:2.7.1.15]
K00853	1	2	1	1	2	2	2	2	2	2	L-ribulokinase [EC:2.7.1.16]
K00858	34	36	31	39	39	35	34	32	32	35	NAD+ kinase [EC:2.7.1.23]
K00859	33	35	31	39	38	35	33	31	31	34	dephospho-CoA kinase [EC:2.7.1.24]
K01181	4	5	7	8	7	9	6	4	3	6	endo-1,4-beta-xylanase [EC:3.2.1.8]
K01183	2	2	3	3	3	5	1	3	4	8	chitinase [EC:3.2.1.14]
K01182	8	15	9	27	23	20	19	12	20	27	oligo-1,6-glucosidase [EC:3.2.1.10]
K01185	20	11	14	12	13	12	12	16	13	9	lysozyme [EC:3.2.1.17]
K01187	64	42	43	42	48	42	35	51	45	44	alpha-glucosidase [EC:3.2.1.20]
K01188	29	29	24	21	25	23	22	25	25	29	beta-glucosidase [EC:3.2.1.21]
K13767	0	0	0	1	1	3	2	1	1	1	enoyl-CoA hydratase [EC:4.2.1.17]
K02984	0	1	0	0	1	0	0	0	0	0	small subunit ribosomal protein S3Ae
K02986	34	36	31	40	39	36	34	32	32	35	small subunit ribosomal protein S4
K02987	0	1	0	0	1	0	0	0	0	0	small subunit ribosomal protein S4e
K02982	33	36	31	38	38	31	33	30	29	28	small subunit ribosomal protein S3
K02988	33	36	30	38	38	34	33	31	32	31	small subunit ribosomal protein S5
K08298	1	1	1	1	2	1	1	1	1	1	crotonobetainyl-CoA:carnitine CoA-transferase [EC:2.8.3.-]
K03581	16	26	18	32	29	29	27	19	23	29	exodeoxyribonuclease V alpha subunit [EC:3.1.11.5]
K03587	21	14	15	13	14	11	15	16	12	8	cell division protein FtsI (penicillin-binding protein 3) [EC:2.4.1.129]
K03585	38	20	25	22	23	18	19	26	18	12	membrane fusion protein
K03584	33	35	31	39	37	35	33	31	31	34	DNA repair protein RecO (recombination protein O)
K03589	27	22	21	21	23	23	22	25	24	25	cell division protein FtsQ
K03588	38	41	34	53	50	44	45	38	42	48	cell division protein FtsW
K01726	5	5	5	9	8	11	10	8	9	14	None
K01720	0	0	0	0	0	0	0	1	0	0	2-methylcitrate dehydratase [EC:4.2.1.79]
K02188	7	10	6	13	13	14	13	11	14	18	cobalamin biosynthesis protein CbiD;cobalt-precorrin-5B (C1)-methyltransferase [EC:2.1.1.195]
K02189	7	10	6	12	13	14	12	11	13	18	cobalamin biosynthesis protein CbiG;cobalt-precorrin 5A hydrolase [EC:3.7.1.12]
K03769	3	3	3	3	3	3	2	2	3	2	peptidyl-prolyl cis-trans isomerase C [EC:5.2.1.8]
K03768	38	45	37	52	50	51	38	36	37	54	peptidyl-prolyl cis-trans isomerase B (cyclophilin B) [EC:5.2.1.8]
K03767	1	2	2	3	2	2	5	2	3	1	peptidyl-prolyl cis-trans isomerase A (cyclophilin A) [EC:5.2.1.8]
K03763	18	28	22	37	33	38	32	24	32	46	DNA polymerase III subunit alpha, Gram-positive type [EC:2.7.7.7]
K03762	1	0	0	1	1	1	0	1	1	1	MFS transporter, MHS family, proline/betaine transporter
K09457	2	3	4	5	3	3	9	3	4	2	7-cyano-7-deazaguanine reductase [EC:1.7.1.13]
K09459	2	6	2	7	6	5	3	1	2	2	phosphonopyruvate decarboxylase [EC:4.1.1.82]
K09458	34	38	32	47	43	42	35	30	29	36	3-oxoacyl-[acyl-carrier-protein] synthase II [EC:2.3.1.179]
K00602	84	68	71	73	75	68	76	73	70	68	phosphoribosylaminoimidazolecarboxamide formyltransferase / IMP cyclohydrolase [EC:2.1.2.3 3.5.4.10]
K09989	3	2	2	3	2	7	2	4	5	10	hypothetical protein
K09988	1	2	1	4	3	5	5	4	6	9	hypothetical protein
K12589	0	1	0	0	1	0	0	0	0	0	exosome complex component RRP42
K11720	0	0	0	0	0	0	0	1	1	0	lipopolysaccharide export system permease protein
K09759	3	3	2	6	6	8	6	6	7	13	nondiscriminating aspartyl-tRNA synthetase [EC:6.1.1.23]
K10984	0	1	1	1	0	0	0	1	1	0	PTS system, galactosamine-specific IIB component [EC:2.7.1.69]
K07469	0	1	0	1	1	0	1	0	0	0	aldehyde dehydrogenase (FAD-independent) [EC:1.2.99.7]
K07464	6	8	7	9	10	11	7	7	9	17	putative RecB family exonuclease
K07466	0	1	0	0	1	0	0	0	0	0	replication factor A1
K07467	5	6	4	11	10	9	8	6	10	12	phage replication initiation protein
K07460	29	24	26	28	28	23	26	25	21	20	putative endonuclease
K07461	9	19	12	21	19	14	17	11	16	12	putative endonuclease
K07462	33	36	30	38	39	35	33	30	30	35	single-stranded-DNA-specific exonuclease [EC:3.1.-.-]
K07463	0	2	1	0	2	0	0	0	0	0	archaea-specific RecJ-like exonuclease
K10679	0	0	0	0	0	1	0	1	1	1	nitroreductase / dihydropteridine reductase [EC:1.-.-.- 1.5.1.34]
K10670	6	4	4	3	4	7	6	6	6	6	glycine reductase [EC:1.21.4.2]
K10672	3	2	2	1	2	2	1	2	1	2	betaine reductase [EC:1.21.4.4]
K10677	0	1	0	3	2	0	1	0	1	0	inulin fructotransferase (DFA-I-forming) [EC:4.2.2.17]
K08724	2	4	2	1	2	1	2	3	4	3	penicillin-binding protein 2B
K08722	5	9	5	11	9	9	6	5	4	7	5'-nucleotidase [EC:3.1.3.5]
K08728	2	4	3	2	3	2	3	3	5	4	nucleoside deoxyribosyltransferase [EC:2.4.2.6]
K00116	0	0	0	0	0	0	0	1	0	0	malate dehydrogenase (quinone) [EC:1.1.5.4]
K00111	27	19	20	22	24	22	22	23	23	23	glycerol-3-phosphate dehydrogenase [EC:1.1.5.3]
K00442	0	1	0	0	1	0	0	0	0	0	coenzyme F420 hydrogenase delta subunit
K00113	0	0	0	0	0	0	0	0	0	1	glycerol-3-phosphate dehydrogenase subunit C [EC:1.1.5.3]
K00112	0	0	0	0	0	0	1	1	1	1	glycerol-3-phosphate dehydrogenase subunit B [EC:1.1.5.3]
K01531	6	8	5	10	9	12	11	11	13	19	Mg2+-importing ATPase [EC:3.6.3.2]
K04720	11	18	9	27	24	21	21	15	20	22	threonine-phosphate decarboxylase [EC:4.1.1.81]
K01533	34	37	32	40	40	36	35	33	33	36	Cu2+-exporting ATPase [EC:3.6.3.4]
K01534	53	66	53	77	74	67	73	56	62	69	Cd2+/Zn2+-exporting ATPase [EC:3.6.3.3 3.6.3.5]
K01537	36	41	33	41	43	41	36	35	35	41	Ca2+-transporting ATPase [EC:3.6.3.8]
K10120	2	4	1	4	5	1	4	2	4	3	putative sugar transport system substrate-binding protein
K03973	1	2	2	1	2	3	2	3	4	3	phage shock protein C
K03976	32	33	28	36	36	33	27	28	28	33	putative transcription regulator
K03977	34	36	32	39	38	36	34	32	32	35	GTP-binding protein
K03975	22	16	16	13	17	13	10	17	15	12	membrane-associated protein
K03978	33	35	31	39	38	35	34	31	31	35	GTP-binding protein
K03979	34	35	32	39	38	36	34	32	32	35	GTP-binding protein
K13378	18	9	12	10	11	8	7	12	8	5	NADH dehydrogenase I subunit C/D [EC:1.6.5.3];NADH-quinone oxidoreductase subunit C/D [EC:1.6.5.3]
K02372	13	22	17	27	25	27	20	17	20	27	3R-hydroxymyristoyl ACP dehydrase [EC:4.2.1.-]
K02371	26	20	22	21	22	24	18	22	19	25	enoyl-[acyl carrier protein] reductase II [EC:1.3.1.-]
K02377	20	11	13	13	14	13	9	15	12	14	GDP-L-fucose synthase [EC:1.1.1.271]
K02379	3	4	2	2	4	2	2	3	2	2	FdhD protein
K03394	13	22	16	27	27	21	27	18	20	19	precorrin-2 C20-methyltransferase / cobalt-factor-2 C20-methyltransferase [EC:2.1.1.130 2.1.1.151];precorrin-2/cobalt-factor-2 C20-methyltransferase [EC:2.1.1.130 2.1.1.151]
K03390	19	12	12	11	14	10	7	12	7	7	heterodisulfide reductase subunit C [EC:1.8.98.1]
K03399	2	3	1	2	3	2	2	2	2	2	precorrin-6Y C5,15-methyltransferase [EC:2.1.1.132]
K12137	0	0	0	0	0	0	0	0	0	1	hydrogenase-4 component B [EC:1.-.-.-]
K00613	1	0	0	0	1	0	0	1	0	0	glycine amidinotransferase [EC:2.1.4.1]
K00610	24	20	16	26	26	21	19	19	19	19	aspartate carbamoyltransferase regulatory subunit
K00611	15	24	19	29	28	27	24	18	22	28	ornithine carbamoyltransferase [EC:2.1.3.3]
K00616	10	18	14	22	20	15	20	11	15	13	transaldolase [EC:2.2.1.2]
K00615	60	78	56	89	85	89	81	64	70	91	transketolase [EC:2.2.1.1]
K00619	1	1	0	1	1	0	1	1	0	1	amino-acid N-acetyltransferase [EC:2.3.1.1]
K10243	0	0	0	0	0	0	0	1	1	0	cellobiose transport system ATP-binding protein
K07705	0	1	0	1	1	1	1	1	2	2	two-component system, LytT family, response regulator LytT
K07704	1	4	1	2	3	2	5	3	5	3	two-component system, LytT family, sensor histidine kinase LytS [EC:2.7.13.3]
K07707	3	5	4	4	5	6	4	5	8	11	two-component system, AgrA family, response regulator AgrA
K07706	4	7	4	4	6	7	5	6	8	13	two-component system, AgrA family, sensor histidine kinase AgrC [EC:2.7.13.-]
K07709	0	0	0	0	0	0	0	0	0	1	two-component system, NtrC family, sensor histidine kinase HydH [EC:2.7.13.3]
K01955	37	41	35	49	48	47	43	40	46	58	carbamoyl-phosphate synthase large subunit [EC:6.3.5.5]
K09935	3	4	3	9	7	11	7	6	6	14	hypothetical protein
K06216	0	1	1	1	0	0	0	1	1	0	putative ribose uptake protein
K09937	0	0	0	0	0	0	0	0	0	1	hypothetical protein
K13747	27	25	25	32	30	23	24	20	18	18	carboxynorspermidine decarboxylase [EC:4.1.1.-]
K06211	1	1	1	2	2	4	1	2	3	8	HipB family transcriptional regulator, involved in the regulation of NAD biosynthesis
K06212	1	2	1	2	2	1	3	1	2	1	formate transporter
K02618	0	0	0	0	0	0	0	1	0	0	phenylacetic acid degradation protein
K02619	19	10	12	10	11	9	7	13	8	5	4-amino-4-deoxychorismate lyase [EC:4.1.3.38]
K02968	33	35	29	38	37	35	33	31	31	32	small subunit ribosomal protein S20
K02966	0	1	0	0	1	0	0	0	0	0	small subunit ribosomal protein S19e
K02967	34	36	31	40	39	35	34	32	32	35	small subunit ribosomal protein S2
K02965	34	36	31	40	39	35	34	32	32	35	small subunit ribosomal protein S19
K02962	0	1	0	0	1	0	0	0	0	0	small subunit ribosomal protein S17e
K02611	0	0	0	0	0	0	0	1	0	0	phenylacetic acid degradation protein
K02613	0	0	0	0	0	0	0	1	0	0	phenylacetic acid degradation NADH oxidoreductase
K03569	47	60	49	66	64	59	57	45	52	61	rod shape-determining protein MreB and related proteins
K03568	2	3	2	1	2	2	1	2	1	1	TldD protein
K03565	33	34	30	38	37	35	33	31	31	34	regulatory protein
K03567	0	0	0	0	0	0	0	0	0	1	glycine cleavage system transcriptional repressor
K03561	39	24	28	25	27	19	25	27	20	13	biopolymer transport protein ExbB
K03563	7	6	8	9	8	14	7	8	10	23	carbon storage regulator
K03562	1	0	1	1	1	0	0	1	0	1	biopolymer transport protein TolQ
K01709	1	3	3	3	3	2	4	2	2	4	CDP-glucose 4,6-dehydratase [EC:4.2.1.45]
K01708	1	1	2	2	2	1	4	1	2	1	galactarate dehydratase [EC:4.2.1.42]
K01706	1	2	2	3	2	2	6	2	3	1	glucarate dehydratase [EC:4.2.1.40]
K01704	65	66	55	80	80	72	62	59	56	70	3-isopropylmalate/(R)-2-methylmalate dehydratase small subunit [EC:4.2.1.33 4.2.1.35]
K01703	67	70	61	84	84	74	66	60	57	74	3-isopropylmalate/(R)-2-methylmalate dehydratase large subunit [EC:4.2.1.33 4.2.1.35]
K05396	1	0	1	1	0	1	0	1	1	1	D-cysteine desulfhydrase [EC:4.4.1.15]
K03709	1	2	1	1	3	2	1	3	3	2	DtxR family transcriptional regulator, Mn-dependent transcriptional regulator
K03708	4	5	6	5	5	5	7	4	5	3	transcriptional regulator CtsR
K03701	57	58	49	62	62	56	54	51	52	56	excinuclease ABC subunit A
K03700	6	10	6	12	12	11	12	10	14	16	recombination protein U
K03703	32	35	29	37	37	31	33	29	29	25	excinuclease ABC subunit C
K03702	34	36	31	40	39	35	34	32	32	35	excinuclease ABC subunit B
K03705	14	25	19	29	27	27	25	18	23	29	heat-inducible transcriptional repressor
K03704	19	28	23	31	31	33	28	26	33	37	cold shock protein (beta-ribbon, CspA family)
K03707	1	1	1	1	1	2	1	2	3	2	transcriptional activator TenA [EC:3.5.99.2];thiaminase (transcriptional activator TenA) [EC:3.5.99.2]
K03706	6	7	5	12	11	10	13	7	11	13	transcriptional pleiotropic repressor
K06283	8	12	8	15	13	19	12	10	11	18	putative DeoR family transcriptional regulator, stage III sporulation protein D
K06282	1	2	1	2	2	1	2	2	1	2	hydrogenase small subunit [EC:1.12.99.6]
K06281	1	2	1	2	2	1	2	2	1	2	hydrogenase large subunit [EC:1.12.99.6]
K06287	32	31	29	38	35	33	31	28	27	31	septum formation protein
K06286	2	4	2	2	3	2	3	3	5	4	septation ring formation regulator
K06285	1	1	2	2	2	1	0	0	0	1	transcription attenuation protein (tryptophan RNA-binding attenuator protein)
K06284	7	13	11	15	13	14	9	7	6	12	transcriptional pleiotropic regulator of transition state genes
K08161	3	8	4	3	4	3	5	5	9	7	MFS transporter, DHA1 family, multidrug resistance protein
K06438	8	14	7	18	16	13	13	8	9	11	similar to stage IV sporulation protein
K06867	0	0	0	0	0	0	0	2	1	0	None
K06865	0	1	0	0	1	0	0	0	0	0	ATPase
K06864	8	11	9	16	15	14	17	11	14	17	None
K06863	0	1	0	0	1	0	0	0	0	0	5-formaminoimidazole-4-carboxamide-1-(beta)-D-ribofuranosyl 5'-monophosphate synthetase [EC:6.3.4.-]
K06862	0	1	0	0	1	0	0	0	0	0	energy-converting hydrogenase B subunit Q
K06861	20	13	15	14	14	10	13	14	10	7	lipopolysaccharide export system ATP-binding protein [EC:3.6.3.-]
K15024	6	7	6	12	11	12	11	9	11	17	propanediol utilization protein
K08162	1	0	1	2	1	4	1	2	3	8	MFS transporter, DHA1 family, multidrug resistance protein
K00137	0	0	0	0	0	0	0	1	0	0	aminobutyraldehyde dehydrogenase [EC:1.2.1.19]
K00135	2	5	3	3	4	3	7	6	8	5	succinate-semialdehyde dehydrogenase (NADP+) [EC:1.2.1.16]
K00134	35	36	32	40	39	37	34	33	33	36	glyceraldehyde 3-phosphate dehydrogenase [EC:1.2.1.12]
K00133	34	36	31	40	39	35	34	32	32	35	aspartate-semialdehyde dehydrogenase [EC:1.2.1.11]
K00132	0	1	0	0	0	0	0	0	0	0	acetaldehyde dehydrogenase (acetylating) [EC:1.2.1.10]
K00131	1	1	1	0	1	1	0	1	1	0	glyceraldehyde-3-phosphate dehydrogenase (NADP) [EC:1.2.1.9]
K00130	1	1	1	2	2	4	1	3	3	8	betaine-aldehyde dehydrogenase [EC:1.2.1.8]
K00428	18	9	11	9	11	7	5	11	7	5	cytochrome c peroxidase [EC:1.11.1.5]
K00425	20	13	15	13	14	11	10	16	12	8	cytochrome d ubiquinol oxidase subunit I [EC:1.10.3.-];cytochrome bd-I oxidase subunit I [EC:1.10.3.-]
K00426	20	12	15	13	14	10	10	16	12	8	cytochrome d ubiquinol oxidase subunit II [EC:1.10.3.-];cytochrome bd-I oxidase subunit II [EC:1.10.3.-]
K14083	0	0	0	0	0	0	1	0	1	0	trimethylamine methyltransferase [EC:2.1.1.-]
K14080	0	1	0	0	1	0	0	0	0	0	methylcobalamin:coenzyme M methyltransferase [EC:2.1.1.-]
K14081	0	1	0	0	1	0	0	0	0	0	methanol corrinoid protein
K14086	1	0	1	2	1	4	1	2	3	7	ech hydrogenase subunit A
K14087	1	1	1	2	2	5	1	3	3	8	ech hydrogenase subunit B
K14084	2	6	2	7	6	5	3	1	1	2	trimethylamine corrinoid protein
K14088	2	2	2	3	3	5	3	3	5	9	ech hydrogenase subunit C
K14089	1	0	1	2	2	4	1	2	3	8	ech hydrogenase subunit D
K01552	9	17	13	15	17	14	16	14	21	23	None
K01551	1	3	3	2	3	1	1	1	1	1	arsenite-transporting ATPase [EC:3.6.3.16]
K13688	1	1	1	1	1	1	1	0	0	0	cyclic beta-1,2-glucan synthetase [EC:2.4.1.-]
K13685	6	12	10	8	8	8	11	7	9	8	UDP-N-acetylglucosamine:undecaprenyl-P N-acetylglucosaminyl 1-P transferase [EC:2.7.8.-]
K02398	3	2	3	3	3	3	1	2	1	3	negative regulator of flagellin synthesis FlgM
K02395	1	1	2	2	2	2	1	1	1	2	flagellar protein FlgJ
K02394	0	1	0	1	0	0	1	1	0	1	flagellar P-ring protein precursor FlgI
K02397	3	3	4	4	4	7	2	4	4	10	flagellar hook-associated protein 3 FlgL
K02396	6	6	6	8	9	14	7	8	10	21	flagellar hook-associated protein 1 FlgK
K02390	6	6	8	9	8	14	6	8	9	23	flagellar hook protein FlgE
K02393	0	1	0	1	0	0	1	1	0	1	flagellar L-ring protein precursor FlgH
K02392	11	11	15	15	15	24	11	15	17	37	flagellar basal-body rod protein FlgG
K02601	37	43	36	45	45	41	41	36	36	39	transcriptional antiterminator NusG
K02970	33	33	31	38	37	34	32	30	30	34	small subunit ribosomal protein S21
K11689	1	1	1	1	1	1	1	2	1	1	C4-dicarboxylate transporter, DctQ subunit
K11688	1	1	1	1	1	2	1	2	2	2	C4-dicarboxylate-binding protein DctP
K03048	2	5	2	2	3	3	3	3	6	4	DNA-directed RNA polymerase subunit delta [EC:2.7.7.6];DNA-directed RNA polymerase subunit delta
K03049	0	1	0	0	1	0	0	0	0	0	DNA-directed RNA polymerase subunit E' [EC:2.7.7.6]
K13821	0	0	0	0	0	0	0	1	0	0	proline dehydrogenase / delta 1-pyrroline-5-carboxylate dehydrogenase [EC:1.5.99.8 1.5.1.12]
K13820	1	1	1	0	0	1	0	1	1	0	flagellar biosynthetic protein FliR/FlhB
K03042	0	1	0	0	1	0	0	0	0	0	DNA-directed RNA polymerase subunit A" [EC:2.7.7.6]
K03043	33	34	29	38	37	34	34	31	31	32	DNA-directed RNA polymerase subunit beta [EC:2.7.7.6]
K03040	33	35	31	39	38	35	33	31	32	34	DNA-directed RNA polymerase subunit alpha [EC:2.7.7.6]
K03041	0	1	0	0	1	0	0	0	0	0	DNA-directed RNA polymerase subunit A' [EC:2.7.7.6]
K03046	33	35	30	38	37	35	34	31	32	32	DNA-directed RNA polymerase subunit beta' [EC:2.7.7.6]
K03047	0	1	0	0	1	0	0	0	0	0	DNA-directed RNA polymerase subunit D [EC:2.7.7.6]
K03044	0	1	0	0	1	0	0	0	0	0	DNA-directed RNA polymerase subunit B' [EC:2.7.7.6]
K03045	0	1	0	0	1	0	0	0	0	0	DNA-directed RNA polymerase subunit B" [EC:2.7.7.6]
K00348	18	9	12	10	11	8	7	12	8	5	Na+-transporting NADH:ubiquinone oxidoreductase subunit C [EC:1.6.5.-]
K00692	0	1	1	1	1	0	0	1	1	1	levansucrase [EC:2.4.1.10]
K00638	8	11	9	14	13	16	13	12	12	18	chloramphenicol O-acetyltransferase [EC:2.3.1.28]
K00639	20	11	14	12	13	10	9	13	9	6	glycine C-acetyltransferase [EC:2.3.1.29]
K00634	24	14	16	17	18	17	11	18	15	17	phosphate butyryltransferase [EC:2.3.1.19]
K00632	1	0	1	1	1	2	1	2	1	3	acetyl-CoA acyltransferase [EC:2.3.1.16]
K00633	1	1	2	3	3	6	4	5	6	9	galactoside O-acetyltransferase [EC:2.3.1.18]
K00691	3	5	3	2	3	3	3	4	6	4	maltose phosphorylase [EC:2.4.1.8]
K00694	3	7	3	8	7	6	5	2	3	3	cellulose synthase (UDP-forming) [EC:2.4.1.12]
K07813	8	9	11	11	11	16	9	9	10	20	accessory gene regulator B
K07812	1	1	1	1	1	1	0	1	1	1	trimethylamine-N-oxide reductase (cytochrome c) 2 [EC:1.7.2.3]
K07814	2	2	2	3	3	6	3	3	5	10	putative two-component system response regulator
K07816	4	6	4	7	7	4	6	5	8	5	putative GTP pyrophosphokinase [EC:2.7.6.5]
K00091	2	7	3	10	8	11	7	4	6	11	dihydroflavonol-4-reductase [EC:1.1.1.219]
K00094	0	0	0	1	1	0	2	1	1	0	galactitol-1-phosphate 5-dehydrogenase [EC:1.1.1.251]
K00096	2	2	1	2	3	5	1	3	4	9	glycerol-1-phosphate dehydrogenase [NAD(P)] [EC:1.1.1.261]
K00097	20	11	13	11	12	11	10	15	10	7	4-hydroxythreonine-4-phosphate dehydrogenase [EC:1.1.1.262]
K00099	31	31	27	36	35	33	31	28	26	28	1-deoxy-D-xylulose-5-phosphate reductoisomerase [EC:1.1.1.267]
K10227	0	0	0	0	0	0	1	0	1	0	sorbitol/mannitol transport system substrate-binding protein
K05822	0	0	1	0	0	0	0	0	0	0	tetrahydrodipicolinate N-acetyltransferase [EC:2.3.1.89]
K01945	33	36	30	38	39	35	34	31	31	34	phosphoribosylamine--glycine ligase [EC:6.3.4.13]
K01941	0	0	0	0	0	1	0	0	0	1	urea carboxylase [EC:6.3.4.6]
K01940	32	32	29	37	37	34	30	28	28	32	argininosuccinate synthase [EC:6.3.4.5]
K07729	28	33	28	44	43	58	36	39	42	65	putative transcriptional regulator
K07728	0	1	0	0	1	0	0	0	0	0	putative transcriptional regulator
K07727	17	23	18	26	26	34	30	27	27	40	putative transcriptional regulator
K07726	8	14	10	18	16	14	10	9	9	15	putative transcriptional regulator
K07723	2	2	3	2	2	2	1	1	1	1	CopG family transcriptional regulator
K07722	1	3	1	1	3	1	2	2	2	2	CopG family transcriptional regulator, nickel-responsive regulator
K07721	0	1	0	0	1	0	0	0	0	0	ArsR family transcriptional regulator
K07720	27	40	31	70	62	72	52	44	59	101	two-component system, response regulator YesN
K00899	1	1	1	1	1	1	1	1	1	1	5-methylthioribose kinase [EC:2.7.1.100]
K00891	36	37	34	49	47	42	40	35	35	48	shikimate kinase [EC:2.7.1.71]
K00895	1	1	1	2	1	1	3	2	2	1	pyrophosphate--fructose-6-phosphate 1-phosphotransferase [EC:2.7.1.90]
K00897	2	4	2	1	1	1	3	2	5	3	aminoglycoside 3'-phosphotransferase [EC:2.7.1.95]
K08153	0	1	1	1	1	1	1	1	2	1	MFS transporter, DHA1 family, multidrug resistance protein
K02948	34	36	31	39	39	35	34	32	32	35	small subunit ribosomal protein S11
K02944	0	1	0	0	1	0	0	0	0	0	large subunit ribosomal protein LX
K02946	34	36	31	39	39	35	34	31	32	34	small subunit ribosomal protein S10
K01768	0	1	1	1	1	1	0	1	0	1	adenylate cyclase [EC:4.6.1.1]
K01761	1	1	1	0	1	1	0	1	1	1	methionine-gamma-lyase [EC:4.4.1.11]
K01760	3	7	2	1	4	4	5	5	7	7	cystathionine beta-lyase [EC:4.4.1.8]
K02493	33	35	30	38	37	35	34	31	32	32	methyltransferase [EC:2.1.1.-]
K08166	0	1	0	0	0	0	0	0	0	0	MFS transporter, DHA2 family, methylenomycin A resistance protein
K02495	44	51	45	65	59	57	55	43	44	56	oxygen-independent coproporphyrinogen III oxidase [EC:1.3.99.22]
K02499	5	7	6	6	6	5	8	3	6	3	tetrapyrrole methylase family protein / MazG family protein
K14415	1	0	1	2	1	4	1	2	3	8	tRNA-splicing ligase RtcB [EC:6.5.1.3];protein RtcB
K06881	34	35	32	39	38	36	34	31	31	36	None
K06885	3	6	4	3	4	4	4	5	6	5	None
K00437	1	1	1	0	0	1	0	1	1	0	cytochrome-c3 hydrogenase [EC:1.12.2.1]
K06334	11	15	14	23	20	26	15	14	17	30	spore coat protein JC
K03547	10	17	13	23	21	23	21	14	19	21	exonuclease SbcD
K03546	10	19	14	23	22	19	21	12	15	13	exonuclease SbcC
K03545	36	38	34	47	45	43	40	37	41	46	trigger factor
K03544	37	40	34	48	46	43	42	37	40	47	ATP-dependent Clp protease ATP-binding subunit ClpX
K03543	19	9	11	9	11	8	5	12	7	6	multidrug resistance protein A
K06888	3	3	3	3	3	6	3	4	5	9	None
K03549	3	8	4	4	4	3	8	6	9	6	KUP system potassium uptake protein
K02236	3	8	4	3	6	5	6	6	10	8	leader peptidase (prepilin peptidase) / N-methyltransferase [EC:3.4.23.43 2.1.1.-]
K02237	11	17	16	19	19	16	20	14	20	22	competence protein ComEA
K02232	8	10	6	14	14	17	15	12	14	19	adenosylcobyric acid synthase [EC:6.3.5.10]
K02233	9	12	9	18	17	22	16	15	18	27	adenosylcobinamide-GDP ribazoletransferase [EC:2.7.8.26]
K02230	0	2	1	1	2	0	0	0	0	0	cobaltochelatase CobN [EC:6.6.1.2]
K02231	16	22	18	29	28	32	29	23	28	37	adenosylcobinamide kinase / adenosylcobinamide-phosphate guanylyltransferase [EC:2.7.1.156 2.7.7.62]
K02238	36	38	33	44	43	35	38	33	36	36	competence protein ComEC
K03723	33	35	31	39	37	34	33	31	31	33	transcription-repair coupling factor (superfamily II helicase) [EC:3.6.4.-];transcription-repair coupling factor (superfamily II helicase) [EC:3.6.1.-]
K03722	7	14	8	13	12	13	10	10	12	15	ATP-dependent DNA helicase DinG [EC:3.6.4.12];ATP-dependent DNA helicase DinG [EC:3.6.1.-]
K03727	0	0	0	0	0	0	0	1	1	0	ATP-dependent RNA helicase HelY [EC:3.6.1.-];ATP-dependent RNA helicase HelY [EC:3.6.4.-]
K03726	0	1	0	0	1	0	0	0	0	0	helicase [EC:3.6.1.-];helicase [EC:3.6.4.-]
K03725	0	1	0	0	1	0	0	0	0	0	archaea-specific helicase [EC:3.6.1.-]
K03724	3	7	4	4	5	3	6	4	6	4	ATP-dependent helicase Lhr and Lhr-like helicase [EC:3.6.1.-];ATP-dependent helicase Lhr and Lhr-like helicase [EC:3.6.4.-]
K06410	6	6	7	7	6	10	7	6	5	11	dipicolinate synthase subunit A
K11896	0	0	0	0	0	0	0	0	0	1	type VI secretion system protein ImpG
K11894	0	0	0	0	0	0	0	0	0	1	type VI secretion system protein ImpI
K11895	0	0	0	0	0	0	0	0	0	1	type VI secretion system protein ImpH
K11892	0	0	0	0	0	0	0	0	0	1	type VI secretion system protein ImpK
K11893	0	0	0	0	0	0	0	0	0	1	type VI secretion system protein ImpJ
K11891	0	0	0	0	0	0	0	0	0	1	type VI secretion system protein ImpL
K00151	0	0	0	0	0	0	0	1	0	0	5-carboxymethyl-2-hydroxymuconic-semialdehyde dehydrogenase [EC:1.2.1.60]
K00150	0	1	0	0	1	0	0	0	0	0	glyceraldehyde-3-phosphate dehydrogenase (NAD(P)) [EC:1.2.1.59]
K00400	0	2	0	0	2	0	0	0	0	0	methyl coenzyme M reductase system, component A2
K00158	1	3	2	1	2	1	2	2	3	3	pyruvate oxidase [EC:1.2.3.3]
K09384	1	2	2	3	2	2	4	3	5	2	hypothetical protein
K04094	10	20	15	20	18	17	17	11	13	16	methylenetetrahydrofolate--tRNA-(uracil-5-)-methyltransferase [EC:2.1.1.74];glucose inhibited division protein Gid
K04095	4	7	4	10	8	10	10	8	11	15	cell filamentation protein
K04096	33	36	30	38	38	35	34	31	32	31	DNA processing protein
K04093	0	1	0	0	1	0	0	0	0	0	chorismate mutase [EC:5.4.99.5]
K01579	22	15	17	17	17	12	15	15	12	9	aspartate 1-decarboxylase [EC:4.1.1.11]
K01575	1	2	1	1	1	2	2	2	3	2	acetolactate decarboxylase [EC:4.1.1.5]
K01577	1	4	2	2	2	2	3	3	6	4	oxalyl-CoA decarboxylase [EC:4.1.1.8]
K01571	9	17	10	23	20	20	22	11	15	19	oxaloacetate decarboxylase, alpha subunit [EC:4.1.1.3]
K01572	30	33	25	41	38	40	29	28	27	38	oxaloacetate decarboxylase, beta subunit [EC:4.1.1.3]
K01573	0	0	0	0	0	0	0	1	1	0	oxaloacetate decarboxylase, gamma subunit [EC:4.1.1.3]
K02009	4	5	3	8	8	9	6	6	8	13	cobalt transport protein
K02008	47	78	58	89	86	90	81	64	77	99	cobalt/nickel transport system permease protein
K02005	45	28	33	30	34	28	24	35	27	23	HlyD family secretion protein
K02004	214	190	180	217	223	214	168	186	185	224	None
K02007	8	12	9	14	16	14	15	10	13	17	cobalt/nickel transport system permease protein
K02006	64	108	80	125	121	121	117	87	110	136	cobalt/nickel transport system ATP-binding protein
K02001	2	2	3	2	2	2	5	2	2	1	glycine betaine/proline transport system permease protein
K02000	1	2	3	2	2	2	4	2	2	1	glycine betaine/proline transport system ATP-binding protein [EC:3.6.3.32]
K02003	151	179	154	235	223	250	195	175	208	297	None
K02002	1	1	1	0	0	1	1	1	1	1	glycine betaine/proline transport system substrate-binding protein
K03060	14	25	17	28	26	26	26	19	24	26	DNA-directed RNA polymerase subunit omega [EC:2.7.7.6]
K06120	0	0	0	0	0	0	1	0	1	0	glycerol dehydratase large subunit [EC:4.2.1.30]
K09703	1	1	1	1	1	1	2	1	2	1	hypothetical protein
K09702	2	6	2	8	7	7	6	3	3	5	hypothetical protein
K05311	3	6	5	3	4	3	6	4	6	4	central glycolytic genes regulator
K13829	0	0	0	0	0	0	0	1	1	0	shikimate kinase / 3-dehydroquinate synthase [EC:2.7.1.71 4.2.3.4]
K10206	13	23	17	29	26	24	26	15	19	25	LL-diaminopimelate aminotransferase [EC:2.6.1.83]
K10202	0	1	0	1	1	0	2	1	1	0	N-acetylglucosamine transport system permease protein
K01966	0	0	1	1	0	1	2	2	1	0	propionyl-CoA carboxylase beta chain [EC:6.4.1.3]
K01963	9	16	12	21	19	19	16	12	14	17	acetyl-CoA carboxylase carboxyl transferase subunit beta [EC:6.4.1.2]
K01962	7	13	10	14	12	15	9	8	9	13	acetyl-CoA carboxylase carboxyl transferase subunit alpha [EC:6.4.1.2]
K01961	40	47	36	60	57	50	44	40	40	46	acetyl-CoA carboxylase, biotin carboxylase subunit [EC:6.4.1.2];acetyl-CoA carboxylase, biotin carboxylase subunit [EC:6.4.1.2 6.3.4.14]
K01960	19	10	12	10	12	8	7	12	8	5	pyruvate carboxylase subunit B [EC:6.4.1.1]
K07749	4	6	4	4	5	8	5	7	10	12	formyl-CoA transferase [EC:2.8.3.16]
K07741	1	2	2	2	2	3	3	3	5	4	anti-repressor protein
K07742	14	24	18	27	26	26	24	17	21	28	hypothetical protein
K07744	0	1	0	0	1	0	0	0	0	0	hypothetical protein
K01299	1	2	1	3	2	5	3	4	5	9	carboxypeptidase Taq [EC:3.4.17.19]
K01295	6	7	8	8	7	8	14	6	7	7	glutamate carboxypeptidase [EC:3.4.17.11]
K01297	3	2	2	3	3	6	3	4	6	9	muramoyltetrapeptide carboxypeptidase [EC:3.4.17.13]
K02922	0	1	0	0	1	0	0	0	0	0	large subunit ribosomal protein L37e
K02921	0	1	0	0	1	0	0	0	0	0	large subunit ribosomal protein L37Ae
K02926	33	35	31	39	38	35	34	32	32	35	large subunit ribosomal protein L4
K02924	0	1	0	0	1	0	0	0	0	0	large subunit ribosomal protein L39e
K02929	0	1	0	0	1	0	0	0	0	0	large subunit ribosomal protein L44e
K00216	0	0	0	0	0	0	0	1	0	0	2,3-dihydro-2,3-dihydroxybenzoate dehydrogenase [EC:1.3.1.28]
K00215	38	44	34	48	47	42	37	34	33	38	dihydrodipicolinate reductase [EC:1.3.1.26]
K00219	1	1	0	0	1	1	0	1	1	1	2,4-dienoyl-CoA reductase (NADPH2) [EC:1.3.1.34]
K01035	1	1	1	0	0	1	0	1	1	0	acetate CoA-transferase beta subunit [EC:2.8.3.8]
K01034	2	1	2	1	1	3	1	3	1	4	acetate CoA-transferase alpha subunit [EC:2.8.3.8]
K04517	31	32	28	36	36	32	28	26	25	30	prephenate dehydrogenase [EC:1.3.1.12]
K01740	58	56	46	67	66	59	52	49	47	54	O-acetylhomoserine (thiol)-lyase [EC:2.5.1.49]
K01746	1	2	2	2	2	2	4	2	2	2	formiminotetrahydrofolate cyclodeaminase [EC:4.3.1.4]
K01745	2	3	3	6	5	3	6	4	4	3	histidine ammonia-lyase [EC:4.3.1.3]
K01744	20	12	14	13	14	10	11	15	10	7	aspartate ammonia-lyase [EC:4.3.1.1]
K01749	6	10	8	13	13	10	14	9	10	9	hydroxymethylbilane synthase [EC:2.5.1.61]
K01039	1	2	2	2	2	2	4	1	2	2	glutaconate CoA-transferase, subunit A [EC:2.8.3.12]
K04518	19	12	13	11	14	8	6	12	7	5	prephenate dehydratase [EC:4.2.1.51]
K14128	0	1	0	0	1	0	0	0	0	0	F420-non-reducing hydrogenase subunit G [EC:1.12.99.-]
K14121	0	1	0	0	1	0	0	0	0	0	energy-converting hydrogenase B subunit L
K14120	0	1	0	0	1	0	0	0	0	0	energy-converting hydrogenase B subunit K
K14123	0	1	0	0	1	0	0	0	0	0	energy-converting hydrogenase B subunit N
K14122	0	1	0	0	1	0	0	0	0	0	energy-converting hydrogenase B subunit M
K14125	0	1	0	0	1	0	0	0	0	0	energy-converting hydrogenase B subunit P
K14124	0	1	0	0	1	0	0	0	0	0	energy-converting hydrogenase B subunit O
K14127	0	2	0	0	2	0	0	0	0	0	F420-non-reducing hydrogenase iron-sulfur subunit D [EC:1.12.99.-]
K14126	0	1	0	0	1	0	0	0	0	0	F420-non-reducing hydrogenase subunit A [EC:1.12.99.-]
K03521	32	24	26	26	28	28	23	29	25	27	electron transfer flavoprotein beta subunit
K03523	16	28	22	34	31	30	36	19	25	30	putative biotin biosynthesis protein BioY
K03522	32	23	26	26	27	28	23	29	25	27	electron transfer flavoprotein alpha subunit
K03525	33	33	30	38	37	35	31	29	27	33	type III pantothenate kinase [EC:2.7.1.33]
K03524	33	35	32	44	42	36	35	31	31	36	BirA family transcriptional regulator, biotin operon repressor / biotin-[acetyl-CoA-carboxylase] ligase [EC:6.3.4.15]
K03527	31	30	27	36	34	33	30	28	26	28	4-hydroxy-3-methylbut-2-enyl diphosphate reductase [EC:1.17.1.2]
K03526	31	31	28	37	35	32	30	28	26	30	(E)-4-hydroxy-3-methylbut-2-enyl-diphosphate synthase [EC:1.17.7.1]
K03529	15	26	19	29	27	27	26	19	23	29	chromosome segregation protein
K02217	27	27	24	29	29	23	22	20	19	14	ferritin [EC:1.16.3.1]
K03299	2	3	2	2	3	4	4	3	4	4	gluconate:H+ symporter, GntP family
K03293	8	21	11	10	13	12	17	17	26	20	amino acid transporter, AAT family
K03292	11	12	9	23	21	27	24	19	27	39	glycoside/pentoside/hexuronide:cation symporter, GPH family
K03297	1	1	1	2	2	4	1	3	4	8	small multidrug resistance protein, SMR family
K03296	46	35	37	38	38	34	33	35	30	26	hydrophobic/amphiphilic exporter-1 (mainly G- bacteria), HAE1 family
K03295	20	14	13	11	14	10	8	15	12	9	cation efflux system protein, CDF family
K03294	15	27	17	14	19	20	24	23	32	25	basic amino acid/polyamine antiporter, APA family
K07192	2	1	3	3	2	6	3	3	2	7	flotillin
K07991	0	1	0	0	1	0	0	0	0	0	archaeal preflagellin peptidase FlaK
K10439	24	37	22	55	52	41	60	37	46	44	ribose transport system substrate-binding protein
K00179	9	15	11	18	17	19	14	10	9	18	indolepyruvate ferredoxin oxidoreductase, alpha subunit [EC:1.2.7.8]
K00172	3	5	4	5	6	6	5	4	3	5	pyruvate ferredoxin oxidoreductase, gamma subunit [EC:1.2.7.1]
K00171	2	4	3	4	5	5	4	3	2	3	pyruvate ferredoxin oxidoreductase, delta subunit [EC:1.2.7.1]
K00170	3	5	4	5	6	6	5	4	3	4	pyruvate ferredoxin oxidoreductase, beta subunit [EC:1.2.7.1]
K00177	28	25	24	30	29	23	20	20	16	17	2-oxoglutarate ferredoxin oxidoreductase subunit gamma [EC:1.2.7.3]
K00176	28	25	23	30	29	23	21	20	16	17	2-oxoglutarate ferredoxin oxidoreductase subunit delta [EC:1.2.7.3]
K00175	48	37	39	41	43	32	28	32	24	23	2-oxoglutarate ferredoxin oxidoreductase subunit beta [EC:1.2.7.3]
K00174	46	35	37	39	40	30	27	31	22	21	2-oxoglutarate ferredoxin oxidoreductase subunit alpha [EC:1.2.7.3]
K14333	0	0	0	0	0	0	1	0	1	0	2,3-dihydroxybenzoate decarboxylase [EC:4.1.1.46]
K13479	2	3	2	3	3	4	5	4	3	4	xanthine dehydrogenase FAD-binding subunit [EC:1.17.1.4]
K04078	33	35	30	38	38	35	34	31	32	32	chaperonin GroES
K04079	31	29	27	35	34	31	27	27	24	30	molecular chaperone HtpG
K04076	2	3	3	2	3	2	1	1	1	1	Lon-like ATP-dependent protease [EC:3.4.21.-]
K04077	34	35	31	39	39	36	34	32	32	35	chaperonin GroEL
K04074	7	16	10	13	14	13	9	7	8	9	cell division initiation protein
K04075	32	34	28	37	36	34	33	30	30	31	tRNA(Ile)-lysidine synthase [EC:6.3.4.-]
K04072	23	41	28	42	40	37	38	27	38	40	acetaldehyde dehydrogenase / alcohol dehydrogenase [EC:1.2.1.10 1.1.1.1]
K04070	10	18	13	24	20	21	20	13	15	23	putative pyruvate formate lyase activating enzyme [EC:1.97.1.4]
K13641	2	6	2	8	6	5	4	2	2	3	IclR family transcriptional regulator, acetate operon repressor
K13640	1	2	1	1	1	1	2	2	2	1	MerR family transcriptional regulator, heat shock protein HspR
K13643	2	6	2	7	6	5	3	1	2	2	Rrf2 family transcriptional regulator, iron-sulfur cluster assembly transcription factor
K02027	69	99	79	181	160	225	123	123	182	347	multiple sugar transport system substrate-binding protein
K02026	130	213	153	364	312	439	227	216	323	635	multiple sugar transport system permease protein
K02025	136	213	158	375	322	462	230	229	340	682	multiple sugar transport system permease protein
K02023	5	9	6	6	7	10	10	10	12	17	multiple sugar transport system ATP-binding protein
K02022	1	0	1	1	1	1	1	2	1	1	None
K02021	0	0	0	0	0	0	0	1	1	0	putative ABC transport system ATP-binding protein
K02020	8	12	8	10	12	10	12	10	10	9	molybdate transport system substrate-binding protein
K02029	35	60	44	49	52	50	53	43	56	59	polar amino acid transport system permease protein
K02028	31	53	36	53	54	49	53	41	55	56	polar amino acid transport system ATP-binding protein [EC:3.6.3.21]
K03885	21	18	14	11	16	11	12	17	14	11	NADH dehydrogenase [EC:1.6.99.3]
K12992	1	2	1	5	4	3	7	3	5	4	rhamnosyltransferase [EC:2.4.1.-]
K12990	1	1	1	2	2	5	1	3	4	8	rhamnosyltransferase [EC:2.4.1.-]
K12996	0	0	0	1	1	0	1	0	0	0	rhamnosyltransferase [EC:2.4.1.-]
K12995	0	0	0	1	1	3	2	1	1	1	rhamnosyltransferase [EC:2.4.1.-]
K08979	0	1	0	0	1	0	0	0	0	0	putative membrane protein
K08978	26	18	20	23	23	23	16	22	17	24	putative membrane protein
K03088	226	186	193	246	235	285	201	236	199	292	RNA polymerase sigma-70 factor, ECF subfamily
K03089	0	0	0	1	0	0	0	1	0	1	RNA polymerase sigma-32 factor
K03086	37	38	35	45	42	43	43	38	40	46	RNA polymerase primary sigma factor
K03087	0	0	0	0	0	0	0	1	0	0	RNA polymerase nonessential primary-like sigma factor
K08971	0	1	0	0	1	0	0	0	0	0	putative membrane protein
K08974	25	20	18	23	24	25	18	20	19	26	putative membrane protein
K00918	0	0	0	0	0	0	1	0	1	0	ADP-specific phosphofructokinase [EC:2.7.1.146];ADP-dependent phosphofructokinase/glucokinase [EC:2.7.1.146 2.7.1.147]
K11646	0	1	0	0	1	0	0	0	0	1	dehydroquinate synthase II [EC:1.4.1.-]
K07507	25	17	20	18	19	19	19	21	18	16	putative Mg2+ transporter-C (MgtC) family protein
K07503	0	1	0	0	1	0	0	1	1	0	hypothetical protein
K07502	2	4	2	8	8	6	5	5	6	10	hypothetical protein
K10773	33	37	31	43	42	35	36	32	33	36	endonuclease III [EC:4.2.99.18]
K00140	2	2	2	2	2	1	2	2	2	2	malonate-semialdehyde dehydrogenase (acetylating) / methylmalonate-semialdehyde dehydrogenase [EC:1.2.1.18 1.2.1.27];methylmalonate-semialdehyde dehydrogenase [EC:1.2.1.27]
K01903	1	3	1	3	2	1	5	3	3	1	succinyl-CoA synthetase beta subunit [EC:6.2.1.5]
K01902	1	3	1	3	2	1	5	3	3	1	succinyl-CoA synthetase alpha subunit [EC:6.2.1.5]
K01905	1	1	1	1	1	1	1	1	1	0	acetyl-CoA synthetase (ADP-forming) [EC:6.2.1.13]
K14534	6	6	8	6	6	9	7	8	7	9	4-hydroxybutyryl-CoA dehydratase / vinylacetyl-CoA-Delta-isomerase [EC:4.2.1.120 5.3.3.3]
K00147	30	31	28	36	36	33	29	28	27	31	glutamate-5-semialdehyde dehydrogenase [EC:1.2.1.41]
K07768	0	0	0	0	0	0	0	1	1	0	two-component system, OmpR family, sensor histidine kinase SenX3 [EC:2.7.13.3]
K09927	1	0	1	2	1	4	1	2	3	8	hypothetical protein
K09022	0	0	0	0	0	1	1	1	0	1	UPF0076 protein YjgF
K09020	1	1	1	1	1	1	1	1	0	0	putative isochorismatase family protein RutB [EC:3.-.-.-]
K02908	0	1	0	0	1	0	0	0	0	0	large subunit ribosomal protein L30e
K02909	34	36	32	39	38	36	34	32	33	35	large subunit ribosomal protein L31
K08218	19	10	12	12	11	9	11	14	10	6	MFS transporter, PAT family, beta-lactamase induction signal transducer AmpG
K02904	34	36	31	39	39	35	33	31	32	35	large subunit ribosomal protein L29
K02906	34	36	32	40	40	36	34	32	32	35	large subunit ribosomal protein L3
K02907	33	36	31	39	39	35	34	31	32	35	large subunit ribosomal protein L30
K02902	32	34	29	37	36	31	32	30	31	29	large subunit ribosomal protein L28
K00230	2	2	1	1	2	1	1	1	1	1	protoporphyrinogen oxidase [EC:1.3.3.4]
K00231	0	0	1	1	0	1	2	1	1	1	protoporphyrinogen oxidase [EC:1.3.3.4]
K00239	22	15	15	19	19	14	15	17	12	9	succinate dehydrogenase flavoprotein subunit [EC:1.3.99.1]
K06209	10	18	13	23	20	21	19	12	14	20	chorismate mutase [EC:5.4.99.5]
K01012	36	37	33	43	43	38	38	30	31	32	biotin synthetase [EC:2.8.1.6]
K01011	5	4	4	2	3	5	2	6	5	3	thiosulfate/3-mercaptopyruvate sulfurtransferase [EC:2.8.1.1 2.8.1.2];3-mercaptopyruvate sulfurtransferase [EC:2.8.1.2]
K14103	0	1	0	0	1	0	0	0	0	0	energy-converting hydrogenase A subunit L
K14102	0	1	0	0	1	0	0	0	0	0	energy-converting hydrogenase A subunit K
K14101	0	1	0	0	1	0	0	0	0	0	energy-converting hydrogenase A subunit J
K14100	0	1	0	0	1	0	0	0	0	0	energy-converting hydrogenase A subunit I
K14105	0	1	0	0	1	0	0	0	0	0	energy-converting hydrogenase A subunit N
K14104	0	1	0	0	1	0	0	0	0	0	energy-converting hydrogenase A subunit M
K14109	0	1	0	0	1	0	0	0	0	0	energy-converting hydrogenase A subunit R
K14108	0	1	0	0	1	0	0	0	0	0	energy-converting hydrogenase A subunit Q
K03503	18	9	11	9	11	7	5	11	6	5	DNA polymerase V [EC:3.4.21.-]
K03502	28	22	23	26	27	28	24	26	24	28	DNA polymerase V
K03501	34	35	31	39	38	36	33	32	32	35	glucose inhibited division protein B [EC:2.1.-.-];ribosomal RNA small subunit methyltransferase G [EC:2.1.1.170]
K03500	15	26	20	30	28	28	27	19	24	30	ribosomal RNA small subunit methyltransferase B [EC:2.1.1.-]
K02278	2	3	2	6	5	2	3	2	2	3	prepilin peptidase CpaA [EC:3.4.23.43]
K02279	6	8	8	8	8	10	8	7	6	11	pilus assembly protein CpaB
K02274	0	0	0	1	0	0	0	1	0	0	cytochrome c oxidase subunit I [EC:1.9.3.1]
K02275	0	0	0	1	0	0	0	1	0	0	cytochrome c oxidase subunit II [EC:1.9.3.1]
K12506	3	5	8	5	4	4	5	3	3	6	2-C-methyl-D-erythritol 4-phosphate cytidylyltransferase / 2-C-methyl-D-erythritol 2,4-cyclodiphosphate synthase [EC:2.7.7.60 4.6.1.12]
K09728	0	1	0	0	1	0	0	0	0	0	hypothetical protein
K14587	1	1	1	1	1	1	1	0	0	0	protein sgcE [EC:5.1.3.-]
K07979	22	27	23	40	37	47	36	31	39	61	GntR family transcriptional regulator
K10907	12	18	15	25	22	29	18	18	19	35	aminotransferase [EC:2.6.1.-]
K09819	0	0	0	0	0	0	0	0	0	1	manganese/iron transport system permease protein
K09817	29	26	27	31	30	30	23	24	22	28	zinc transport system ATP-binding protein [EC:3.6.3.-]
K09816	29	26	27	31	30	30	23	24	21	28	zinc transport system permease protein
K09815	29	27	27	31	31	28	22	25	22	28	zinc transport system substrate-binding protein
K06374	10	16	13	21	18	21	14	11	13	22	spore maturation protein B
K06373	10	15	13	21	18	21	14	11	13	22	spore maturation protein A
K09812	31	30	29	38	36	34	30	29	29	37	cell division transport system ATP-binding protein
K09811	31	31	29	39	36	36	32	30	30	38	cell division transport system permease protein
K09810	20	10	13	12	13	13	8	15	11	13	lipoprotein-releasing system ATP-binding protein [EC:3.6.3.-]
K09724	0	1	0	0	1	0	0	0	0	0	hypothetical protein
K09721	0	1	0	0	1	0	0	0	0	0	hypothetical protein
K10014	0	0	0	0	0	0	0	0	0	1	histidine transport system substrate-binding protein
K10010	4	10	5	11	10	8	7	5	5	9	cystine transport system ATP-binding protein [EC:3.6.3.-]
K10012	2	2	2	7	5	5	3	3	5	8	undecaprenyl-phosphate 4-deoxy-4-formamido-L-arabinose transferase [EC:2.7.8.-];undecaprenyl-phosphate 4-deoxy-4-formamido-L-arabinose transferase [EC:2.7.8.30]
K01466	0	0	0	0	0	1	0	1	1	1	allantoinase [EC:3.5.2.5]
K01464	7	8	7	12	11	12	11	9	9	12	dihydropyrimidinase [EC:3.5.2.2]
K01465	36	40	34	43	43	40	41	34	34	35	dihydroorotase [EC:3.5.2.3]
K01462	45	52	46	57	56	54	53	48	54	60	peptide deformylase [EC:3.5.1.88]
K01463	3	4	4	4	3	4	5	3	4	2	None
K01468	2	2	3	2	2	3	5	2	3	2	imidazolonepropionase [EC:3.5.2.7]
K02041	3	6	4	4	5	7	5	6	8	12	phosphonate transport system ATP-binding protein
K02040	34	37	32	40	40	37	34	33	33	37	phosphate transport system substrate-binding protein
K02045	1	1	0	1	1	1	2	1	1	2	sulfate transport system ATP-binding protein [EC:3.6.3.25]
K02044	5	10	6	6	6	8	6	8	11	15	phosphonate transport system substrate-binding protein
K02047	1	1	0	1	1	1	2	1	1	2	sulfate transport system permease protein
K02046	1	1	0	1	1	1	2	1	1	2	sulfate transport system permease protein
K02049	27	36	29	49	45	45	42	34	37	50	sulfonate/nitrate/taurine transport system ATP-binding protein
K02048	1	1	0	1	1	1	2	1	1	2	sulfate transport system substrate-binding protein
K03319	3	5	3	3	4	3	4	5	6	5	divalent anion:Na+ symporter, DASS family
K03316	2	5	2	2	4	4	4	5	7	6	monovalent cation:H+ antiporter, CPA1 family
K03317	1	2	2	1	1	2	1	2	3	2	concentrative nucleoside transporter, CNT family
K03315	29	21	23	22	25	26	20	27	26	28	Na+:H+ antiporter, NhaC family
K03312	9	11	14	12	11	13	17	11	11	14	glutamate:Na+ symporter, ESS family
K03313	1	3	1	2	2	1	4	3	3	1	Na+:H+ antiporter, NhaA family
K03310	35	51	45	69	61	63	68	45	49	58	alanine or glycine:cation symporter, AGCS family
K03311	12	21	13	14	15	15	20	17	23	18	branched-chain amino acid:cation transporter, LIVCS family
K02945	31	30	23	34	33	31	28	29	31	35	small subunit ribosomal protein S1
K06162	1	1	1	1	1	1	2	1	2	1	PhnM protein
K06163	1	1	1	1	1	1	2	1	2	1	PhnJ protein
K06166	1	1	1	1	1	1	0	1	1	0	PhnG protein
K00359	4	4	5	3	4	4	2	4	4	4	NADH oxidase [EC:1.6.-.-]
K06164	1	1	1	1	1	1	2	1	2	1	PhnI protein
K06165	1	1	1	1	1	1	1	1	2	1	PhnH protein
K06168	31	30	27	33	32	32	30	27	25	28	bifunctional enzyme involved in thiolation and methylation of tRNA
K07158	0	1	0	0	1	0	0	0	0	0	None
K07159	0	1	0	0	1	0	0	0	0	0	None
K11996	0	1	1	1	1	2	1	2	3	2	adenylyltransferase and sulfurtransferase;adenylyltransferase and sulfurtransferase MOCS3/UBA4 [EC:2.7.7.- 2.8.1.-]
K07561	0	1	0	0	1	0	0	0	0	0	diphthamide synthase subunit DPH2
K07560	33	35	31	39	38	35	34	31	32	34	D-tyrosyl-tRNA(Tyr) deacylase [EC:3.1.-.-]
K07562	0	1	0	0	1	0	0	0	0	0	nonsense-mediated mRNA decay protein 3
K07567	34	28	31	35	34	37	35	33	32	42	TdcF protein
K07566	51	43	40	44	47	41	36	40	35	36	tRNA threonylcarbamoyladenosine biosynthesis protein;putative translation factor
K07569	0	1	0	0	1	0	0	0	0	0	RNA-binding protein
K07568	50	39	39	45	45	40	36	39	32	33	S-adenosylmethionine:tRNA ribosyltransferase-isomerase [EC:5.-.-.-]
K02492	5	9	6	12	13	10	8	9	9	14	glutamyl-tRNA reductase [EC:1.2.1.70]
K10710	1	1	2	2	1	2	0	1	1	3	fructoselysine 6-kinase [EC:2.7.1.-]
K10711	0	1	0	1	1	0	1	1	1	1	GntR family transcriptional regulator, frlABCD operon transcriptional regulator
K01929	33	35	31	39	38	35	34	32	32	35	UDP-N-acetylmuramoylalanyl-D-glutamyl-2,6-diaminopimelate--D-alanyl- D-alanine ligase [EC:6.3.2.10];UDP-N-acetylmuramoylalanyl-D-glutamyl-2,6-diaminopimelate--D-alanyl-D-alanine ligase [EC:6.3.2.10]
K01928	36	40	33	41	41	39	38	37	38	39	UDP-N-acetylmuramoylalanyl-D-glutamate--2,6-diaminopimelate ligase [EC:6.3.2.13]
K01923	35	36	30	39	40	39	35	33	34	39	phosphoribosylaminoimidazole-succinocarboxamide synthase [EC:6.3.2.6]
K01922	0	0	0	0	1	0	0	0	0	0	phosphopantothenate-cysteine ligase [EC:6.3.2.5]
K01921	37	37	33	41	40	40	36	36	35	40	D-alanine-D-alanine ligase [EC:6.3.2.4]
K01926	30	30	26	33	33	31	24	26	26	29	AT-rich DNA-binding protein
K01925	34	37	31	40	40	36	33	32	32	36	UDP-N-acetylmuramoylalanine--D-glutamate ligase [EC:6.3.2.9]
K01924	34	37	31	40	40	35	34	32	32	35	UDP-N-acetylmuramate--alanine ligase [EC:6.3.2.8]
K07789	0	0	0	0	0	0	0	0	0	1	RND superfamily, multidrug transport protein MdtC
K07788	0	0	0	0	0	0	0	0	0	1	RND superfamily, multidrug transport protein MdtB
K05835	0	0	0	0	0	0	0	1	0	0	threonine efflux protein
K00782	1	3	2	2	3	2	4	3	3	2	hypothetical protein
K00783	33	34	31	39	38	35	33	31	31	35	hypothetical protein
K00784	27	22	20	28	29	24	24	26	28	30	ribonuclease Z [EC:3.1.26.11]
K00786	2	2	2	5	5	7	5	4	6	12	None
K00036	3	5	4	4	5	7	6	7	11	12	glucose-6-phosphate 1-dehydrogenase [EC:1.1.1.49]
K00034	2	5	1	2	3	2	4	3	4	3	glucose 1-dehydrogenase [EC:1.1.1.47]
K00033	3	6	4	5	5	8	7	8	11	12	6-phosphogluconate dehydrogenase [EC:1.1.1.44]
K00030	3	6	4	5	4	3	8	3	4	2	isocitrate dehydrogenase (NAD+) [EC:1.1.1.41]
K00031	29	26	26	34	33	30	24	25	22	29	isocitrate dehydrogenase [EC:1.1.1.42]
K01259	6	12	5	4	7	5	8	9	13	10	proline iminopeptidase [EC:3.4.11.5]
K01258	31	28	26	27	29	27	31	29	32	29	tripeptide aminopeptidase [EC:3.4.11.4]
K01255	3	2	3	3	3	6	1	4	4	9	leucyl aminopeptidase [EC:3.4.11.1]
K01256	2	4	2	2	3	3	3	5	7	5	aminopeptidase N [EC:3.4.11.2]
K01251	22	14	17	15	17	16	8	16	11	20	adenosylhomocysteinase [EC:3.3.1.1]
K01250	2	3	3	3	3	4	3	3	3	4	pyrimidine-specific ribonucleoside hydrolase [EC:3.2.-.-]
K09009	0	0	0	0	0	0	0	1	1	0	hypothetical protein
K09001	2	1	1	1	1	1	3	2	3	1	anhydro-N-acetylmuramic acid kinase [EC:2.7.1.-];anhydro-N-acetylmuramic acid kinase [EC:2.7.1.170]
K09002	2	3	3	5	4	6	4	3	5	10	hypothetical protein
K09003	0	1	0	0	1	0	0	0	0	0	hypothetical protein
K09004	0	0	0	0	0	0	0	0	0	1	hypothetical protein
K09005	1	3	1	1	2	1	1	1	1	1	hypothetical protein
K09007	2	3	3	3	3	2	5	1	2	2	hypothetical protein
K08234	5	12	7	19	16	12	12	7	10	15	glyoxylase I family protein
K00259	1	1	1	1	1	1	2	1	1	1	alanine dehydrogenase [EC:1.4.1.1]
K00252	0	0	0	0	0	0	0	1	0	0	glutaryl-CoA dehydrogenase [EC:1.3.99.7]
K00257	20	12	16	14	14	10	11	14	10	6	None
K01079	2	2	2	2	3	3	4	5	3	4	phosphoserine phosphatase [EC:3.1.3.3]
K01071	2	4	3	2	3	2	3	3	5	5	oleoyl-[acyl-carrier-protein] hydrolase [EC:3.1.2.14]
K01073	0	1	1	1	1	1	1	1	2	1	acyl-CoA hydrolase [EC:3.1.2.20]
K01077	22	12	16	14	15	17	13	18	15	17	alkaline phosphatase [EC:3.1.3.1]
K01076	1	1	2	2	2	1	0	1	0	1	None
K14475	1	1	1	1	1	1	0	1	0	0	inhibitor of cysteine peptidase
K02788	1	2	2	2	2	1	2	1	2	1	PTS system, lactose-specific IIC component
K02782	1	1	1	0	0	1	0	1	1	0	PTS system, glucitol/sorbitol-specific IIB component [EC:2.7.1.69]
K02783	5	4	4	2	3	5	5	4	5	4	PTS system, glucitol/sorbitol-specific IIC component
K02781	4	6	4	3	3	4	4	5	6	5	PTS system, glucitol/sorbitol-specific IIA component [EC:2.7.1.69]
K02786	1	3	1	3	2	1	4	1	3	1	PTS system, lactose-specific IIA component [EC:2.7.1.69]
K01060	1	1	2	2	2	1	1	1	0	1	cephalosporin-C deacetylase [EC:3.1.1.41]
K01787	2	1	1	2	2	3	4	4	2	3	N-acylglucosamine 2-epimerase [EC:5.1.3.8]
K01786	8	16	12	21	19	17	15	11	15	19	L-ribulose-5-phosphate 4-epimerase [EC:5.1.3.4]
K01785	50	47	39	50	50	42	37	40	36	39	aldose 1-epimerase [EC:5.1.3.3]
K01784	41	47	43	53	52	52	50	45	47	59	UDP-glucose 4-epimerase [EC:5.1.3.2]
K01783	37	43	34	48	46	42	42	35	36	39	ribulose-phosphate 3-epimerase [EC:5.1.3.1]
K01782	0	0	0	0	0	0	0	1	0	0	3-hydroxyacyl-CoA dehydrogenase / enoyl-CoA hydratase / 3-hydroxybutyryl-CoA epimerase [EC:1.1.1.35 4.2.1.17 5.1.2.3]
K01788	7	9	6	12	10	11	15	10	15	14	N-acylglucosamine-6-phosphate 2-epimerase [EC:5.1.3.9]
K02526	2	2	1	2	2	2	3	2	2	1	2-keto-3-deoxygluconate permease
K02527	19	9	12	10	11	8	7	13	8	5	3-deoxy-D-manno-octulosonic-acid transferase [EC:2.-.-.-]
K02525	0	2	1	1	1	1	2	1	2	1	LacI family transcriptional regulator, kdg operon repressor
K02523	19	10	12	10	11	8	7	13	8	6	octaprenyl-diphosphate synthase [EC:2.5.1.-];octaprenyl-diphosphate synthase [EC:2.5.1.90];octaprenyl diphosphate synthase [EC:2.5.1.-]
K02520	33	35	30	38	38	35	34	31	32	32	translation initiation factor IF-3
K02528	34	36	31	40	39	35	34	31	32	35	16S rRNA (adenine1518-N6/adenine1519-N6)-dimethyltransferase [EC:2.1.1.182];dimethyladenosine transferase [EC:2.1.1.-]
K02529	82	126	86	149	142	154	135	108	138	186	LacI family transcriptional regulator
K03781	20	10	12	10	13	12	6	14	10	13	catalase [EC:1.11.1.6]
K03780	2	3	3	5	4	4	7	4	4	5	L(+)-tartrate dehydratase beta subunit [EC:4.2.1.32]
K03783	27	18	19	20	22	22	20	23	20	22	purine-nucleoside phosphorylase [EC:2.4.2.1]
K03782	0	0	0	1	0	0	0	1	0	0	catalase/peroxidase [EC:1.11.1.6 1.11.1.7]
K03785	5	8	6	11	11	8	12	7	11	8	3-dehydroquinate dehydratase I [EC:4.2.1.10]
K03784	7	15	10	19	16	16	15	10	12	14	purine-nucleoside phosphorylase [EC:2.4.2.1]
K03787	20	12	14	13	14	13	9	15	12	15	5'-nucleotidase [EC:3.1.3.5]
K03786	28	25	24	28	27	27	20	23	19	26	3-dehydroquinate dehydratase II [EC:4.2.1.10]
K03789	14	25	19	28	27	26	24	18	22	29	ribosomal-protein-alanine N-acetyltransferase [EC:2.3.1.128]
K00342	19	9	12	10	11	8	7	12	8	5	NADH-quinone oxidoreductase subunit M [EC:1.6.5.3];NADH dehydrogenase I subunit M [EC:1.6.5.3]
K03124	0	1	0	0	1	0	0	0	0	0	transcription initiation factor TFIIB
K03120	0	1	0	0	1	0	0	0	0	0	transcription initiation factor TFIID TATA-box-binding protein
K12527	2	3	2	4	3	4	5	4	3	4	putative selenate reductase [EC:1.97.1.9]
K12524	36	18	23	18	21	15	12	23	14	10	bifunctional aspartokinase/homoserine dehydrogenase 1 [EC:2.7.2.4 1.1.1.3];bifunctional aspartokinase / homoserine dehydrogenase 1 [EC:2.7.2.4 1.1.1.3]
K09789	18	9	11	8	10	7	5	11	7	5	hypothetical protein
K09788	1	3	3	3	3	2	5	2	2	1	hypothetical protein
K09787	13	23	17	27	25	26	24	16	21	27	hypothetical protein
K09786	1	1	2	2	2	1	1	1	0	1	hypothetical protein
K09781	0	0	0	0	0	0	0	1	0	0	hypothetical protein
K09780	0	0	0	0	0	0	0	1	0	0	hypothetical protein
K06310	1	2	1	5	5	1	3	2	2	2	spore germination protein
K06317	3	5	5	6	5	5	7	3	3	4	inhibitor of the pro-sigma K processing machinery
K11384	0	0	0	0	0	0	0	0	0	1	two-component system, NtrC family, response regulator AlgB
K04032	2	1	1	1	1	3	1	3	1	3	ethanolamine utilization cobalamin adenosyltransferase [EC:2.5.1.17]
K04030	2	1	1	1	1	3	1	3	2	4	ethanolamine utilization protein EutQ
K04031	6	6	5	11	10	14	11	12	13	18	ethanolamine utilization protein EutS
K04035	1	1	1	1	1	1	1	0	0	0	magnesium-protoporphyrin IX monomethyl ester (oxidative) cyclase [EC:1.14.13.81]
K07047	7	7	5	6	6	12	11	13	11	14	None
K07045	12	22	17	22	20	24	23	15	15	24	None
K07042	15	26	20	30	27	28	27	20	24	30	probable rRNA maturation factor
K07043	30	30	26	33	32	27	27	25	22	19	None
K07040	14	24	17	27	25	26	25	18	24	25	uncharacterized protein
K07041	0	1	0	0	1	0	0	0	0	0	None
K07048	1	0	0	1	1	2	1	2	1	2	phosphotriesterase-related protein
K02584	0	0	0	0	0	0	0	0	0	1	Nif-specific regulatory protein
K10039	3	7	5	5	6	4	8	6	9	9	putative glutamine transport system substrate-binding protein
K10036	4	7	9	8	6	5	13	4	6	3	glutamine transport system substrate-binding protein
K04784	0	0	0	0	0	0	1	0	0	0	yersiniabactin nonribosomal peptide synthetase
K13607	1	0	0	0	1	0	0	1	0	0	cinnamoyl-CoA:phenyllactate CoA-transferase [EC:2.8.3.17]
K02404	3	3	3	3	3	2	2	1	1	3	flagellar biosynthesis protein FlhF
K05782	0	0	0	0	0	0	0	1	0	0	benzoate membrane transport protein
K05781	1	1	1	1	1	1	2	1	2	1	putative phosphonate transport system ATP-binding protein
K05780	1	1	1	1	1	1	2	1	2	1	putative phosphonate transport system ATP-binding protein
K05786	0	0	0	0	0	0	0	1	1	0	chloramphenicol-sensitive protein RarD
K05785	0	0	0	0	0	0	0	1	1	0	transcriptional antiterminator RfaH
K05788	0	0	0	1	0	0	0	1	0	1	integration host factor subunit beta
K01442	27	29	21	28	30	24	21	24	25	29	choloylglycine hydrolase [EC:3.5.1.24]
K01443	15	25	18	27	25	23	27	18	24	23	N-acetylglucosamine-6-phosphate deacetylase [EC:3.5.1.25]
K01444	1	1	1	0	1	1	0	1	1	1	N4-(beta-N-acetylglucosaminyl)-L-asparaginase [EC:3.5.1.26]
K01447	23	22	17	21	23	19	15	19	17	16	N-acetylmuramoyl-L-alanine amidase [EC:3.5.1.28]
K01448	47	51	45	66	61	58	54	44	46	55	N-acetylmuramoyl-L-alanine amidase [EC:3.5.1.28]
K01449	12	24	16	29	25	19	15	10	11	14	N-acetylmuramoyl-L-alanine amidase [EC:3.5.1.28]
K02069	2	4	2	2	2	2	3	4	5	3	putative ABC transport system permease protein
K05569	1	1	1	2	2	5	2	4	5	9	multicomponent Na+:H+ antiporter subunit E
K05566	1	1	2	3	2	5	3	4	5	9	multicomponent Na+:H+ antiporter subunit B
K03338	1	1	1	2	2	4	2	3	4	8	5-dehydro-2-deoxygluconokinase [EC:2.7.1.92]
K03330	0	1	0	0	1	0	0	0	0	0	glutamyl-tRNA(Gln) amidotransferase subunit E [EC:6.3.5.7]
K03335	1	0	1	2	2	4	2	3	4	8	inosose dehydratase [EC:4.2.1.44]
K03336	1	0	1	2	2	4	2	2	4	8	3D-(3,5/4)-trihydroxycyclohexane-1,2-dione hydrolase [EC:3.7.1.-]
K03337	1	1	1	2	2	4	2	3	4	8	5-deoxy-glucuronate isomerase [EC:5.3.1.-]
K06148	28	48	32	51	50	54	47	44	59	79	ATP-binding cassette, subfamily C, bacterial
K06147	174	223	187	277	266	305	235	220	256	381	ATP-binding cassette, subfamily B, bacterial
K06142	60	35	45	38	39	29	37	41	30	19	outer membrane protein
K06143	0	0	0	0	0	0	0	0	0	1	inner membrane protein
K14665	1	1	1	0	1	1	0	1	1	1	amidohydrolase [EC:3.5.1.-]
K03058	0	1	0	0	1	0	0	0	0	0	DNA-directed RNA polymerase subunit N [EC:2.7.7.6]
K11600	0	1	0	0	1	0	0	0	0	0	exosome complex component RRP41
K10558	1	1	1	1	1	1	1	0	0	0	AI-2 transport system ATP-binding protein
K10559	1	2	1	2	2	1	3	1	2	1	rhamnose transport system substrate-binding protein
K10550	1	1	1	1	1	1	1	0	0	0	D-allose transport system permease protein
K10551	1	1	1	1	1	1	1	0	0	0	D-allose transport system ATP-binding protein [EC:3.6.3.17]
K10555	1	1	1	1	1	1	2	1	1	1	AI-2 transport system substrate-binding protein
K10556	1	1	1	1	1	1	2	1	1	1	AI-2 transport system permease protein
K10557	1	1	1	1	1	1	1	1	0	0	AI-2 transport system permease protein
K03051	0	1	0	0	1	0	0	0	0	0	DNA-directed RNA polymerase subunit F [EC:2.7.7.6]
K03050	0	1	0	0	1	0	0	0	0	0	DNA-directed RNA polymerase subunit E" [EC:2.7.7.6]
K07239	0	0	0	0	0	0	0	1	0	0	heavy-metal exporter, HME family
K05306	1	1	1	3	2	5	3	3	5	8	phosphonoacetaldehyde hydrolase [EC:3.11.1.1]
K05305	1	2	1	6	5	5	4	3	5	8	fucokinase [EC:2.7.1.52]
K08641	2	2	3	3	2	2	7	3	4	2	D-alanyl-D-alanine dipeptidase [EC:3.4.13.22];D-alanyl-D-alanine dipeptidase [EC:3.4.13.-]
K00010	4	8	4	11	9	11	7	4	6	11	myo-inositol 2-dehydrogenase [EC:1.1.1.18]
K00012	29	26	23	34	33	32	28	27	26	31	UDPglucose 6-dehydrogenase [EC:1.1.1.22]
K00013	32	32	29	36	36	33	29	27	26	31	histidinol dehydrogenase [EC:1.1.1.23]
K00014	35	37	33	47	45	35	38	31	31	33	shikimate dehydrogenase [EC:1.1.1.25];shikimate 5-dehydrogenase [EC:1.1.1.25]
K00016	21	41	26	37	38	37	43	29	41	40	L-lactate dehydrogenase [EC:1.1.1.27]
K08256	0	0	0	0	0	0	0	1	1	0	phosphatidylinositol alpha-mannosyltransferase [EC:2.4.1.57]
K00274	0	0	0	0	0	0	1	1	1	0	monoamine oxidase [EC:1.4.3.4]
K00275	0	0	0	1	0	0	0	1	1	0	pyridoxamine 5'-phosphate oxidase [EC:1.4.3.5]
K00278	28	31	22	34	32	26	24	20	18	19	L-aspartate oxidase [EC:1.4.3.16]
K01277	18	9	12	10	11	8	7	12	8	5	dipeptidyl-peptidase III [EC:3.4.14.4]
K01274	0	0	0	1	1	0	2	1	1	0	D-alanyl-D-alanine dipeptidase [EC:3.4.13.-]
K01273	10	16	12	19	17	19	12	11	13	18	membrane dipeptidase [EC:3.4.13.19]
K01271	8	11	6	6	10	12	10	12	15	18	X-Pro dipeptidase [EC:3.4.13.9];Xaa-Pro dipeptidase [EC:3.4.13.9]
K01270	45	29	31	33	35	31	33	37	33	29	aminoacylhistidine dipeptidase [EC:3.4.13.3];dipeptidase D [EC:3.4.13.-]
K01278	19	10	12	11	11	9	10	14	10	6	dipeptidyl-peptidase 4 [EC:3.4.14.5]
K00904	3	8	4	2	5	4	6	6	10	8	deoxyguanosine kinase [EC:2.7.1.113]
K00903	0	0	0	0	0	0	0	1	0	0	protein-tyrosine kinase [EC:2.7.10.-]
K00901	6	12	7	13	12	11	9	6	8	7	diacylglycerol kinase [EC:2.7.1.107]
K01051	0	0	0	0	0	1	1	1	1	1	pectinesterase [EC:3.1.1.11]
K01057	0	0	0	1	0	1	1	1	1	1	6-phosphogluconolactonase [EC:3.1.1.31]
K01056	34	35	31	39	38	36	34	32	32	35	peptidyl-tRNA hydrolase, PTH1 family [EC:3.1.1.29]
K02500	32	32	28	36	36	33	29	27	26	31	cyclase HisF [EC:4.1.3.-];cyclase [EC:4.1.3.-]
K02501	31	31	28	36	35	32	28	27	25	30	glutamine amidotransferase [EC:2.4.2.-]
K02502	11	19	15	26	23	23	21	13	15	24	ATP phosphoribosyltransferase regulatory subunit
K02503	33	35	31	39	38	35	34	31	32	35	Hit-like protein involved in cell-cycle regulation
K02507	1	1	2	2	2	1	4	1	2	1	protein transport protein HofQ
K02509	0	2	1	1	2	3	2	3	4	3	2-oxo-hept-3-ene-1,7-dioate hydratase [EC:4.2.1.-]
K03106	34	36	31	40	39	35	34	32	32	35	signal recognition particle subunit SRP54
K03105	0	1	0	0	1	0	0	0	0	0	signal recognition particle subunit SRP19
K03101	34	36	31	41	40	40	36	34	35	44	signal peptidase II [EC:3.4.23.36]
K03100	64	59	57	70	69	70	62	60	59	65	signal peptidase I [EC:3.4.21.89]
K06333	9	14	10	21	17	19	14	9	12	19	spore coat protein JB
K06883	1	2	2	2	2	2	4	1	2	1	None
K09857	0	0	0	0	0	0	0	0	0	1	hypothetical protein
K06886	0	0	0	0	0	0	0	1	0	0	hemoglobin
K06889	62	58	54	54	59	58	59	60	62	59	None
K09858	0	0	0	0	0	0	0	1	1	1	SEC-C motif domain protein
K10947	39	42	38	53	51	54	37	39	41	59	PadR family transcriptional regulator, regulatory protein PadR
K07684	0	0	0	0	0	0	0	1	1	1	two-component system, NarL family, nitrate/nitrite response regulator NarL
K04019	2	1	1	1	1	3	1	3	1	3	ethanolamine utilization protein EutA
K04014	1	1	1	1	2	1	1	2	1	1	formate-dependent nitrite reductase, Fe-S protein;protein NrfC
K04015	2	2	2	2	3	2	1	3	2	2	protein NrfD;formate-dependent nitrate reductase complex, transmembrane protein
K04013	1	2	1	1	1	1	2	1	2	1	formate-dependent nitrite reductase, penta-haeme cytochrome c;cytochrome c-type protein NrfB
K07060	0	1	0	0	1	0	0	0	0	0	UPF0271 protein
K07062	0	1	0	1	1	1	0	1	1	0	None
K07066	1	0	1	2	1	4	1	2	3	7	None
K07067	2	3	3	2	2	2	2	1	2	1	DNA integrity scanning protein
K07068	0	1	0	1	2	0	1	1	1	0	None
K07069	1	1	1	2	2	4	1	2	3	8	None
K13628	0	0	0	1	0	0	0	0	0	0	iron-sulfur cluster assembly protein
K13626	5	6	7	7	7	9	5	6	6	14	flagellar assembly factor FliW
K01428	1	1	1	3	3	5	2	3	4	8	urease alpha subunit [EC:3.5.1.5];urease subunit alpha [EC:3.5.1.5]
K01429	1	1	1	2	2	4	1	2	3	8	urease subunit beta [EC:3.5.1.5];urease beta subunit [EC:3.5.1.5]
K01422	18	9	11	8	10	7	5	11	7	5	None
K01423	0	0	0	0	0	0	0	1	0	0	None
K01420	18	35	21	36	34	33	29	25	29	38	CRP/FNR family transcriptional regulator, anaerobic regulatory protein
K01421	10	17	13	23	23	19	21	15	21	23	putative membrane protein
K01426	2	1	2	3	3	5	1	5	5	9	amidase [EC:3.5.1.4]
K01424	29	25	26	27	27	26	30	29	30	30	L-asparaginase [EC:3.5.1.1]
K01425	23	14	17	14	16	17	13	20	16	15	glutaminase [EC:3.5.1.2]
K07683	0	1	0	0	1	1	1	1	2	1	two-component system, NarL family, sensor histidine kinase NreB [EC:2.7.13.3]
K13889	1	1	0	2	1	1	2	2	2	2	glutathione transport system substrate-binding protein
K13888	0	1	0	1	0	0	1	0	0	1	macrolide-specific efflux protein MacA
K07217	3	7	2	8	6	5	3	1	2	2	Mn-containing catalase
K07216	6	7	6	12	11	11	10	8	10	15	hemerythrin
K07214	1	1	1	3	2	5	3	4	5	8	enterochelin esterase and related enzymes
K07213	3	5	5	5	5	3	8	3	4	3	;copper chaperone
K07219	2	2	2	2	3	2	3	2	2	2	putative molybdopterin biosynthesis protein
K00402	0	2	0	0	2	0	0	0	0	0	methyl-coenzyme M reductase gamma subunit [EC:2.8.4.1]
K00401	0	2	0	0	2	0	0	0	0	0	methyl-coenzyme M reductase beta subunit [EC:2.8.4.1]
K00156	18	9	11	8	10	7	4	11	6	5	pyruvate dehydrogenase (quinone) [EC:1.2.5.1];pyruvate dehydrogenase (cytochrome) [EC:1.2.2.2]
K10530	0	1	1	1	1	0	0	1	1	1	lactate oxidase [EC:1.13.12.-]
K10536	2	2	1	2	3	2	3	3	2	3	agmatine deiminase [EC:3.5.3.12]
K10537	1	1	1	1	1	1	1	1	1	0	L-arabinose transport system substrate-binding protein
K10539	1	1	1	1	1	1	1	1	1	0	L-arabinose transport system ATP-binding protein [EC:3.6.3.17]
K00076	1	2	1	5	4	1	3	1	2	1	7-alpha-hydroxysteroid dehydrogenase [EC:1.1.1.159]
K00077	28	25	25	28	30	28	24	27	25	25	2-dehydropantoate 2-reductase [EC:1.1.1.169]
K00074	12	15	14	15	16	23	18	16	18	24	3-hydroxybutyryl-CoA dehydrogenase [EC:1.1.1.157]
K00075	33	36	30	39	38	35	36	32	33	33	UDP-N-acetylmuramate dehydrogenase [EC:1.1.1.158]
K02563	34	37	32	40	39	36	34	32	32	35	UDP-N-acetylglucosamine--N-acetylmuramyl-(pentapeptide) pyrophosphoryl-undecaprenol N-acetylglucosamine transferase [EC:2.4.1.227]
K00299	0	0	0	0	0	0	0	1	0	0	FMN reductase [EC:1.5.1.29]
K00297	25	18	21	24	24	27	25	24	23	31	methylenetetrahydrofolate reductase (NADPH) [EC:1.5.1.20]
K00290	26	23	20	30	28	22	24	20	17	17	saccharopine dehydrogenase (NAD+, L-lysine forming) [EC:1.5.1.7]
K01210	2	2	1	1	1	1	2	1	2	1	glucan 1,3-beta-glucosidase [EC:3.2.1.58]
K01212	3	8	3	12	9	10	8	5	7	11	levanase [EC:3.2.1.65]
K01215	1	3	2	1	2	1	2	2	3	3	glucan 1,6-alpha-glucosidase [EC:3.2.1.70]
K01218	1	1	3	4	3	8	3	3	4	12	mannan endo-1,4-beta-mannosidase [EC:3.2.1.78]
K02749	1	3	0	0	1	1	2	2	2	2	PTS system, arbutin-like IIB component [EC:2.7.1.69]
K02746	1	2	1	1	1	1	2	1	1	1	PTS system, N-acetylgalactosamine-specific IIC component
K02747	1	2	1	1	1	1	2	1	1	1	PTS system, N-acetylgalactosamine-specific IID component
K02744	2	4	2	3	2	2	6	3	4	2	PTS system, N-acetylgalactosamine-specific IIA component [EC:2.7.1.69]
K02745	1	2	1	1	1	1	2	1	1	1	PTS system, N-acetylgalactosamine-specific IIB component [EC:2.7.1.69]
K00925	39	46	36	43	46	44	41	40	45	51	acetate kinase [EC:2.7.2.1]
K00926	8	10	6	14	15	15	15	14	16	19	carbamate kinase [EC:2.7.2.2]
K00927	33	35	29	38	38	34	30	31	30	34	phosphoglycerate kinase [EC:2.7.2.3]
K00928	37	41	33	42	43	38	39	35	37	38	aspartate kinase [EC:2.7.2.4]
K00929	25	15	17	19	20	18	14	20	18	18	butyrate kinase [EC:2.7.2.7]
K02568	1	0	0	0	1	0	0	1	0	0	cytochrome c-type protein NapB
K02569	0	0	0	0	0	0	0	0	0	1	cytochrome c-type protein NapC
K02566	1	2	2	2	2	2	4	1	2	1	NagD protein
K02567	1	1	1	1	1	1	0	1	1	1	periplasmic nitrate reductase NapA [EC:1.7.99.4]
K02564	48	36	35	37	40	36	35	42	37	34	glucosamine-6-phosphate deaminase [EC:3.5.99.6]
K03169	62	50	52	68	65	68	56	60	58	72	DNA topoisomerase III [EC:5.99.1.2]
K03168	33	35	30	35	36	34	32	30	31	31	DNA topoisomerase I [EC:5.99.1.2]
K03167	0	1	0	0	1	0	0	0	0	0	DNA topoisomerase VI subunit B [EC:5.99.1.3]
K03166	0	1	0	0	1	0	0	0	0	0	DNA topoisomerase VI subunit A [EC:5.99.1.3]
K11031	0	0	0	1	0	0	0	0	0	0	thiol-activated cytolysin
K07668	4	6	5	4	5	5	4	6	6	8	two-component system, OmpR family, response regulator VicR
K07667	14	20	14	29	27	32	25	20	27	38	two-component system, OmpR family, KDP operon response regulator KdpE
K07665	3	4	4	6	5	7	8	5	7	10	two-component system, OmpR family, copper resistance phosphate regulon response regulator CusR
K03927	5	4	6	10	8	20	10	11	17	32	carboxylesterase type B [EC:3.1.1.1]
K07009	7	19	12	19	18	11	13	8	12	12	None
K07002	0	1	0	0	1	1	1	1	2	1	None
K07003	8	16	11	23	19	19	16	10	14	20	None
K07000	0	0	0	0	0	0	0	1	1	0	None
K07001	23	14	17	18	18	18	13	19	17	16	None
K07006	1	3	2	1	2	1	2	2	4	3	None
K07007	39	44	34	55	52	49	44	35	37	46	None
K07005	30	28	27	33	32	38	29	28	27	38	None
K02956	33	36	30	39	39	35	34	31	31	35	small subunit ribosomal protein S15
K09181	0	1	0	1	1	1	1	1	1	1	hypothetical protein
K08591	36	44	35	49	47	41	37	31	33	41	glycerol-3-phosphate acyltransferase PlsY [EC:2.3.1.15]
K08590	19	11	14	11	13	10	10	14	11	7	carbon-nitrogen hydrolase family protein
K01156	1	2	2	3	2	2	4	1	2	2	type III restriction enzyme [EC:3.1.21.5]
K01154	36	40	37	45	46	41	37	32	31	35	type I restriction enzyme, S subunit [EC:3.1.21.3]
K01153	34	34	32	40	39	37	34	31	27	30	type I restriction enzyme, R subunit [EC:3.1.21.3]
K01151	31	32	28	36	36	30	28	26	25	29	deoxyribonuclease IV [EC:3.1.21.2]
K01409	40	49	41	53	50	49	45	38	39	43	O-sialoglycoprotein endopeptidase [EC:3.4.24.57]
K01159	28	27	26	28	27	25	22	22	18	19	crossover junction endodeoxyribonuclease RuvC [EC:3.1.22.4]
K05522	0	0	0	0	0	0	0	1	1	0	endonuclease VIII [EC:3.2.2.- 4.2.99.18]
K05521	6	13	7	16	13	17	17	9	12	15	ADP-ribosylglycohydrolase [EC:3.2.-.-]
K05520	18	9	12	9	11	8	4	12	7	5	protease I [EC:3.2.-.-]
K05524	1	1	1	1	1	1	1	1	1	1	ferredoxin
K01754	11	14	14	19	17	20	19	15	17	23	threonine dehydratase [EC:4.3.1.19]
K02173	2	6	2	7	6	5	3	1	2	2	hypothetical protein
K01751	6	6	6	7	6	7	10	7	8	7	diaminopropionate ammonia-lyase [EC:4.3.1.15]
K06416	6	13	9	15	12	12	13	5	7	9	stage V sporulation protein S
K03809	1	1	1	0	1	1	0	1	1	1	Trp repressor binding protein
K06412	10	17	12	24	21	21	17	11	14	21	stage V sporulation protein G
K03803	20	10	13	10	12	11	6	14	8	8	sigma-E factor negative regulatory protein RseC
K06411	7	11	7	13	11	14	10	7	7	10	dipicolinate synthase subunit B
K01028	1	1	1	1	1	1	1	1	1	0	3-oxoacid CoA-transferase subunit A [EC:2.8.3.5]
K01029	1	0	1	1	1	2	1	2	1	3	3-oxoacid CoA-transferase subunit B [EC:2.8.3.5]
K11934	0	0	0	0	0	0	0	1	1	0	outer membrane protein X
K07271	9	16	10	22	20	20	20	12	14	23	lipopolysaccharide cholinephosphotransferase [EC:2.7.8.-]
K07273	19	10	13	12	13	11	12	15	10	7	lysozyme
K07277	20	12	14	13	13	10	12	14	10	7	outer membrane protein
K07278	0	0	0	0	0	0	0	0	0	1	outer membrane protein
K02481	19	9	12	9	11	8	5	12	7	6	two-component system, NtrC family, response regulator
K02484	19	9	11	9	11	9	6	13	9	6	two-component system, OmpR family, sensor kinase [EC:2.7.13.3]
K08600	19	35	23	48	43	42	36	24	32	48	sortase B;sortase B [EC:3.4.22.70]
K08602	8	8	7	6	7	8	6	8	9	10	oligoendopeptidase F [EC:3.4.24.-]
K09955	25	25	21	32	30	35	20	22	22	42	hypothetical protein
K09952	2	3	3	4	3	2	7	3	3	2	hypothetical protein
K09951	7	8	10	12	11	14	13	9	11	18	CRISPR-associated protein Cas2
K07494	0	2	0	0	2	0	0	0	0	0	putative transposase
K07497	5	6	7	8	8	5	3	5	3	7	putative transposase
K07496	11	26	10	20	21	14	24	17	22	20	putative transposase
K07491	13	24	17	33	30	21	28	15	18	17	putative transposase
K07499	0	2	0	0	2	0	0	0	0	0	putative transposase
K11203	1	1	1	0	1	1	0	1	1	1	PTS system, fructose-specific IIC-like component
K11202	3	2	2	2	2	2	3	3	3	2	PTS system, fructose-specific IIB-like component [EC:2.7.1.69]
K11200	1	1	1	0	0	1	0	1	1	0	PTS system, 2-O-A-mannosyl-D-glycerate-specific IIC component
K00058	42	51	41	61	57	50	51	41	41	45	D-3-phosphoglycerate dehydrogenase [EC:1.1.1.95]
K00059	51	64	52	79	73	76	62	55	57	76	3-oxoacyl-[acyl-carrier protein] reductase [EC:1.1.1.100]
K00055	0	1	0	0	1	1	1	1	2	1	aryl-alcohol dehydrogenase [EC:1.1.1.90]
K00057	34	36	32	39	39	36	34	32	32	35	glycerol-3-phosphate dehydrogenase (NAD(P)+) [EC:1.1.1.94]
K00050	4	8	5	12	10	12	10	6	8	13	hydroxypyruvate reductase [EC:1.1.1.81]
K00721	21	13	16	15	15	12	15	16	12	8	dolichol-phosphate mannosyltransferase [EC:2.4.1.83]
K14188	3	6	3	3	4	3	5	4	7	5	D-alanine--poly(phosphoribitol) ligase subunit 2 [EC:6.1.1.13]
K14187	0	0	0	0	0	0	0	1	1	0	chorismate mutase / prephenate dehydrogenase [EC:5.4.99.5 1.3.1.12]
K01239	7	17	8	16	15	11	13	11	15	11	purine nucleosidase [EC:3.2.2.1]
K01238	0	0	0	0	1	1	2	1	1	1	None
K01897	49	38	41	44	44	38	34	40	33	29	long-chain acyl-CoA synthetase [EC:6.2.1.3]
K01232	5	7	3	3	4	4	7	5	7	5	maltose-6'-phosphate glucosidase [EC:3.2.1.122]
K01895	6	13	8	15	14	14	10	6	5	10	acetyl-CoA synthetase [EC:6.2.1.1]
K01893	32	32	27	35	35	33	28	29	29	31	asparaginyl-tRNA synthetase [EC:6.1.1.22]
K01235	0	0	0	0	0	0	0	1	1	0	alpha-glucuronidase [EC:3.2.1.139]
K01890	34	36	31	40	39	35	34	32	32	35	phenylalanyl-tRNA synthetase beta chain [EC:6.1.1.20]
K02768	4	6	3	3	4	4	8	6	7	5	PTS system, fructose-specific IIA component [EC:2.7.1.69]
K02769	4	5	2	1	3	3	4	3	5	3	PTS system, fructose-specific IIB component [EC:2.7.1.69]
K02760	15	21	13	11	13	12	23	14	22	11	PTS system, cellobiose-specific IIB component [EC:2.7.1.69]
K02761	22	42	21	17	23	19	36	29	43	31	PTS system, cellobiose-specific IIC component
K02765	4	4	3	5	5	5	5	5	6	5	PTS system, D-glucosamine-specific IIC component
K00948	40	52	38	58	57	50	49	41	48	52	ribose-phosphate pyrophosphokinase [EC:2.7.6.1]
K00949	14	25	19	29	27	27	27	19	24	29	thiamine pyrophosphokinase [EC:2.7.6.2]
K00942	35	40	34	41	41	38	37	35	38	40	guanylate kinase [EC:2.7.4.8]
K00943	30	33	29	30	32	27	23	25	22	23	dTMP kinase [EC:2.7.4.9]
K00940	21	15	16	13	16	11	10	15	11	8	nucleoside-diphosphate kinase [EC:2.7.4.6]
K00941	61	60	54	59	65	59	53	55	57	61	phosphomethylpyrimidine kinase [EC:2.7.4.7];hydroxymethylpyrimidine/phosphomethylpyrimidine kinase [EC:2.7.1.49 2.7.4.7]
K00946	37	19	23	19	23	15	11	23	14	10	thiamine-monophosphate kinase [EC:2.7.4.16]
K00945	44	50	40	65	62	66	60	51	59	79	cytidylate kinase [EC:2.7.4.14]
K01095	1	1	1	1	1	1	1	1	1	1	phosphatidylglycerophosphatase A [EC:3.1.3.27]
K01093	0	0	0	0	0	0	0	1	1	1	4-phytase / acid phosphatase [EC:3.1.3.26 3.1.3.2]
K01092	22	14	15	18	19	17	12	19	16	19	myo-inositol-1(or 4)-monophosphatase [EC:3.1.3.25]
K01091	51	65	53	85	76	73	69	52	56	77	phosphoglycolate phosphatase [EC:3.1.3.18]
K01090	18	29	22	37	33	34	31	22	26	34	protein phosphatase [EC:3.1.3.16]
K03499	50	63	51	78	74	76	64	54	59	81	trk system potassium uptake protein TrkA
K03498	44	53	43	65	61	63	57	47	50	65	trk system potassium uptake protein TrkH
K03491	9	11	9	7	8	8	13	8	11	6	lichenan operon transcriptional antiterminator
K03490	1	0	1	2	1	4	1	2	3	8	AraC family transcriptional regulator, cel operon repressor
K03492	2	4	1	1	2	1	3	2	3	3	GntR family transcriptional regulator
K03495	33	34	31	38	37	35	32	30	30	34	glucose inhibited division protein A;tRNA uridine 5-carboxymethylaminomethyl modification enzyme
K03497	77	89	75	104	99	94	81	73	74	92	chromosome partitioning protein, ParB family
K03496	56	75	61	92	85	81	77	62	68	85	chromosome partitioning protein
K02810	8	15	8	10	11	8	17	10	15	10	PTS system, sucrose-specific IIC component
K02548	22	16	19	16	17	14	15	20	19	12	1,4-dihydroxy-2-naphthoate octaprenyltransferase [EC:2.5.1.74];1,4-dihydroxy-2-naphthoate octaprenyltransferase [EC:2.5.1.74 2.5.1.-];1,4-dihydroxy-2-naphthoate octaprenyltransferase [EC:2.5.1.-]
K02549	0	0	0	1	0	0	2	1	1	0	O-succinylbenzoate synthase [EC:4.2.1.113]
K02819	1	1	1	2	2	4	2	3	4	8	PTS system, trehalose-specific IIC component
K03637	5	7	4	9	9	6	9	7	8	6	molybdenum cofactor biosynthesis protein C
K03636	0	1	1	1	1	2	1	2	2	2	molybdopterin synthase sulfur carrier subunit;molybdenum cofactor biosynthesis protein D
K03147	28	23	21	25	28	24	22	22	20	22	thiamine biosynthesis protein ThiC
K06518	29	25	23	31	31	27	25	24	23	24	holin-like protein
K09729	3	5	5	5	5	3	6	2	2	2	hypothetical protein
K06048	0	0	0	0	0	0	0	1	0	0	carboxylate-amine ligase [EC:6.3.-.-]
K09727	0	1	0	0	1	0	0	0	0	0	hypothetical protein
K09726	0	1	0	0	1	0	0	0	0	0	hypothetical protein
K06041	22	14	16	14	14	12	14	15	11	8	arabinose-5-phosphate isomerase [EC:5.3.1.13]
K09720	0	1	0	0	1	0	0	0	0	0	hypothetical protein
K09723	0	1	0	0	1	0	0	0	0	0	hypothetical protein
K06042	8	10	6	13	14	14	13	11	14	17	precorrin-8X methylmutase [EC:5.4.1.2]
K03622	0	1	0	0	1	0	0	0	0	0	archaea-specific DNA-binding protein
K07398	0	1	0	0	1	0	0	0	0	0	conserved protein with predicted RNA binding PUA domain
K07393	0	1	1	1	1	1	0	1	1	0	putative glutathione S-transferase
K07391	31	30	28	37	35	32	30	27	26	29	magnesium chelatase family protein
K07646	30	27	24	34	33	39	24	29	29	42	two-component system, OmpR family, sensor histidine kinase KdpD [EC:2.7.13.3]
K10896	0	1	0	0	1	0	0	0	0	0	fanconi anemia group M protein [EC:3.6.4.13];fanconi anemia group M protein [EC:3.6.1.-];fanconi anemia group M protein
K07024	88	135	93	127	127	127	133	108	138	148	None
K07025	53	45	42	48	50	43	36	45	44	46	putative hydrolase of the HAD superfamily
K07027	30	37	29	38	37	30	30	26	25	26	None
K07021	2	5	1	1	4	2	3	3	4	4	None
K07023	9	13	10	17	16	18	23	13	18	22	putative hydrolases of HD superfamily
K07029	57	54	49	61	61	55	54	54	55	60	None
K05896	15	26	19	29	27	27	26	19	23	29	segregation and condensation protein A
K05895	4	6	4	6	6	10	6	7	9	13	precorrin-6X reductase [EC:1.3.1.54]
K00555	0	1	0	0	1	0	0	0	0	0	tRNA (guanine-N2-)-methyltransferase [EC:2.1.1.32]
K00554	33	35	30	37	37	31	33	30	29	27	tRNA (guanine-N1-)-methyltransferase [EC:2.1.1.31]
K00556	18	9	11	8	10	7	4	11	6	5	tRNA (guanosine-2'-O-)-methyltransferase [EC:2.1.1.34]
K00558	37	40	34	48	45	54	41	38	37	53	DNA (cytosine-5-)-methyltransferase [EC:2.1.1.37]
K01170	0	1	0	0	1	0	0	0	0	0	tRNA-intron endonuclease, archaea type [EC:3.1.27.9];tRNA-intron endonuclease [EC:3.1.27.9]
K01173	2	4	1	1	2	2	3	3	4	3	endonuclease [EC:3.1.30.-];endonuclease G, mitochondrial
K01175	1	1	1	2	1	1	3	2	2	1	None
K01176	3	7	4	10	7	7	6	4	4	7	alpha-amylase [EC:3.2.1.1]
K01179	21	40	32	46	40	44	27	20	18	39	endoglucanase [EC:3.2.1.4]
K03828	0	1	0	0	0	0	0	0	0	0	putative acetyltransferase [EC:2.3.1.-]
K03820	18	9	12	9	11	8	4	12	7	5	apolipoprotein N-acyltransferase [EC:2.3.1.-]
K03823	29	30	26	29	30	29	26	25	27	29	phosphinothricin acetyltransferase [EC:2.3.1.183]
K03825	2	2	2	1	2	2	1	1	1	1	putative acetyltransferase [EC:2.3.1.-]
K03826	5	5	6	11	10	15	8	8	11	24	putative acetyltransferase [EC:2.3.1.-]
K03827	21	12	14	12	14	13	8	15	9	10	putative acetyltransferase [EC:2.3.1.-]
K11910	0	0	0	0	0	0	0	0	0	1	type VI secretion system protein VasJ
K07259	19	10	13	11	12	10	10	16	11	6	D-alanyl-D-alanine carboxypeptidase / D-alanyl-D-alanine-endopeptidase (penicillin-binding protein 4) [EC:3.4.16.4 3.4.99.-];D-alanyl-D-alanine carboxypeptidase / D-alanyl-D-alanine-endopeptidase (penicillin-binding protein 4) [EC:3.4.16.4 3.4.21.-]
K07258	36	59	41	81	73	73	60	45	57	80	D-alanyl-D-alanine carboxypeptidase (penicillin-binding protein 5/6) [EC:3.4.16.4]
K07250	1	3	1	6	5	5	4	4	5	8	4-aminobutyrate aminotransferase / (S)-3-amino-2-methylpropionate transaminase [EC:2.6.1.19 2.6.1.22]
K07257	0	0	0	0	0	0	0	0	0	1	spore coat polysaccharide biosynthesis protein SpsF
K07254	0	1	0	0	1	0	0	0	0	0	tRNA (cytidine56-2'-O)-methyltransferase [EC:2.1.1.206];hypothetical protein
K09972	0	1	0	1	0	0	2	1	1	0	general L-amino acid transport system ATP-binding protein [EC:3.6.3.-]
K09973	0	0	0	0	0	0	0	1	1	0	hypothetical protein
K09974	0	1	0	0	0	0	2	1	1	0	hypothetical protein
K09976	2	5	3	2	3	3	3	4	6	4	hypothetical protein
K09979	18	9	11	8	10	7	4	11	6	5	hypothetical protein
K11261	4	4	3	7	6	7	3	5	5	11	formylmethanofuran dehydrogenase subunit E [EC:1.2.99.5]
K11260	0	1	0	0	1	0	0	0	0	0	formylmethanofuran dehydrogenase subunit G [EC:1.2.99.5]
K11263	0	0	0	0	0	0	0	1	1	0	acetyl-/propionyl-CoA carboxylase, biotin carboxylase, biotin carboxyl carrier protein [EC:6.3.4.14];acetyl/propionyl carboxylase subunit alpha
K10793	1	1	1	1	1	1	2	1	2	1	D-proline reductase (dithiol) PrdA [EC:1.21.4.1]
K10796	2	1	2	1	1	2	2	1	2	1	D-proline reductase (dithiol) PrdE [EC:1.21.4.1]
K10797	1	1	0	1	1	2	2	1	1	2	2-enoate reductase [EC:1.3.1.31]
K10794	0	0	0	0	0	0	1	0	1	0	D-proline reductase (dithiol) PrdB [EC:1.21.4.1]
K10795	1	1	1	1	1	1	2	1	2	1	D-proline reductase (dithiol) PrdD [EC:1.21.4.1]
K00700	34	35	29	43	42	41	36	33	34	43	1,4-alpha-glucan branching enzyme [EC:2.4.1.18]
K00703	32	33	29	37	36	33	28	28	26	33	starch synthase [EC:2.4.1.21]
K00705	29	28	25	35	33	31	28	27	25	33	4-alpha-glucanotransferase [EC:2.4.1.25]
K00965	12	22	11	24	23	23	24	16	21	24	UDPglucose--hexose-1-phosphate uridylyltransferase [EC:2.7.7.12]
K00966	2	2	3	3	2	2	1	3	1	1	mannose-1-phosphate guanylyltransferase [EC:2.7.7.13]
K00962	32	31	29	37	35	33	31	28	27	31	polyribonucleotide nucleotidyltransferase [EC:2.7.7.8]
K00963	14	27	18	21	21	18	19	15	18	19	UTP--glucose-1-phosphate uridylyltransferase [EC:2.7.7.9]
K00969	34	36	32	39	39	36	34	32	32	35	nicotinate-nucleotide adenylyltransferase [EC:2.7.7.18]
K08368	1	1	2	2	2	2	1	2	3	2	MFS transporter, putative metabolite transport protein
K08369	1	1	0	1	1	1	3	1	2	1	MFS transporter, putative metabolite:H+ symporter
K01615	7	15	12	17	13	13	18	7	9	8	glutaconyl-CoA decarboxylase [EC:4.1.1.70]
K01611	7	14	11	15	12	11	11	5	7	6	S-adenosylmethionine decarboxylase [EC:4.1.1.50]
K01610	25	20	18	23	23	18	24	21	22	21	phosphoenolpyruvate carboxykinase (ATP) [EC:4.1.1.49]
K01613	24	19	18	19	20	16	21	19	16	13	phosphatidylserine decarboxylase [EC:4.1.1.65]
K01619	33	38	29	40	40	35	32	30	30	32	deoxyribose-phosphate aldolase [EC:4.1.2.4]
K02834	33	35	31	39	38	35	34	31	32	35	ribosome-binding factor A
K02835	33	35	31	39	38	35	34	32	32	35	peptide chain release factor RF-1;peptide chain release factor 1
K03617	31	30	28	36	35	36	29	28	25	33	electron transport complex protein RnfA
K03616	2	1	3	2	2	2	1	1	1	4	electron transport complex protein RnfB
K03615	32	30	28	39	37	33	30	28	26	32	electron transport complex protein RnfC
K03614	31	30	28	35	34	32	26	26	23	31	electron transport complex protein RnfD
K03613	30	28	27	34	33	31	26	25	24	30	electron transport complex protein RnfE
K03612	30	28	25	33	32	30	25	24	23	26	electron transport complex protein RnfG
K03610	6	6	6	9	8	13	8	8	11	20	septum site-determining protein MinC
K09704	3	3	3	9	7	10	7	7	10	17	hypothetical protein
K06391	5	6	5	9	8	6	7	6	6	6	stage III sporulation protein AB
K06390	10	17	13	24	21	22	16	12	14	23	stage III sporulation protein AA
K06393	10	15	10	22	19	21	15	11	13	23	stage III sporulation protein AD
K06392	10	17	13	22	19	18	15	10	11	16	stage III sporulation protein AC
K06395	2	3	3	3	3	2	2	2	1	1	stage III sporulation protein AF
K06394	7	13	7	19	16	17	13	8	10	15	stage III sporulation protein AE
K06397	9	14	10	21	18	20	15	11	13	21	stage III sporulation protein AH
K06396	9	14	9	21	18	20	16	11	14	20	stage III sporulation protein AG
K06399	12	18	14	24	21	22	16	12	15	22	stage IV sporulation protein B [EC:3.4.21.116]
K06398	11	17	14	24	21	22	16	12	14	23	stage IV sporulation protein A
K11070	11	16	12	17	18	20	17	15	18	23	spermidine/putrescine transport system permease protein
K11071	13	19	16	24	23	22	23	17	22	24	spermidine/putrescine transport system permease protein
K11072	14	20	17	27	25	26	26	19	26	32	spermidine/putrescine transport system ATP-binding protein [EC:3.6.3.31]
K06934	2	3	1	6	5	3	4	4	3	4	None
K06937	1	2	1	1	2	0	1	1	1	1	None
K06936	0	1	0	0	1	0	0	0	0	0	None
K06931	0	1	0	0	1	0	0	0	0	0	None
K06933	0	1	0	0	1	0	0	0	0	0	None
K06932	0	2	0	0	2	0	0	0	0	0	None
K05916	0	0	0	0	0	0	0	1	1	0	nitric oxide dioxygenase [EC:1.14.12.17]
K05910	1	3	2	1	2	1	2	2	3	3	NADH peroxidase [EC:1.11.1.1]
K05919	12	20	15	21	19	20	21	13	15	19	superoxide reductase [EC:1.15.1.2]
K00390	1	2	4	3	2	3	2	2	3	6	phosphoadenosine phosphosulfate reductase [EC:1.8.4.8]
K00395	0	0	0	0	0	0	0	0	0	1	adenylylsulfate reductase, subunit B [EC:1.8.99.2]
K00394	1	2	1	2	3	1	2	1	1	2	adenylylsulfate reductase, subunit A [EC:1.8.99.2]
K00399	0	2	0	0	2	0	0	0	0	0	methyl-coenzyme M reductase alpha subunit [EC:2.8.4.1]
K01886	29	26	24	32	30	27	22	24	21	24	glutaminyl-tRNA synthetase [EC:6.1.1.18]
K01376	0	0	1	1	0	0	0	0	1	0	None
K01372	23	18	19	18	19	18	20	21	21	19	bleomycin hydrolase [EC:3.4.22.40]
K01225	1	1	2	2	1	1	0	0	0	1	cellulose 1,4-beta-cellobiosidase [EC:3.2.1.91]
K09145	1	0	1	2	1	4	1	2	3	7	hypothetical protein
K09144	1	0	1	2	1	4	1	2	3	7	hypothetical protein
K09141	0	1	1	0	1	0	0	0	0	1	hypothetical protein
K09140	0	1	0	0	1	0	0	0	0	0	pre-rRNA-processing protein TSR3;hypothetical protein
K09142	0	1	0	0	1	0	0	0	0	0	hypothetical protein
K05879	7	15	6	14	13	13	17	9	10	12	dihydroxyacetone kinase, C-terminal domain [EC:2.7.1.-]
K05878	7	14	6	14	13	13	15	9	9	12	dihydroxyacetone kinase, N-terminal domain [EC:2.7.1.-]
K05873	0	1	0	0	1	0	0	0	0	1	adenylate cyclase, class 2 [EC:4.6.1.1]
K00579	0	1	0	0	1	0	0	0	0	0	tetrahydromethanopterin S-methyltransferase subunit C [EC:2.1.1.86]
K00578	0	1	0	0	1	0	0	0	0	0	tetrahydromethanopterin S-methyltransferase subunit B [EC:2.1.1.86]
K00577	0	1	0	0	1	0	0	0	0	0	tetrahydromethanopterin S-methyltransferase subunit A [EC:2.1.1.86]
K00575	8	8	10	12	10	16	9	10	12	24	chemotaxis protein methyltransferase CheR [EC:2.1.1.80]
K00574	4	6	4	5	6	8	5	8	10	13	cyclopropane-fatty-acyl-phospholipid synthase [EC:2.1.1.79]
K00573	0	0	1	1	0	0	0	1	0	1	protein-L-isoaspartate(D-aspartate) O-methyltransferase [EC:2.1.1.77]
K00571	12	16	17	17	17	25	18	19	22	37	site-specific DNA-methyltransferase (adenine-specific) [EC:2.1.1.72]
K01118	5	5	3	3	4	6	5	6	6	7	FMN-dependent NADH-azoreductase [EC:1.7.-.-]
K01119	3	3	3	4	3	5	5	5	4	5	2',3'-cyclic-nucleotide 2'-phosphodiesterase [EC:3.1.4.16]
K04477	11	18	11	24	21	20	20	11	16	20	putative hydrolase
K01755	32	33	30	39	39	38	31	31	32	40	argininosuccinate lyase [EC:4.3.2.1]
K10200	2	3	2	7	7	4	7	4	6	4	N-acetylglucosamine transport system substrate-binding protein
K03841	0	0	0	0	0	0	0	1	0	1	fructose-1,6-bisphosphatase I [EC:3.1.3.11]
K12267	46	30	33	30	36	31	25	35	28	31	peptide methionine sulfoxide reductase msrA/msrB [EC:1.8.4.11 1.8.4.12]
K03264	0	1	0	0	1	0	0	0	0	0	translation initiation factor eIF-6;translation initiation factor 6
K03265	0	1	0	0	1	0	0	0	0	0	peptide chain release factor eRF subunit 1;peptide chain release factor subunit 1
K03263	0	1	0	0	1	0	0	0	0	0	translation initiation factor 5A;translation initiation factor eIF-5A
K03269	18	9	12	10	11	8	7	12	8	5	UDP-2,3-diacylglucosamine hydrolase [EC:3.6.1.-]
K09913	1	1	1	0	0	1	0	1	1	0	hypothetical protein
K06726	2	4	2	2	3	3	4	5	7	4	D-ribose pyranase [EC:5.-.-.-]
K11534	1	1	1	1	1	1	2	1	1	1	DeoR family transcriptional regulator, deoxyribose operon repressor
K11537	0	0	0	0	0	0	0	1	1	0	MFS transporter, NHS family, xanthosine permease
K11533	0	0	0	0	0	0	0	1	1	0	fatty acid synthase, bacteria type [EC:2.3.1.-]
K11249	0	0	0	1	1	0	1	1	1	1	cysteine/O-acetylserine efflux protein
K00762	36	45	33	53	51	44	41	35	40	44	orotate phosphoribosyltransferase [EC:2.4.2.10]
K00763	15	27	20	31	29	29	30	22	28	31	nicotinate phosphoribosyltransferase [EC:2.4.2.11]
K00760	34	36	31	39	38	36	34	32	34	33	hypoxanthine phosphoribosyltransferase [EC:2.4.2.8]
K00761	34	36	31	39	39	35	34	31	32	35	uracil phosphoribosyltransferase [EC:2.4.2.9]
K00766	26	24	20	30	30	26	23	21	20	22	anthranilate phosphoribosyltransferase [EC:2.4.2.18]
K00767	26	25	20	29	29	21	20	19	17	17	nicotinate-nucleotide pyrophosphorylase (carboxylating) [EC:2.4.2.19]
K00764	55	53	44	61	60	54	47	48	45	52	amidophosphoribosyltransferase [EC:2.4.2.14]
K00765	30	29	27	35	35	31	26	26	23	30	ATP phosphoribosyltransferase [EC:2.4.2.17]
K00768	9	12	11	16	16	18	14	13	15	20	nicotinate-nucleotide--dimethylbenzimidazole phosphoribosyltransferase [EC:2.4.2.21]
K00186	0	1	0	0	1	0	0	0	0	0	2-oxoisovalerate ferredoxin oxidoreductase, alpha subunit [EC:1.2.7.7]
K00187	0	1	0	0	1	0	0	0	0	0	2-oxoisovalerate ferredoxin oxidoreductase, beta subunit [EC:1.2.7.7]
K00184	3	3	3	3	5	3	2	4	3	3	molybdopterin oxidoreductase, iron-sulfur binding subunit [EC:1.2.7.-]
K00185	1	1	1	1	2	1	1	2	1	2	molybdopterin oxidoreductase, membrane subunit [EC:1.2.7.-]
K00183	3	3	2	2	4	2	2	3	2	2	molybdopterin oxidoreductase, molybdopterin binding subunit [EC:1.2.7.-]
K00180	27	23	22	26	27	26	18	21	14	22	indolepyruvate ferredoxin oxidoreductase, beta subunit [EC:1.2.7.8]
K00188	0	1	0	0	1	0	0	0	0	0	2-oxoisovalerate ferredoxin oxidoreductase, delta subunit [EC:1.2.7.7]
K10110	4	6	5	6	7	9	7	7	10	18	maltose/maltodextrin transport system permease protein
K10112	15	28	17	30	29	26	24	19	25	32	maltose/maltodextrin transport system ATP-binding protein
K10117	10	21	11	30	26	30	18	15	23	42	multiple sugar transport system substrate-binding protein
K10118	13	28	13	41	36	40	31	21	34	53	multiple sugar transport system permease protein
K10119	11	21	12	32	29	36	23	19	29	52	multiple sugar transport system permease protein
K00989	4	5	4	5	4	6	5	6	5	5	ribonuclease PH [EC:2.7.7.56]
K00986	2	3	2	6	5	2	4	2	3	2	RNA-directed DNA polymerase [EC:2.7.7.49]
K00984	1	0	1	2	1	4	1	2	3	8	streptomycin 3"-adenylyltransferase [EC:2.7.7.47]
K00982	0	0	0	0	0	0	0	1	1	0	glutamate-ammonia-ligase adenylyltransferase [EC:2.7.7.42]
K00983	2	1	2	4	4	10	3	5	7	17	N-acylneuraminate cytidylyltransferase [EC:2.7.7.43]
K00980	3	8	4	9	9	5	8	5	6	9	glycerol-3-phosphate cytidylyltransferase [EC:2.7.7.39]
K00981	34	36	32	40	38	36	34	32	33	36	phosphatidate cytidylyltransferase [EC:2.7.7.41]
K01585	21	10	13	11	12	10	7	13	9	6	arginine decarboxylase [EC:4.1.1.19]
K01586	36	37	32	42	42	41	36	34	35	43	diaminopimelate decarboxylase [EC:4.1.1.20]
K13498	0	1	0	1	0	0	1	1	1	1	indole-3-glycerol phosphate synthase / phosphoribosylanthranilate isomerase [EC:4.1.1.48 5.3.1.24]
K01580	19	9	12	9	12	8	6	12	8	5	glutamate decarboxylase [EC:4.1.1.15]
K01583	4	9	5	11	9	7	6	3	4	4	arginine decarboxylase [EC:4.1.1.19]
K01582	6	12	9	14	11	13	9	6	6	11	lysine decarboxylase [EC:4.1.1.18]
K13497	1	1	1	2	2	4	1	3	4	9	anthranilate synthase/phosphoribosyltransferase [EC:4.1.3.27 2.4.2.18]
K01589	2	5	2	1	3	4	4	5	7	5	5-(carboxyamino)imidazole ribonucleotide synthase [EC:6.3.4.18]
K01588	33	36	30	38	39	35	34	31	31	35	5-(carboxyamino)imidazole ribonucleotide mutase [EC:5.4.99.18]
K14941	0	1	0	0	1	0	0	0	0	0	2-phospho-L-lactate guanylyltransferase [EC:2.7.7.68]
K03458	12	18	14	18	18	16	23	17	20	16	nucleobase:cation symporter-2, NCS2 family
K03455	21	15	15	13	14	11	12	17	14	11	monovalent cation:H+ antiporter-2, CPA2 family
K03457	3	3	2	3	3	4	4	3	3	3	nucleobase:cation symporter-1, NCS1 family
K03451	0	1	0	1	1	1	3	2	3	1	betaine/carnitine transporter, BCCT family
K03981	0	0	0	0	0	0	0	1	0	0	thiol:disulfide interchange protein DsbC [EC:5.3.4.1]
K03980	6	6	5	5	5	5	4	5	6	4	virulence factor
K02614	4	4	5	6	4	8	8	6	5	9	phenylacetic acid degradation protein
K01639	7	7	6	14	12	15	14	12	15	21	N-acetylneuraminate lyase [EC:4.1.3.3]
K01636	0	1	1	1	1	1	2	1	1	1	None
K01635	1	1	1	1	1	0	0	1	1	0	tagatose 1,6-diphosphate aldolase [EC:4.1.2.40]
K01633	21	13	15	13	15	11	10	15	11	8	dihydroneopterin aldolase [EC:4.1.2.25]
K01632	0	1	0	0	0	1	2	1	2	0	fructose-6-phosphate phosphoketolase [EC:4.1.2.22]
K01630	2	2	2	1	2	2	1	1	1	1	2-dehydro-3-deoxyglucarate aldolase [EC:4.1.2.20]
K02588	6	10	7	12	12	7	8	5	6	5	nitrogenase iron protein NifH [EC:1.18.6.1]
K02589	2	2	3	4	4	6	2	3	4	9	nitrogen regulatory protein PII 1
K02858	0	1	0	0	1	0	0	0	0	1	3,4-dihydroxy 2-butanone 4-phosphate synthase [EC:4.1.99.12]
K02859	2	4	2	2	2	2	3	3	5	4	riboflavin biosynthesis RibT protein
K02852	0	0	0	0	0	0	0	1	1	0	UDP-N-acetyl-D-mannosaminuronic acid transferase [EC:2.4.1.-]
K14059	7	8	9	8	8	14	7	10	6	15	integrase
K14058	0	0	0	0	0	0	0	1	0	0	tRNA 2-thiocytidine biosynthesis protein TtcA
K02586	1	2	2	3	3	4	2	1	1	2	nitrogenase molybdenum-iron protein alpha chain [EC:1.18.6.1]
K02587	2	3	4	4	4	2	1	1	1	1	nitrogenase molybdenum-cofactor synthesis protein NifE
K03679	0	1	0	0	1	0	0	0	0	0	exosome complex component RRP4
K03671	49	63	50	78	72	67	62	50	58	68	thioredoxin 1
K03673	0	0	0	0	0	0	0	1	1	1	thiol:disulfide interchange protein DsbA
K09761	30	30	28	36	35	31	29	26	26	28	ribosomal RNA small subunit methyltransferase E [EC:2.1.1.-]
K09760	21	14	17	16	16	14	16	16	12	11	DNA recombination protein RmuC
K09762	13	20	17	21	21	22	23	18	22	27	hypothetical protein
K09765	11	19	15	26	23	21	22	13	17	23	hypothetical protein
K09764	1	2	2	2	2	1	1	1	0	1	hypothetical protein
K09767	3	5	5	5	5	3	7	3	4	2	hypothetical protein
K09769	5	10	5	12	10	12	8	5	4	8	hypothetical protein
K09768	6	13	8	15	13	16	12	8	11	15	hypothetical protein
K03187	1	1	1	3	3	5	2	3	4	8	urease accessory protein
K03186	20	12	13	12	14	12	9	14	11	14	3-octaprenyl-4-hydroxybenzoate carboxy-lyase UbiX [EC:4.1.1.-]
K03183	41	26	30	27	29	23	20	32	25	18	ubiquinone/menaquinone biosynthesis methyltransferase [EC:2.1.1.163 2.1.1.-];ubiquinone/menaquinone biosynthesis methyltransferase [EC:2.1.1.-]
K03182	20	12	13	12	14	12	9	14	11	14	3-octaprenyl-4-hydroxybenzoate carboxy-lyase UbiD [EC:4.1.1.-]
K03189	1	1	1	3	3	5	2	3	4	8	urease accessory protein
K03188	1	1	1	3	3	5	2	3	4	8	urease accessory protein
K12452	0	1	0	1	0	0	1	1	0	0	CDP-6-deoxy-D-xylo-4-hexulose-3-dehydrase
K06919	6	10	9	10	11	9	9	7	10	11	putative DNA primase/helicase
K06917	1	1	1	0	1	1	0	1	1	1	tRNA 2-selenouridine synthase [EC:2.9.1.-]
K06915	3	3	3	3	4	6	1	3	4	9	None
K06914	0	1	0	0	1	0	0	0	0	0	None
K06913	0	1	0	0	1	0	0	0	0	0	None
K06911	19	10	12	10	11	9	5	13	8	6	None
K06910	3	3	3	3	4	7	3	6	7	11	None
K08987	2	4	2	2	3	2	3	4	6	4	putative membrane protein
K08982	1	1	1	0	1	1	1	1	1	1	putative membrane protein
K08981	1	1	0	0	1	1	0	1	1	1	putative membrane protein
K05934	7	10	6	13	13	14	12	10	13	18	precorrin-3B C17-methyltransferase [EC:2.1.1.131]
K05936	7	10	6	13	13	14	12	10	13	18	precorrin-4 C11-methyltransferase [EC:2.1.1.133]
K00378	30	24	27	29	30	28	25	25	22	29	hydroxylamine reductase [EC:1.7.-.-]
K00375	12	17	14	24	21	20	19	13	17	21	GntR family transcriptional regulator / MocR family aminotransferase
K00374	1	2	1	1	1	2	2	2	2	2	nitrate reductase 1, gamma subunit [EC:1.7.99.4]
K00371	0	2	1	1	1	2	2	2	2	2	nitrate reductase 1, beta subunit [EC:1.7.99.4]
K00370	0	1	1	1	1	1	1	2	2	2	nitrate reductase 1, alpha subunit [EC:1.7.99.4]
K00373	0	2	1	1	1	2	2	2	2	2	nitrate reductase 1, delta subunit [EC:1.7.99.4]
K01358	38	39	36	45	43	44	39	38	39	46	ATP-dependent Clp protease, protease subunit [EC:3.4.21.92]
K09163	4	9	5	12	10	11	8	5	4	10	hypothetical protein
K01354	0	0	0	0	0	0	0	1	1	0	oligopeptidase B [EC:3.4.21.83]
K01356	18	34	24	41	36	37	32	23	31	40	repressor LexA [EC:3.4.21.88]
K05606	1	0	1	2	1	4	1	2	3	7	methylmalonyl-CoA epimerase [EC:5.1.99.1]
K02927	0	1	0	0	1	0	0	0	0	0	large subunit ribosomal protein L40e
K03800	7	10	6	12	11	16	8	10	11	16	lipoate-protein ligase A [EC:2.7.7.63]
K03801	18	9	11	9	11	8	5	11	7	5	lipoyl(octanoyl) transferase [EC:2.3.1.181]
K03154	7	10	7	14	13	8	15	7	9	8	sulfur carrier protein;thiamine biosynthesis ThiS
K05589	0	0	0	0	0	0	0	1	1	1	cell division protein FtsB
K03150	33	33	31	39	38	29	33	24	23	24	thiamine biosynthesis ThiH
K03152	32	33	29	37	37	37	29	31	32	40	4-methyl-5(b-hydroxyethyl)-thiazole monophosphate biosynthesis
K03621	33	34	30	38	38	34	31	29	29	34	glycerol-3-phosphate acyltransferase PlsX [EC:2.3.1.15]
K14205	0	1	1	1	1	2	1	1	2	1	phosphatidylglycerol lysyltransferase [EC:2.3.2.3]
K01134	1	0	1	2	1	4	1	2	3	7	arylsulfatase A [EC:3.1.6.8]
K01137	0	0	0	0	0	0	1	0	1	0	N-acetylglucosamine-6-sulfatase [EC:3.1.6.14]
K01130	1	1	1	3	2	5	3	3	5	8	arylsulfatase [EC:3.1.6.1]
K01133	1	1	1	2	2	4	2	3	4	8	choline-sulfatase [EC:3.1.6.6]
K01138	3	3	3	8	7	10	6	6	9	17	uncharacterized sulfatase [EC:3.1.6.-]
K01139	0	0	0	0	1	1	1	1	1	0	guanosine-3',5'-bis(diphosphate) 3'-pyrophosphohydrolase [EC:3.1.7.2]
K02113	29	25	24	27	28	24	26	27	29	29	F-type H+-transporting ATPase subunit delta [EC:3.6.3.14]
K02112	32	30	30	33	34	31	33	31	33	34	F-type H+-transporting ATPase subunit beta [EC:3.6.3.14]
K02111	31	29	29	32	32	30	32	31	31	33	F-type H+-transporting ATPase subunit alpha [EC:3.6.3.14]
K02446	1	2	3	2	2	2	4	2	2	2	fructose-1,6-bisphosphatase II [EC:3.1.3.11]
K02117	31	30	28	35	35	33	26	26	23	30	V-type H+-transporting ATPase subunit A [EC:3.6.3.14]
K02116	1	1	1	2	2	5	1	3	4	9	ATP synthase protein I
K02115	32	30	30	33	34	31	33	31	33	34	F-type H+-transporting ATPase subunit gamma [EC:3.6.3.14]
K02114	32	30	30	33	34	31	33	31	33	34	F-type H+-transporting ATPase subunit epsilon [EC:3.6.3.14]
K02119	12	20	15	25	24	23	20	13	16	20	V-type H+-transporting ATPase subunit C [EC:3.6.3.14]
K02118	31	30	28	36	36	34	27	26	24	31	V-type H+-transporting ATPase subunit B [EC:3.6.3.14]
K13004	1	0	1	2	1	4	1	2	3	7	galacturonosyltransferase [EC:2.4.1.-]
K06404	3	3	2	8	8	7	8	5	8	11	stage V sporulation protein AB
K06951	0	0	0	0	0	0	0	0	0	1	None
K06406	11	17	14	24	21	22	16	12	14	23	stage V sporulation protein AD
K05020	1	1	1	1	1	1	2	1	2	1	glycine betaine transporter
K06400	7	10	11	11	12	12	12	9	10	13	site-specific DNA recombinase
K06403	3	3	2	9	8	7	8	5	8	11	stage V sporulation protein AA
K03242	0	1	0	0	1	0	0	0	0	0	translation initiation factor eIF-2 gamma subunit;translation initiation factor 2 subunit 3
K03243	0	1	0	0	1	0	0	0	0	0	translation initiation factor 5B;translation initiation factor IF-2 unclassified subunit;translation initiation factor eIF-5B
K13919	0	1	0	1	1	2	2	2	3	2	propanediol dehydratase medium subunit [EC:4.2.1.28]
K06215	6	11	8	15	12	13	9	7	8	16	pyridoxine biosynthesis protein [EC:4.-.-.-]
K09936	5	4	3	9	7	8	8	6	9	11	hypothetical protein
K06217	33	35	31	39	38	35	34	31	32	35	phosphate starvation-inducible protein PhoH and related proteins
K06213	11	17	13	19	17	17	18	12	14	13	magnesium transporter
K09939	18	9	11	8	10	7	4	10	6	5	hypothetical protein
K00748	20	12	14	13	13	10	12	14	10	6	lipid-A-disaccharide synthase [EC:2.4.1.182]
K07164	20	11	13	11	12	9	9	14	9	6	None
K07166	12	22	15	26	24	25	24	16	20	23	ACT domain-containing protein
K07161	0	1	0	0	1	0	0	0	0	0	None
K07160	4	4	4	4	4	5	7	5	4	5	UPF0271 protein
K07162	1	0	0	1	0	2	1	2	1	2	None
K01839	10	19	11	24	22	20	25	13	21	20	phosphopentomutase [EC:5.4.2.7]
K01838	6	13	7	11	11	10	8	6	9	9	beta-phosphoglucomutase [EC:5.4.2.6]
K01835	6	8	6	5	7	6	4	6	8	6	phosphoglucomutase [EC:5.4.2.2]
K01834	85	113	91	115	115	109	107	94	112	120	phosphoglycerate mutase [EC:5.4.2.1]
K08322	0	1	0	1	1	0	2	1	2	1	starvation sensing protein RspB [EC:1.1.1.-]
K08323	0	1	0	0	0	0	0	1	0	0	starvation sensing protein RspA
K08321	1	1	1	1	1	1	1	1	1	0	putative autoinducer-2 (AI-2) aldolase [EC:4.1.2.-]
K01659	0	0	0	0	0	0	0	0	0	1	2-methylcitrate synthase [EC:2.3.3.5]
K01658	26	24	20	31	30	25	25	21	20	22	anthranilate synthase component II [EC:4.1.3.27]
K01653	31	31	30	39	38	36	28	28	27	40	acetolactate synthase I/III small subunit [EC:2.2.1.6]
K01652	41	48	41	62	59	56	46	41	43	61	acetolactate synthase I/II/III large subunit [EC:2.2.1.6]
K01654	3	3	3	5	6	10	4	6	7	18	N-acetylneuraminate synthase [EC:2.5.1.56]
K01657	26	24	20	30	30	25	23	21	19	22	anthranilate synthase component I [EC:4.1.3.27]
K02874	34	36	31	39	39	35	34	32	32	35	large subunit ribosomal protein L14
K02875	0	1	0	0	1	0	0	0	0	0	large subunit ribosomal protein L14e
K02876	33	36	30	38	38	35	34	31	32	32	large subunit ribosomal protein L15
K02877	0	1	0	0	1	0	0	0	0	0	large subunit ribosomal protein L15e
K02871	33	35	31	38	38	32	32	30	32	33	large subunit ribosomal protein L13
K02878	33	35	31	39	38	35	34	32	32	35	large subunit ribosomal protein L16
K02879	33	35	31	39	38	35	34	31	32	35	large subunit ribosomal protein L17
K09749	5	5	7	9	8	13	6	7	9	23	hypothetical protein
K09748	33	35	29	37	37	35	33	31	31	32	ribosome maturation factor RimP;hypothetical protein
K06023	25	44	33	51	48	50	39	32	41	55	HPr kinase/phosphorylase [EC:2.7.11.- 2.7.4.-]
K09741	0	1	0	0	1	0	0	0	0	0	hypothetical protein
K09740	1	2	1	1	2	1	1	0	0	0	hypothetical protein
K09747	15	26	20	30	27	27	27	19	24	30	hypothetical protein
K06024	15	27	18	28	27	27	27	19	24	26	segregation and condensation protein B
K03476	1	2	1	1	2	1	3	1	2	1	L-ascorbate 6-phosphate lactonase [EC:3.1.1.-]
K03475	4	4	3	4	4	8	6	6	7	11	PTS system, ascorbate-specific IIC component
K03474	18	9	11	9	11	8	5	12	7	5	pyridoxine 5-phosphate synthase [EC:2.6.99.2]
K03473	18	9	11	9	10	8	5	11	7	5	erythronate-4-phosphate dehydrogenase [EC:1.1.1.290]
K03471	1	2	2	2	2	2	4	1	2	1	ribonuclease HIII [EC:3.1.26.4]
K03470	32	30	28	31	33	30	31	30	30	29	ribonuclease HII [EC:3.1.26.4]
K03478	2	1	2	2	2	5	1	3	4	8	hypothetical protein
K02304	15	26	18	32	32	25	26	17	22	25	precorrin-2 dehydrogenase / sirohydrochlorin ferrochelatase [EC:1.3.1.76 4.99.1.4]
K02302	1	0	0	1	0	1	1	1	1	3	uroporphyrin-III C-methyltransferase / precorrin-2 dehydrogenase / sirohydrochlorin ferrochelatase [EC:2.1.1.107 1.3.1.76 4.99.1.4]
K02303	0	1	0	1	1	0	0	1	0	0	uroporphyrin-III C-methyltransferase [EC:2.1.1.107]
K02301	0	0	0	1	0	0	0	1	0	0	protoheme IX farnesyltransferase [EC:2.5.1.-]
K03652	4	6	4	4	4	7	5	6	8	7	DNA-3-methyladenine glycosylase [EC:3.2.2.21]
K03650	33	33	31	38	37	35	32	30	30	34	tRNA modification GTPase [EC:3.6.-.-];tRNA modification GTPase
K03657	52	60	53	72	70	69	64	58	65	77	DNA helicase II / ATP-dependent DNA helicase PcrA [EC:3.6.4.12];DNA helicase II / ATP-dependent DNA helicase PcrA [EC:3.6.1.-]
K03655	62	66	58	74	72	58	65	54	54	53	ATP-dependent DNA helicase RecG [EC:3.6.1.-];ATP-dependent DNA helicase RecG [EC:3.6.4.12]
K03654	45	29	31	28	31	30	29	37	34	28	ATP-dependent DNA helicase RecQ [EC:3.6.1.-];ATP-dependent DNA helicase RecQ [EC:3.6.4.12]
K03658	1	2	1	2	3	4	1	2	4	8	DNA helicase IV [EC:3.6.1.-];DNA helicase IV [EC:3.6.4.12]
K06978	2	2	2	3	3	6	4	4	6	9	None
K06971	2	3	2	2	2	3	4	3	3	2	None
K06970	0	0	0	0	0	0	0	1	0	0	ribosomal RNA large subunit methyltransferase F [EC:2.1.1.181];ribosomal RNA large subunit methyltransferase F [EC:2.1.1.48]
K06973	28	25	23	32	30	27	22	23	21	26	None
K06972	6	8	6	12	11	10	15	8	12	14	None
K06975	22	21	16	19	21	16	16	17	15	12	None
K06976	3	2	3	2	3	6	1	3	5	9	None
K07082	31	31	30	37	35	32	29	28	26	31	UPF0755 protein
K07083	18	9	11	8	10	7	4	11	6	5	None
K07080	8	11	12	13	11	11	16	9	9	13	None
K07081	0	1	0	1	0	0	1	0	0	1	None
K07084	1	1	2	2	2	1	4	1	2	1	None
K07085	40	24	27	21	25	20	19	29	22	15	putative transport protein
K07088	29	50	35	57	53	53	53	36	45	54	None
K07089	11	15	15	18	17	14	17	12	12	13	None
K00356	0	0	0	0	0	0	1	0	1	0	NADH dehydrogenase [EC:1.6.99.3]
K00351	18	9	12	10	11	8	7	12	8	5	Na+-transporting NADH:ubiquinone oxidoreductase subunit F [EC:1.6.5.-]
K00350	18	9	12	10	11	8	7	12	8	5	Na+-transporting NADH:ubiquinone oxidoreductase subunit E [EC:1.6.5.-]
K00358	0	0	0	0	0	0	0	1	0	0	None
K00689	0	1	0	0	1	1	1	1	2	1	dextransucrase [EC:2.4.1.5]
K00688	38	44	34	55	51	49	42	36	38	50	starch phosphorylase [EC:2.4.1.1]
K00681	5	5	6	6	5	7	10	6	6	6	gamma-glutamyltranspeptidase [EC:2.3.2.2]
K00680	37	40	32	41	39	47	35	36	32	41	None
K00684	0	0	0	0	0	0	0	1	0	1	leucyl/phenylalanyl-tRNA--protein transferase [EC:2.3.2.6]
K05833	13	17	14	19	20	21	22	19	23	27	putative ABC transport system ATP-binding protein
K05832	12	16	13	18	18	20	21	18	21	26	putative ABC transport system permease protein
K05837	33	35	31	39	38	35	33	30	31	34	rod shape determining protein RodA
K05838	0	0	0	0	0	0	0	1	1	0	putative thioredoxin
K00533	4	9	5	12	11	12	10	6	8	13	ferredoxin hydrogenase large subunit [EC:1.12.7.2]
K00532	1	1	1	1	1	1	1	1	1	1	ferredoxin hydrogenase [EC:1.12.7.2]
K00537	32	35	27	34	36	31	28	29	30	32	arsenate reductase [EC:1.20.4.1]
K00534	0	0	0	0	0	0	0	0	0	1	ferredoxin hydrogenase small subunit [EC:1.12.7.2]
K14260	4	8	3	14	13	4	10	6	9	4	alanine-synthesizing transaminase [EC:2.6.1.66 2.6.1.2]
K14261	0	0	0	0	0	0	0	0	0	1	alanine-synthesizing transaminase [EC:2.6.1.-]
K01338	34	37	35	44	42	36	35	30	30	36	ATP-dependent Lon protease [EC:3.4.21.53]
K02683	0	1	0	0	1	0	0	0	0	0	DNA primase [EC:2.7.7.-]
K02687	32	33	30	38	37	34	31	29	29	34	ribosomal protein L11 methyltransferase [EC:2.1.1.-]
K02685	0	1	0	0	1	0	0	0	0	0	DNA primase large subunit [EC:2.7.7.-]
K02688	1	1	1	0	1	1	0	1	1	1	transcriptional regulator, propionate catabolism operon regulatory protein
K00824	1	1	1	2	2	4	2	3	3	8	D-alanine transaminase [EC:2.6.1.21]
K00826	32	35	29	40	39	33	33	30	29	34	branched-chain amino acid aminotransferase [EC:2.6.1.42]
K00821	23	35	28	51	46	47	42	28	35	52	acetylornithine/N-succinyldiaminopimelate aminotransferase [EC:2.6.1.11 2.6.1.17]
K00820	36	43	33	48	47	44	37	34	35	44	glucosamine--fructose-6-phosphate aminotransferase (isomerizing) [EC:2.6.1.16]
K00823	1	2	2	1	2	3	3	2	4	2	4-aminobutyrate aminotransferase [EC:2.6.1.19]
K01488	4	5	3	3	4	3	4	4	5	4	adenosine deaminase [EC:3.5.4.4]
K01489	31	30	28	36	34	29	29	26	25	28	cytidine deaminase [EC:3.5.4.5]
K01485	2	5	3	5	6	9	5	5	6	11	cytosine deaminase [EC:3.5.4.1]
K01486	7	14	6	14	14	11	12	7	9	8	adenine deaminase [EC:3.5.4.2]
K01487	3	4	3	7	6	5	6	5	5	5	guanine deaminase [EC:3.5.4.3]
K01480	28	24	21	30	29	27	21	22	19	23	agmatinase [EC:3.5.3.11]
K01482	1	0	0	0	1	0	0	1	0	0	dimethylargininase [EC:3.5.3.18]
K02469	42	50	39	60	56	53	50	42	46	53	DNA gyrase subunit A [EC:5.99.1.3]
K02466	1	1	1	0	0	1	0	1	1	1	glucitol operon activator protein
K08969	0	1	1	1	1	2	1	1	2	1	aminotransferase [EC:2.6.1.-]
K03079	2	7	2	8	7	6	5	2	3	3	L-ribulose-5-phosphate 3-epimerase [EC:5.1.3.22]
K13288	0	0	0	0	0	0	0	1	1	0	oligoribonuclease [EC:3.1.-.-]
K13281	1	1	2	2	2	1	0	0	0	1	UV DNA damage endonuclease [EC:3.-.-.-]
K13280	5	10	4	12	10	14	10	6	8	13	signal peptidase, endoplasmic reticulum-type [EC:3.4.-.-]
K00054	2	4	2	2	3	2	3	3	5	4	hydroxymethylglutaryl-CoA reductase [EC:1.1.1.88]
K00052	31	31	28	36	36	32	26	26	24	30	3-isopropylmalate dehydrogenase [EC:1.1.1.85]
K09482	0	1	0	0	1	0	0	0	0	0	glutamyl-tRNA(Gln) amidotransferase subunit D [EC:6.3.5.7]
K05363	0	1	0	0	0	0	0	0	0	0	serine/alanine adding enzyme [EC:2.3.2.10]
K08681	5	11	7	15	12	12	9	6	7	16	glutamine amidotransferase [EC:2.6.-.-]
K11755	51	41	42	48	48	45	40	39	34	38	phosphoribosyl-ATP pyrophosphohydrolase / phosphoribosyl-AMP cyclohydrolase [EC:3.6.1.31 3.5.4.19]
K11754	70	76	64	91	88	81	79	68	76	81	dihydrofolate synthase / folylpolyglutamate synthase [EC:6.3.2.12 6.3.2.17]
K11753	66	69	59	75	74	67	67	61	63	65	riboflavin kinase / FMN adenylyltransferase [EC:2.7.1.26 2.7.7.2]
K11752	33	29	30	36	34	31	36	31	30	25	diaminohydroxyphosphoribosylaminopyrimidine deaminase / 5-amino-6-(5-phosphoribosylamino)uracil reductase [EC:3.5.4.26 1.1.1.193]
K02407	4	4	5	5	6	8	4	5	6	13	flagellar hook-associated protein 2
K02406	11	14	15	17	17	24	14	15	15	33	flagellin
K13043	0	0	0	0	0	0	1	1	1	0	N-succinyl-L-ornithine transcarbamylase [EC:2.1.3.11]
K07149	5	7	4	11	9	8	11	7	7	8	None
K07148	18	9	11	8	10	8	5	11	7	5	uncharacterized protein
K07146	0	0	0	1	0	0	0	1	1	0	UPF0176 protein
K07145	0	1	0	1	1	2	1	2	2	2	None
K07144	0	1	0	0	1	0	0	0	0	0	None
K07142	0	1	0	0	1	0	0	0	0	0	None
K07141	4	5	3	6	6	5	4	5	5	5	None
K01817	26	23	20	30	29	25	23	21	19	22	phosphoribosylanthranilate isomerase [EC:5.3.1.24]
K01816	0	0	0	0	0	0	0	0	0	1	hydroxypyruvate isomerase [EC:5.3.1.22]
K01815	20	10	13	11	13	14	8	15	12	15	4-deoxy-L-threo-5-hexosulose-uronate ketol-isomerase [EC:5.3.1.17]
K01814	31	32	28	33	35	32	27	26	24	30	phosphoribosylformimino-5-aminoimidazole carboxamide ribotide isomerase [EC:5.3.1.16]
K01813	3	8	3	11	9	10	7	5	7	11	L-rhamnose isomerase [EC:5.3.1.14]
K01812	23	13	15	17	19	21	13	20	18	25	glucuronate isomerase [EC:5.3.1.12]
K01811	32	35	30	45	43	48	28	32	36	61	putative family 31 glucosidase
K01810	34	36	32	43	41	37	36	34	34	38	glucose-6-phosphate isomerase [EC:5.3.1.9]
K01819	1	3	2	2	2	1	3	1	3	1	galactose-6-phosphate isomerase [EC:5.3.1.26]
K01818	4	10	5	15	12	7	9	3	5	6	L-fucose isomerase [EC:5.3.1.25]
K08304	0	0	0	0	0	0	0	0	0	1	membrane-bound lytic murein transglycosylase A [EC:3.2.1.-]
K08305	0	0	0	0	0	0	0	0	0	1	membrane-bound lytic murein transglycosylase B [EC:3.2.1.-]
K08306	0	0	0	0	0	0	0	0	0	1	membrane-bound lytic murein transglycosylase C [EC:3.2.1.-]
K08307	19	9	12	10	11	8	7	13	8	6	membrane-bound lytic murein transglycosylase D [EC:3.2.1.-]
K08300	0	0	0	1	0	1	0	1	1	1	ribonuclease E [EC:3.1.26.12]
K08301	25	16	19	22	22	19	20	20	19	19	ribonuclease G [EC:3.1.26.-]
K08302	5	10	4	10	9	8	9	4	7	4	tagatose 1,6-diphosphate aldolase [EC:4.1.2.40]
K08303	62	63	57	74	72	64	60	54	50	60	putative protease [EC:3.4.-.-]
K08309	8	16	13	16	14	11	12	6	8	8	soluble lytic murein transglycosylase [EC:3.2.1.-]
K01673	2	3	2	3	3	3	5	4	4	3	carbonic anhydrase [EC:4.2.1.1]
K01677	12	20	15	24	24	20	16	13	15	23	fumarate hydratase subunit alpha [EC:4.2.1.2]
K01676	18	9	12	10	11	8	7	12	8	5	fumarate hydratase, class I [EC:4.2.1.2]
K01679	3	7	5	5	5	8	9	7	8	8	fumarate hydratase, class II [EC:4.2.1.2]
K01678	10	18	10	22	21	18	15	11	14	19	fumarate hydratase subunit beta [EC:4.2.1.2]
K02899	33	35	30	38	37	35	34	31	32	32	large subunit ribosomal protein L27
K02896	0	1	0	0	1	0	0	0	0	0	large subunit ribosomal protein L24e
K02897	19	11	13	13	13	9	11	15	11	7	large subunit ribosomal protein L25
K02895	34	36	31	39	39	35	34	32	32	35	large subunit ribosomal protein L24
K02892	34	36	31	40	39	35	34	32	32	35	large subunit ribosomal protein L23
K02890	34	36	31	40	39	35	34	32	32	35	large subunit ribosomal protein L22
K02099	8	15	7	27	22	26	20	14	21	33	AraC family transcriptional regulator, arabinose operon regulatory protein
K03411	5	5	6	8	7	13	7	8	10	20	chemotaxis protein CheD [EC:3.5.1.44]
K03410	6	6	8	9	8	14	7	8	10	23	chemotaxis protein CheC
K03413	12	13	17	17	16	21	11	13	15	30	two-component system, chemotaxis family, response regulator CheY
K03412	5	6	6	6	6	6	3	4	3	5	two-component system, chemotaxis family, response regulator CheB [EC:3.1.1.61]
K03415	2	3	3	4	3	3	3	2	1	7	two-component system, chemotaxis family, response regulator CheV
K03414	0	0	0	0	0	0	0	0	0	1	chemotaxis protein CheZ
K02322	0	1	0	0	1	0	0	0	0	0	DNA polymerase II large subunit [EC:2.7.7.7]
K02323	0	1	0	0	1	0	0	0	0	0	DNA polymerase II small subunit [EC:2.7.7.7]
K13542	13	18	15	25	23	22	23	18	21	24	uroporphyrinogen III methyltransferase / synthase [EC:2.1.1.107 4.2.1.75]
K12410	33	36	31	41	40	39	34	33	35	42	NAD-dependent deacetylase [EC:3.5.1.-]
K12141	18	9	11	8	11	7	4	11	6	5	hydrogenase-4 component F [EC:1.-.-.-]
K12140	18	9	11	8	11	7	4	11	6	5	hydrogenase-4 component E [EC:1.-.-.-]
K12143	1	0	0	0	1	0	0	1	0	0	hydrogenase-4 component H
K07313	3	7	6	4	5	3	5	4	5	7	serine/threonine protein phosphatase 1 [EC:3.1.3.16]
K07310	1	0	0	0	1	0	0	1	0	0	Tat-targeted selenate reductase subunit YnfF [EC:1.97.1.9];putative dimethyl sulfoxide reductase subunit YnfF [EC:1.8.99.-]
K07311	1	1	1	0	0	1	0	1	1	0	Tat-targeted selenate reductase subunit YnfG;putative dimethyl sulfoxide reductase subunit YnfG (DMSO reductase iron-sulfur subunit)
K07316	1	2	2	2	2	2	1	1	1	2	adenine-specific DNA-methyltransferase [EC:2.1.1.72]
K07315	1	2	1	2	2	1	2	1	1	1	sigma-B regulation protein RsbU (phosphoserine phosphatase)
K07318	2	6	2	8	6	5	3	1	1	2	adenine-specific DNA-methyltransferase [EC:2.1.1.72]
K07319	6	10	6	16	13	16	9	10	11	20	putative adenine-specific DNA-methyltransferase [EC:2.1.1.72]
K03426	25	18	22	23	23	20	20	21	21	22	NAD+ diphosphatase [EC:3.6.1.22]
K03427	52	43	43	48	50	42	37	41	33	33	type I restriction enzyme M protein [EC:2.1.1.72]
K03420	0	1	0	0	1	0	0	0	0	0	proteasome regulatory subunit
K03421	0	1	0	0	1	0	0	0	0	0	methyl-coenzyme M reductase subunit C
K03422	0	2	0	0	2	0	0	0	0	0	methyl-coenzyme M reductase subunit D
K03756	0	0	0	0	0	0	0	1	1	1	putrescine:ornithine antiporter
K11144	3	6	4	3	5	4	4	5	7	5	primosomal protein DnaI
K11145	14	24	18	28	26	26	24	17	22	28	ribonuclease III family protein
K03752	2	4	2	3	4	3	3	3	4	4	molybdopterin-guanine dinucleotide biosynthesis protein A
K05979	0	1	0	0	1	0	0	0	0	0	2-phosphosulfolactate phosphatase [EC:3.1.3.71]
K03753	3	5	3	3	5	4	4	3	4	3	molybdopterin-guanine dinucleotide biosynthesis protein B
K00331	18	9	12	9	11	8	5	12	7	5	NADH dehydrogenase I subunit B [EC:1.6.5.3];NADH-quinone oxidoreductase subunit B [EC:1.6.5.3]
K00330	19	9	12	10	11	8	7	12	8	5	NADH-quinone oxidoreductase subunit A [EC:1.6.5.3];NADH dehydrogenase I subunit A [EC:1.6.5.3]
K00333	0	0	0	1	0	0	0	0	0	0	NADH dehydrogenase I subunit D [EC:1.6.5.3];NADH-quinone oxidoreductase subunit D [EC:1.6.5.3]
K00332	0	0	0	1	0	0	0	0	0	0	NADH-quinone oxidoreductase subunit C [EC:1.6.5.3];NADH dehydrogenase I subunit C [EC:1.6.5.3]
K00335	12	18	11	27	23	22	19	13	16	20	NADH dehydrogenase I subunit F [EC:1.6.5.3];NADH-quinone oxidoreductase subunit F [EC:1.6.5.3]
K00334	14	22	17	31	27	26	23	17	19	26	NADH-quinone oxidoreductase subunit E [EC:1.6.5.3];NADH dehydrogenase I subunit E [EC:1.6.5.3]
K00337	19	10	12	10	11	8	7	12	8	6	NADH dehydrogenase I subunit H [EC:1.6.5.3];NADH-quinone oxidoreductase subunit H [EC:1.6.5.3]
K00336	14	17	19	25	23	28	23	19	22	34	NADH-quinone oxidoreductase subunit G [EC:1.6.5.3];NADH dehydrogenase I subunit G [EC:1.6.5.3]
K00339	19	9	12	10	11	8	7	12	8	5	NADH dehydrogenase I subunit J [EC:1.6.5.3];NADH-quinone oxidoreductase subunit J [EC:1.6.5.3]
K00338	19	9	12	10	11	8	7	12	8	5	NADH-quinone oxidoreductase subunit I [EC:1.6.5.3];NADH dehydrogenase I subunit I [EC:1.6.5.3]
K06952	0	1	0	2	1	0	2	1	1	0	None
K06407	11	17	14	24	21	22	16	12	14	23	stage V sporulation protein AE
K06950	64	62	58	68	68	69	62	64	66	75	uncharacterized protein
K10819	1	1	1	1	1	2	2	2	3	2	histidine kinase
K06956	2	2	3	2	2	2	2	2	3	1	None
K06402	4	9	5	10	9	8	5	3	2	5	stage IV sporulation protein FB [EC:3.4.24.-]
K06959	31	31	27	35	35	32	25	27	26	31	uncharacterized protein
K06958	15	26	19	30	27	27	27	19	24	30	UPF0042 nucleotide-binding protein
K06409	17	27	22	39	35	37	34	22	30	44	stage V sporulation protein B
K06408	3	7	3	10	8	10	7	4	7	11	stage V sporulation protein AF
K09128	2	7	2	8	7	5	4	2	2	3	hypothetical protein
K09123	2	7	2	8	7	5	4	1	2	3	hypothetical protein
K09121	6	9	8	14	13	12	15	9	12	16	hypothetical protein
K09126	0	1	0	1	1	0	0	0	0	1	hypothetical protein
K09125	1	3	1	2	3	1	3	3	2	1	hypothetical protein
K05813	8	10	7	14	13	20	11	12	14	23	sn-glycerol 3-phosphate transport system substrate-binding protein
K05810	12	20	15	26	22	21	23	15	18	20	conserved hypothetical protein
K05816	1	1	1	0	0	1	0	1	1	0	sn-glycerol 3-phosphate transport system ATP-binding protein [EC:3.6.3.20]
K05815	1	1	1	2	2	5	2	3	4	8	sn-glycerol 3-phosphate transport system permease protein
K05814	2	6	2	8	6	5	4	2	2	2	sn-glycerol 3-phosphate transport system permease protein
K01892	34	37	32	40	40	37	36	33	35	37	histidyl-tRNA synthetase [EC:6.1.1.21]
K01234	2	5	3	2	3	3	3	4	6	5	neopullulanase [EC:3.2.1.135]
K01144	22	12	15	14	15	14	11	17	12	11	exodeoxyribonuclease V [EC:3.1.11.5]
K06350	1	1	2	2	2	1	4	1	2	1	antagonist of KipI
K02669	9	15	12	18	16	19	12	10	11	19	twitching motility protein PilT
K02663	1	1	1	1	1	1	0	1	1	0	type IV pilus assembly protein PilN
K02662	5	5	8	7	7	8	3	4	3	7	type IV pilus assembly protein PilM
K00809	0	1	0	0	1	0	0	0	0	0	deoxyhypusine synthase [EC:2.5.1.46]
K00806	35	37	32	40	40	36	34	32	33	36	undecaprenyl pyrophosphate synthetase [EC:2.5.1.31];undecaprenyl diphosphate synthase [EC:2.5.1.31]
K00805	13	23	18	29	25	25	25	16	21	26	trans-hexaprenyltranstransferase [EC:2.5.1.30];heptaprenyl diphosphate synthase [EC:2.5.1.30]
K00803	0	0	0	0	0	0	1	1	1	0	alkyldihydroxyacetonephosphate synthase [EC:2.5.1.26]
K00800	32	32	28	36	35	29	30	27	24	24	3-phosphoshikimate 1-carboxyvinyltransferase [EC:2.5.1.19]
K02409	5	4	6	7	6	9	4	5	6	15	flagellar M-ring protein FliF
K02408	6	6	8	9	8	14	6	8	10	23	flagellar hook-basal body complex protein FliE
K02401	4	5	7	8	7	12	5	7	8	21	flagellar biosynthetic protein FlhB
K02400	6	6	6	8	7	14	6	8	10	20	flagellar biosynthesis protein FlhA
K02405	6	6	8	9	8	14	6	8	10	23	RNA polymerase sigma factor for flagellar operon FliA
K05364	6	13	7	19	16	14	13	8	11	16	peptidoglycan glycosyltransferase [EC:2.4.1.129]
K05367	0	0	0	0	0	1	0	1	1	1	penicillin-binding protein 1C [EC:2.4.1.-]
K05366	64	66	60	77	73	69	63	60	60	68	penicillin-binding protein 1A [EC:2.4.1.- 3.4.-.-]
K13049	2	2	3	4	3	6	6	3	6	8	carboxypeptidase PM20D1 [EC:3.4.17.-]
K06122	0	0	0	0	0	0	1	0	1	0	glycerol dehydratase small subunit [EC:4.2.1.30]
K04516	18	9	12	10	11	8	7	12	8	5	chorismate mutase [EC:5.4.99.5]
K03204	0	1	0	1	0	0	1	0	0	0	type IV secretion system protein VirB9
K03205	32	63	39	83	71	74	50	39	40	72	type IV secretion system protein VirD4
K03200	0	1	0	1	0	0	1	0	0	0	type IV secretion system protein VirB5
K03758	2	5	3	3	5	6	5	6	8	6	arginine:ornithine antiporter
K06204	1	1	1	1	1	1	0	1	1	1	DnaK suppressor protein
K13953	1	2	1	1	2	3	2	3	4	3	alcohol dehydrogenase, propanol-preferring [EC:1.1.1.1]
K13954	1	2	1	2	2	2	3	1	2	2	alcohol dehydrogenase [EC:1.1.1.1]
K07120	1	2	2	2	2	2	4	2	2	1	None
K07123	0	1	0	0	1	0	0	0	0	0	None
K07124	11	21	13	20	20	23	20	15	19	25	None
K07126	7	13	11	15	13	13	7	8	8	13	None
K01870	34	36	31	40	39	35	34	32	32	35	isoleucyl-tRNA synthetase [EC:6.1.1.5]
K01873	34	37	32	41	41	40	35	34	35	43	valyl-tRNA synthetase [EC:6.1.1.9]
K01872	34	36	31	39	39	35	34	31	32	34	alanyl-tRNA synthetase [EC:6.1.1.7]
K01875	35	37	32	40	40	36	34	32	33	36	seryl-tRNA synthetase [EC:6.1.1.11]
K01874	35	38	33	43	42	43	37	35	36	44	methionyl-tRNA synthetase [EC:6.1.1.10]
K01876	36	43	35	48	46	41	37	33	34	40	aspartyl-tRNA synthetase [EC:6.1.1.12]
K01879	5	9	6	6	7	5	11	7	10	7	glycyl-tRNA synthetase beta chain [EC:6.1.1.14]
K01878	5	9	6	6	7	6	11	7	10	7	glycyl-tRNA synthetase alpha chain [EC:6.1.1.14]
K04773	19	10	13	11	12	9	9	14	9	7	protease IV [EC:3.4.21.-]
K14656	0	1	0	0	1	0	0	0	0	0	FAD synthetase
K14654	0	1	0	0	1	0	0	0	0	0	2,5-diamino-6-(ribosylamino)-4(3H)-pyrimidinone 5'-phosphate reductase [EC:1.1.1.302]
K14653	0	1	0	0	1	0	0	0	0	0	2-amino-5-formylamino-6-ribosylaminopyrimidin-4(3H)-one 5'-monophosphate deformylase [EC:3.5.1.102]
K14652	51	37	41	44	45	37	40	41	36	30	3,4-dihydroxy 2-butanone 4-phosphate synthase / GTP cyclohydrolase II [EC:4.1.99.12 3.5.4.25]
K01699	0	1	0	0	1	1	1	1	2	1	propanediol dehydratase large subunit [EC:4.2.1.28];diol dehydratase [EC:4.2.1.28]
K01698	7	9	7	13	13	12	10	10	11	16	porphobilinogen synthase [EC:4.2.1.24]
K01695	27	26	23	32	31	26	24	22	20	23	tryptophan synthase alpha chain [EC:4.2.1.20]
K01696	28	28	25	33	33	28	24	23	22	24	tryptophan synthase beta chain [EC:4.2.1.20]
K01693	13	23	17	28	26	25	24	16	19	26	imidazoleglycerol-phosphate dehydratase [EC:4.2.1.19]
K01692	3	3	3	4	4	7	5	8	4	7	enoyl-CoA hydratase [EC:4.2.1.17]
K03439	33	34	30	38	37	35	33	31	32	34	tRNA (guanine-N7-)-methyltransferase [EC:2.1.1.33]
K03438	36	39	34	48	46	42	41	37	40	46	S-adenosyl-methyltransferase [EC:2.1.1.-];16S rRNA (cytosine1402-N4)-methyltransferase [EC:2.1.1.199]
K03928	3	9	4	10	8	7	9	3	5	5	carboxylesterase [EC:3.1.1.1]
K03925	12	22	17	29	25	25	27	18	22	24	MraZ protein
K03924	27	19	24	28	28	30	22	26	23	33	MoxR-like ATPase [EC:3.6.3.-]
K03431	16	27	19	31	29	31	28	21	27	35	phosphoglucosamine mutase [EC:5.4.2.10]
K03926	0	0	1	1	0	0	0	1	0	1	periplasmic divalent cation tolerance protein
K03437	32	33	30	38	37	34	32	30	30	34	RNA methyltransferase, TrmH family
K03436	14	24	17	30	27	32	26	21	27	42	DeoR family transcriptional regulator, fructose operon transcriptional repressor
K02348	2	2	2	1	3	4	2	3	5	3	ElaA protein
K02342	45	37	34	34	36	32	27	37	30	26	DNA polymerase III subunit epsilon [EC:2.7.7.7]
K02343	32	33	29	37	37	34	32	30	30	31	DNA polymerase III subunit gamma/tau [EC:2.7.7.7]
K02340	32	34	30	38	37	32	32	28	30	30	DNA polymerase III subunit delta [EC:2.7.7.7]
K02341	33	35	30	38	38	35	34	31	31	35	DNA polymerase III subunit delta' [EC:2.7.7.7]
K02346	18	33	22	43	38	36	34	24	30	38	DNA polymerase IV [EC:2.7.7.7]
K03697	6	14	9	14	13	13	10	7	9	12	ATP-dependent Clp protease ATP-binding subunit ClpE
K03696	33	33	29	38	37	35	32	32	31	36	ATP-dependent Clp protease ATP-binding subunit ClpC
K03695	32	31	29	38	36	33	31	29	27	31	ATP-dependent Clp protease ATP-binding subunit ClpB
K03694	0	0	0	0	0	0	0	1	0	1	ATP-dependent Clp protease ATP-binding subunit ClpA
K03693	0	1	1	1	1	0	0	1	1	0	penicillin-binding protein
K03699	30	31	25	32	33	30	24	27	25	27	putative hemolysin
K03698	8	11	8	13	13	12	15	10	16	17	CMP-binding protein
K07339	2	4	3	4	4	5	8	3	4	3	hypothetical protein
K07334	1	2	2	2	2	1	3	3	4	2	proteic killer suppression protein
K07335	18	22	21	24	24	29	25	24	25	36	basic membrane protein A and related proteins
K09697	2	1	1	1	2	2	2	2	2	2	sodium transport system ATP-binding protein
K09696	2	1	1	1	2	2	2	2	2	2	sodium transport system permease protein
K09691	9	17	9	24	21	23	19	13	16	29	lipopolysaccharide transport system ATP-binding protein
K09690	7	16	7	20	19	17	15	9	12	19	lipopolysaccharide transport system permease protein
K09693	0	0	1	0	0	0	0	0	0	0	teichoic acid transport system ATP-binding protein [EC:3.6.3.40]
K09692	1	1	1	2	1	1	2	2	1	2	teichoic acid transport system permease protein
K09698	4	7	5	4	5	5	7	5	8	5	nondiscriminating glutamyl-tRNA synthetase [EC:6.1.1.24]
K07590	4	4	5	5	4	5	7	4	4	5	large subunit ribosomal protein L7A
K05995	20	11	14	13	14	12	8	14	11	15	dipeptidase E [EC:3.4.13.21]
K05993	3	3	3	4	5	10	4	5	7	11	isochorismatase [EC:3.3.2.1]
K00319	0	1	0	0	1	0	0	0	0	0	methylenetetrahydromethanopterin dehydrogenase [EC:1.5.99.9]
K00648	33	32	32	40	37	36	30	29	28	33	3-oxoacyl-[acyl-carrier-protein] synthase III [EC:2.3.1.180]
K00645	33	33	32	40	38	35	31	29	27	32	[acyl-carrier-protein] S-malonyltransferase [EC:2.3.1.39]
K02547	2	3	2	6	6	2	5	2	4	2	methicillin resistance protein
K06425	0	1	1	0	0	1	0	0	0	0	small acid-soluble spore protein H (minor)
K06423	1	1	2	2	2	1	0	0	0	1	small acid-soluble spore protein F (minor alpha/beta-type SASP)
K02930	0	1	0	0	1	0	0	0	0	0	large subunit ribosomal protein L4e
K03367	3	5	3	2	4	3	3	4	6	4	D-alanine-poly(phosphoribitol) ligase [EC:6.1.1.13];D-alanine--poly(phosphoribitol) ligase subunit 1 [EC:6.1.1.13]
K03366	0	2	1	1	2	3	2	3	5	3	(R,R)-butanediol dehydrogenase / diacetyl reductase [EC:1.1.1.4 1.1.1.303]
K03635	1	2	1	1	2	2	1	2	3	2	molybdenum cofactor biosynthesis protein E;molybdopterin synthase catalytic subunit [EC:2.-.-.-]
K03634	0	0	0	0	0	0	0	1	0	1	outer membrane lipoprotein carrier protein
K03631	33	34	29	37	37	34	33	31	31	32	DNA repair protein RecN (Recombination protein N)
K03630	33	34	30	39	37	35	33	29	30	35	DNA repair protein RadC
K01998	12	18	15	21	19	21	22	17	17	25	branched-chain amino acid transport system permease protein
[truncated: 1,197 more rows]

## Sheet: Pathway
Level_3	Model	Normal	fold(Normal/Model)	p-value	q-value
Transporters	5238	4286.4	0.818328	0.222222	0.669582
ABC transporters	2377.2	2043.4	0.859583	0.309524	0.669582
DNA repair and recombination proteins	2088.8	2161.8	1.03495	0.84127	0.969289
Ribosome	1757.6	1890.4	1.07556	0.309524	0.669582
Purine metabolism	1622.2	1650	1.01714	0.84127	0.969289
Pyrimidine metabolism	1392	1444.6	1.03779	0.675174	0.920635
Peptidases	1397.2	1404.6	1.0053	0.690476	0.920635
Transcription factors	1238	1067.8	0.86252	0.309524	0.669582
Chromosome	1125.6	1155.8	1.02683	0.690476	0.920635
Amino acid related enzymes	1077.2	1105.6	1.02636	0.690476	0.920635
Ribosome Biogenesis	1004.2	1056.8	1.05238	0.690476	0.920635
Amino sugar and nucleotide sugar metabolism	1042	1013.6	0.972745	1	1
Methane metabolism	968	1043.6	1.0781	0.420635	0.749366
Two-component system	1024.2	872.2	0.851591	0.222222	0.669582
DNA replication proteins	899.2	934.2	1.03892	0.547619	0.84741
Aminoacyl-tRNA biosynthesis	898.6	921.6	1.0256	0.84127	0.969289
Arginine and proline metabolism	888	903	1.01689	0.690476	0.920635
Glycolysis / Gluconeogenesis	838.2	842	1.00453	0.84127	0.969289
Oxidative phosphorylation	773.4	843.4	1.09051	0.222222	0.669582
Secretion system	803.6	782.4	0.973619	0.690476	0.920635
Alanine, aspartate and glutamate metabolism	758	787.8	1.03931	0.547619	0.84741
Pyruvate metabolism	769	773.8	1.00624	1	1
Carbon fixation pathways in prokaryotes	711.2	789.4	1.10996	0.150794	0.625456
Homologous recombination	699.6	744.2	1.06375	0.547619	0.84741
Starch and sucrose metabolism	730.4	711.4	0.973987	0.84127	0.969289
Chaperones and folding catalysts	695.4	735.4	1.05752	0.420635	0.749366
Transcription machinery	698	679.8	0.973925	0.84127	0.969289
Cysteine and methionine metabolism	680.8	689.4	1.01263	0.84127	0.969289
Fructose and mannose metabolism	675.2	662.6	0.981339	1	1
Lysine biosynthesis	616.4	648	1.05127	0.690476	0.920635
Mismatch repair	607.4	634.2	1.04412	0.690476	0.920635
Pentose phosphate pathway	630.2	605	0.960013	0.916563	1
Phenylalanine, tyrosine and tryptophan biosynthesis	578.8	642.2	1.10954	0.293326	0.669582
Peptidoglycan biosynthesis	598.8	618.8	1.0334	0.84127	0.969289
Glycine, serine and threonine metabolism	582.4	606.2	1.04087	0.547619	0.84741
Bacterial motility proteins	656.8	472.6	0.719549	0.420635	0.749366
Galactose metabolism	570.2	557.2	0.977201	1	1
Porphyrin and chlorophyll metabolism	592.2	507.2	0.856467	0.420635	0.749366
Valine, leucine and isoleucine biosynthesis	521	560.4	1.07562	0.547619	0.84741
DNA replication	496.6	521.6	1.05034	0.547619	0.84741
Butanoate metabolism	497	470.6	0.946881	0.309524	0.669582
One carbon pool by folate	465.4	482.4	1.03653	0.420635	0.749366
Citrate cycle (TCA cycle)	433	507.8	1.17275	0.0555556	0.512077
Carbon fixation in photosynthetic organisms	457.2	463.6	1.014	1	1
Nitrogen metabolism	458.8	460.8	1.00436	0.600402	0.890209
Histidine metabolism	441.6	477	1.08016	0.309524	0.669582
Protein export	433.2	463	1.06879	0.309524	0.669582
Pantothenate and CoA biosynthesis	431	462.6	1.07332	0.420635	0.749366
Terpenoid backbone biosynthesis	413.6	442.4	1.06963	0.309524	0.669582
Translation factors	402.6	432	1.07303	0.20869	0.669582
Bacterial secretion system	391	429.6	1.09872	0.309524	0.669582
Lipid biosynthesis proteins	387.2	416.6	1.07593	0.309524	0.669582
Glycerophospholipid metabolism	375.6	385.8	1.02716	0.690476	0.920635
Cell cycle - Caulobacter	364.6	380.6	1.04388	0.690476	0.920635
Thiamine metabolism	355.2	375.2	1.05631	0.600402	0.890209
Pentose and glucuronate interconversions	376.8	348.6	0.925159	0.420635	0.749366
Propanoate metabolism	368.8	354	0.95987	1	1
Glyoxylate and dicarboxylate metabolism	363.8	357.8	0.983507	1	1
RNA degradation	320.2	335.6	1.04809	0.345742	0.691484
Base excision repair	323.2	332.6	1.02908	0.753298	0.962043
Phosphotransferase system (PTS)	353	279.6	0.792068	0.0952381	0.625456
Fatty acid biosynthesis	306	321.8	1.05163	0.675174	0.920635
Nicotinate and nicotinamide metabolism	296	326.4	1.1027	0.222222	0.669582
Glycerolipid metabolism	321.6	296.4	0.921642	0.463344	0.785831
Nucleotide excision repair	292.6	305.6	1.04443	0.753298	0.962043
Bacterial chemotaxis	318	231.6	0.728302	0.150794	0.625456
Folate biosynthesis	260.2	287	1.103	0.309524	0.669582
Cytoskeleton proteins	267.6	274.8	1.02691	0.84127	0.969289
Flagellar assembly	319	209.6	0.657053	0.222222	0.669582
Other glycan degradation	254.6	254.6	1	1	1
Photosynthesis proteins	260.8	247.8	0.950153	0.547619	0.84741
Selenocompound metabolism	261	246.4	0.944061	0.345742	0.691484
Photosynthesis	256.4	246.4	0.960998	0.463344	0.785831
Drug metabolism - other enzymes	248.2	239.2	0.963739	0.600402	0.890209
Tyrosine metabolism	243.8	238.8	0.979491	1	1
Streptomycin biosynthesis	228.6	250.8	1.09711	0.309524	0.669582
Prenyltransferases	213.8	240	1.12254	0.0361451	0.383139
Lipopolysaccharide biosynthesis proteins	213.6	239.8	1.12266	0.173217	0.625456
C5-Branched dibasic acid metabolism	218.8	232	1.06033	0.690476	0.920635
Glycosyltransferases	215.6	216.8	1.00557	0.916563	1
Cyanoamino acid metabolism	217.8	203.2	0.932966	0.547619	0.84741
Protein kinases	209.8	179	0.853194	0.309524	0.669582
Benzoate degradation	185.6	165.2	0.890086	0.309524	0.669582
Sphingolipid metabolism	171.4	161.8	0.943991	1	1
Lipopolysaccharide biosynthesis	149.8	182.2	1.21629	0.116074	0.625456
Sulfur metabolism	166.2	158.8	0.955475	0.600402	0.890209
Fatty acid metabolism	158.2	149.4	0.944374	0.344267	0.691484
Valine, leucine and isoleucine degradation	155.2	149.6	0.963918	0.293326	0.669582
Sulfur relay system	151.8	148.4	0.977602	1	1
Polyketide sugar unit biosynthesis	137.2	154.6	1.12682	0.142457	0.625456
Chloroalkane and chloroalkene degradation	144.6	141.6	0.979253	1	1
Riboflavin metabolism	133	151.4	1.13835	0.0361451	0.383139
Vitamin B6 metabolism	133.2	146.6	1.1006	0.309524	0.669582
RNA polymerase	126.2	134	1.06181	0.600402	0.890209
beta-Alanine metabolism	123	135.4	1.10081	0.20869	0.669582
Peroxisome	115.4	129.8	1.12478	0.150794	0.625456
D-Glutamine and D-glutamate metabolism	116.8	125.2	1.07192	0.142457	0.625456
Phenylalanine metabolism	120	122	1.01667	1	1
Glutathione metabolism	125.4	115.8	0.923445	0.116074	0.625456
Naphthalene degradation	118	114.8	0.972881	0.84127	0.969289
Lysosome	107.4	114	1.06145	1	1
Glycosphingolipid biosynthesis - globo series	105	115.6	1.10095	0.753298	0.962043
Ubiquinone and other terpenoid-quinone biosynthesis	101	118.6	1.17426	0.114961	0.625456
Plant-pathogen interaction	111.4	107.4	0.964093	0.753298	0.962043
Tuberculosis	107	110	1.02804	0.675174	0.920635
Biotin metabolism	97	117.2	1.20825	0.0153332	0.374121
Phenylpropanoid biosynthesis	114	99.6	0.873684	0.249153	0.669582
Tryptophan metabolism	105	104.6	0.99619	1	1
RNA transport	102.6	105.6	1.02924	1	1
Novobiocin biosynthesis	91.8	99	1.07843	0.293326	0.669582
Tetracycline biosynthesis	86.2	90.8	1.05336	0.84127	0.969289
Taurine and hypotaurine metabolism	88.4	88	0.995475	1	1
Aminobenzoate degradation	96.8	79.6	0.822314	0.0361451	0.383139
Bacterial toxins	88	87.6	0.995455	1	1
D-Alanine metabolism	89.4	83.6	0.935123	0.420635	0.749366
Ascorbate and aldarate metabolism	83.4	75.8	0.908873	0.222222	0.669582
Lysine degradation	81.4	76.6	0.941032	0.342782	0.691484
Inositol phosphate metabolism	83.4	73.6	0.882494	0.401965	0.749366
Glutamatergic synapse	77.4	76.8	0.992248	1	1
Biosynthesis of ansamycins	79	73.6	0.931646	0.463344	0.785831
Tropane, piperidine and pyridine alkaloid biosynthesis	73.4	77.8	1.05995	0.463344	0.785831
PPAR signaling pathway	70.2	75.4	1.07407	0.401965	0.749366
Polycyclic aromatic hydrocarbon degradation	71.4	72.6	1.01681	0.752567	0.962043
Limonene and pinene degradation	71.4	66.4	0.929972	0.420635	0.749366
Biosynthesis of unsaturated fatty acids	68.4	67	0.979532	0.75183	0.962043
Glycosaminoglycan degradation	58.4	74.8	1.28082	0.173217	0.625456
Epithelial cell signaling in Helicobacter pylori infection	62.2	68	1.09325	0.345742	0.691484
Phosphatidylinositol signaling system	59	63.6	1.07797	0.396144	0.749366
Bisphenol degradation	63.4	57.6	0.908517	0.400525	0.749366
Butirosin and neomycin biosynthesis	58.2	62.6	1.0756	0.528359	0.84741
Toluene degradation	56.8	61.2	1.07746	0.249153	0.669582
Insulin signaling pathway	55.8	58.6	1.05018	0.834035	0.969289
Linoleic acid metabolism	52	50.6	0.973077	0.84127	0.969289
Protein processing in endoplasmic reticulum	45.4	56.4	1.24229	0.0211767	0.374121
Glycosphingolipid biosynthesis - ganglio series	41.8	60	1.43541	0.0952381	0.625456
Nitrotoluene degradation	46.4	48.8	1.05172	1	1
Phosphonate and phosphinate metabolism	48.6	46.4	0.954733	0.674236	0.920635
Dioxin degradation	47.6	45.6	0.957983	1	1
Biosynthesis of vancomycin group antibiotics	43.4	48.2	1.1106	0.114961	0.625456
Adipocytokine signaling pathway	40.4	49.8	1.23267	0.0355788	0.383139
Vibrio cholerae pathogenic cycle	46.8	43.2	0.923077	0.345742	0.691484
Type I diabetes mellitus	41.6	47.8	1.14904	0.0539369	0.512077
Xylene degradation	45	42.8	0.951111	1	1
Ethylbenzene degradation	40	38.6	0.965	1	1
Type II diabetes mellitus	36.4	40.2	1.1044	0.309524	0.669582
Ribosome biogenesis in eukaryotes	34.6	39.6	1.14451	0.243321	0.669582
MAPK signaling pathway - yeast	33.8	40	1.18343	0.0749129	0.610828
Pathways in cancer	35.8	36.2	1.01117	0.832519	0.969289
Zeatin biosynthesis	35.2	36.4	1.03409	0.750335	0.962043
Alzheimer's disease	34.6	36.4	1.05202	0.461975	0.785831
Isoquinoline alkaloid biosynthesis	33.6	32.8	0.97619	1	1
Cellular antigens	31.2	33.2	1.0641	0.832519	0.969289
Proteasome	28.6	32.4	1.13287	0.0926917	0.625456
Lipoic acid metabolism	26.8	32.6	1.21642	0.249153	0.669582
NOD-like receptor signaling pathway	27.8	31.4	1.1295	0.167938	0.625456
Prostate cancer	27.8	31.2	1.1223	0.167938	0.625456
Progesterone-mediated oocyte maturation	27.8	31.2	1.1223	0.167938	0.625456
Antigen processing and presentation	27.8	31.2	1.1223	0.167938	0.625456
Primary immunodeficiency	28.4	26.6	0.93662	0.344267	0.691484
Synthesis and degradation of ketone bodies	30.6	22.6	0.738562	0.0116673	0.374121
Secondary bile acid biosynthesis	24.6	27	1.09756	0.291841	0.669582
Primary bile acid biosynthesis	24.6	27	1.09756	0.291841	0.669582
Proximal tubule bicarbonate reclamation	22.4	23.4	1.04464	0.521905	0.84741
Geraniol degradation	21.2	20.6	0.971698	1	1
Drug metabolism - cytochrome P450	21.6	19.4	0.898148	0.833534	0.969289
beta-Lactam resistance	17.4	23.6	1.35632	0.0355788	0.383139
Retinol metabolism	21.6	19.2	0.888889	0.834035	0.969289
Metabolism of xenobiotics by cytochrome P450	21	19.4	0.92381	0.833534	0.969289
Staphylococcus aureus infection	20.6	16.4	0.796117	0.173217	0.625456
Penicillin and cephalosporin biosynthesis	15.4	21.4	1.38961	0.0156505	0.374121
N-Glycan biosynthesis	16.2	18	1.11111	0.237369	0.669582
Huntington's disease	15.8	17	1.07595	0.91553	1
Amyotrophic lateral sclerosis (ALS)	16	15	0.9375	0.529619	0.84741
Styrene degradation	17.6	11.2	0.636364	0.00793651	0.374121
Atrazine degradation	17	9.2	0.541176	0.0452014	0.456318
Protein digestion and absorption	9.8	12.6	1.28571	0.137564	0.625456
Arachidonic acid metabolism	12.2	9.4	0.770492	0.241844	0.669582
Pertussis	8	12	1.5	0.0916903	0.625456
Carbohydrate digestion and absorption	8.2	11.2	1.36585	0.290347	0.669582
Amoebiasis	11.6	6.8	0.586207	0.0196244	0.374121
Caprolactam degradation	12.2	5.6	0.459016	0.0119252	0.374121
Non-homologous end-joining	5.6	10.6	1.89286	0.290347	0.669582
Ion channels	8.2	6.6	0.804878	0.203092	0.669582
Biosynthesis of siderophore group nonribosomal peptides	9.8	4.2	0.428571	0.0116673	0.374121
Flavonoid biosynthesis	7.8	6	0.769231	0.461975	0.785831
Renal cell carcinoma	8	5	0.625	0.0134888	0.374121
Flavone and flavonol biosynthesis	8.2	2.6	0.317073	0.0355788	0.383139
Chlorocyclohexane and chlorobenzene degradation	7.2	3.2	0.444444	0.011412	0.374121
Mineral absorption	4.2	4.6	1.09524	0.315979	0.676642
Prion diseases	5	2	0.4	0.0300596	0.383139
Carotenoid biosynthesis	2.4	4.6	1.91667	0.136333	0.625456
Steroid hormone biosynthesis	4.8	1.6	0.333333	0.0181189	0.374121
D-Arginine and D-ornithine metabolism	4	1.4	0.35	0.0181189	0.374121
Apoptosis	3	2	0.666667	0.161238	0.625456
Ubiquitin system	2.4	0.8	0.333333	0.0253473	0.383139
alpha-Linolenic acid metabolism	1.8	0.8	0.444444	0.0587582	0.519031
African trypanosomiasis	0.8	1	1.25	0.605577	0.891543
Meiosis - yeast	0.6	0.8	1.33333	0.600471	0.890209
RIG-I-like receptor signaling pathway	0.8	0.4	0.5	0.488422	0.82179
Basal transcription factors	0	1.2	Inf	0.177016	0.625456
Various types of N-glycan biosynthesis	0.2	0.6	3	0.270344	0.669582
mRNA surveillance pathway	0	0.8	Inf	0.177016	0.625456
Ether lipid metabolism	0.6	0	0	0.0667981	0.566448
Influenza A	0	0.4	Inf	0.177016	0.625456
mTOR signaling pathway	0	0.4	Inf	0.177016	0.625456
Cell cycle	0	0.4	Inf	0.177016	0.625456
Phagosome	0	0.4	Inf	0.177016	0.625456
Measles	0	0.4	Inf	0.177016	0.625456
Vibrio cholerae infection	0	0.4	Inf	0.177016	0.625456
Bile secretion	0	0.4	Inf	0.177016	0.625456
Hepatitis C	0	0.4	Inf	0.177016	0.625456
Chagas disease (American trypanosomiasis)	0.4	0	0	0.177016	0.625456
