# Supplementary material for: Integrated Fecal Microbiome and Serum Metabolomics Analysis Reveals Abnormal Changes in Rats with Immunoglobulin A Nephropathy and the Intervention Effect of Zhen Wu Tang
Source: Front Pharmacol. 2021 Jan 27;11:606689. doi: 10.3389/fphar.2020.606689 (PMC7872959; doi:10.3389/fphar.2020.606689)
Supplement: Supplementary file 5 [file table5.xls]

## Sheet: POS
index	Normal-1	Normal-2	Normal-3	Normal-4	Normal-5	Model-1	Model-2	Model-3	Model-4	Model-5	control_mean	case_mean	log2_FC(case_mean/control_mean)	Pvalue	fdr	vip	MS2 name	MS2 score	MS1 name	MS1 ppm	formula	CAS	molecular weight	rt	mz	C_ID	Pathway	KEGG_B_class	KEGG_A_class
POS00037	2.24945e+09	1.78225e+09	2.15936e+09	1.96197e+09	2.36961e+09	1.02555e+09	8.45179e+08	1.36189e+09	9.41654e+08	1.1448e+09	2.10453e+09	1.06382e+09	-0.984248	6.48861e-05	0.00588902	21.3408	enantio-	0.995136			-	-	-	491.634	524.37	-	-	-	-
POS00045	349810	478804	300684	481549	393685	9.09082e+07	4.36082e+07	7.25709e+07	6.63574e+07	6.48488e+07	400907	6.76587e+07	7.39887	2.08046e-05	0.00324879	5.36472	DL-2-Aminooctanoic acid	0.992479			C8H17NO2	644-90-6	159.126	232.413	160.133	-	-	-	-
POS00051	8.84897e+06	6.95929e+06	7.90735e+06	4.28992e+06	7.80217e+06	1.26069e+07	1.24117e+07	1.04024e+07	1.45819e+07	1.26205e+07	7.16154e+06	1.25247e+07	0.806432	0.000773239	0.0243474	1.45788	pyrrolidine-2-carboxylic acid	0.989989			-	-	-	27.6272	115.087	-	-	-	-
POS00057	3.01187e+06	2.29632e+06	1.221e+06	3.66915e+06	4.36101e+06	8.74345e+07	8.62017e+07	7.63787e+07	8.04845e+07	9.99606e+07	2.91187e+06	8.6092e+07	4.88586	3.2204e-08	4.47653e-05	6.1345	1-aminocyclopentane-1-carboxylic acid	0.988356			-	-	-	33.873	130.07	-	-	-	-
POS00078	3.09398e+07	3.12083e+07	3.47414e+07	1.0126e+06	3.21535e+07	5.68495e+07	5.04476e+07	6.04369e+07	5.12345e+07	5.58549e+07	2.60111e+07	5.49647e+07	1.07938	0.00223093	0.0480756	3.30717	Valine	0.977439			-	-	-	45.3113	117.103	-	-	-	-
POS00090	5.50446e+07	8.52744e+07	5.98456e+07	2.90907e+07	3.59732e+07	4.55834e+07	2.54934e+07	1.09656e+07	3.79162e+06	2.92098e+07	5.30457e+07	2.30088e+07	-1.20505	0.0403604	0.263498	2.9154	2,5-Dihydro-2,4,5-trimethyloxazole	0.974164			-	-	-	546.538	113.108	-	-	-	-
POS00128	5.27329e+07	4.42072e+07	3.06843e+07	4.88832e+07	3.72201e+07	7.7915e+07	9.94886e+07	6.71757e+07	1.29564e+08	7.86783e+07	4.27456e+07	9.05643e+07	1.08317	0.00359681	0.0634965	4.23175	Bilirubin	0.953528			-	-	-	620.803	585.271	C00486	ko01100//Metabolic pathways;ko01110//Biosynthesis of secondary metabolites;ko04976//Bile secretion;ko00860//Porphyrin and chlorophyll metabolism	Digestive system;Metabolism of cofactors and vitamins;Global and overview maps	Metabolism;Organismal Systems
POS00131	1.75537e+07	1.98318e+07	2.29663e+07	1.732e+07	2.07058e+07	3.18277e+07	3.17618e+07	1.65329e+07	3.40556e+07	2.70393e+07	1.96755e+07	2.82435e+07	0.521513	0.0323175	0.231543	1.63999	2-amino-4-cyano-butanoic acid	0.952606			-	-	-	34.5058	128.071	-	-	-	-
POS00157	8.39026e+06	3.48135e+06	9.91655e+06	9.6773e+06	1.13455e+07	1.71293e+07	1.75684e+07	1.37361e+07	2.72731e+07	9.00281e+06	8.56219e+06	1.6942e+07	0.984549	0.0345385	0.239908	1.56793	Proline betaine	0.938595			-	-	-	50.1181	143.107	-	-	-	-
POS00206	672961	302151	351792	714986	728014	3.60499e+06	6.00056e+06	3.94755e+06	2.91575e+06	2.33195e+06	553981	3.76016e+06	2.76289	0.000968004	0.0278193	1.13526	5beta-Chola-7,9(11)-dien-24-oic Acid	0.9143			-	-	-	430.278	357.279	-	-	-	-
POS00208	1.21682e+07	1.18881e+07	1.32315e+07	1.0175e+07	1.40384e+07	1.70393e+07	2.28152e+07	1.05315e+07	2.36197e+07	1.80562e+07	1.23002e+07	1.84124e+07	0.581988	0.0367423	0.249589	1.36989	gamma-Glutamylleucine	0.913909			-	-	-	208.493	261.145	-	-	-	-
POS00217	5278.05	0	0	0	0	4.79627e+06	7.37442e+06	6.2252e+06	5.7507e+06	3.50456e+06	1055.61	5.53023e+06	12.355	2.95317e-05	0.0039794	1.54801	1,2-Dihydro-5-hydroxy-2-(1-hydroxy-1-methylethyl)-4-(isobutyryl)-6-phenylfurano[2,3-h][1]benzopyran-8-one	0.905503			-	-	-	354.169	408.283	-	-	-	-
POS00233	947941	136091	542774	2.24183e+06	591252	3.25112e+06	2.63635e+06	1.91896e+06	6.8928e+06	4.75099e+06	891977	3.89004e+06	2.12471	0.0138035	0.140704	1.0036	(2S)-2-amino-5-[[(1S)-1-carboxy-2-(4-hydroxyphenyl)ethyl]amino]-5-oxopentanoic acid	0.897382			-	-	-	202.67	310.15	-	-	-	-
POS00239	2.4309e+07	2.65377e+07	2.74383e+07	2.35884e+07	2.5175e+07	1.7758e+07	1.64588e+07	1.80599e+07	1.73792e+07	1.9191e+07	2.54097e+07	1.77694e+07	-0.515986	1.64163e-05	0.00280312	1.81739	N-stearoyl GABA	0.89289			-	-	-	379.552	370.332	-	-	-	-
POS00253	82293.3	49720	151178	21141.8	28721.8	2.17669e+07	1.54203e+07	1.76856e+07	5.06271e+07	1.59164e+07	66611	2.42833e+07	8.50999	0.00673075	0.0922022	2.91969	Adifoline	0.881897			-	-	-	375.892	424.306	-	-	-	-
POS00266	3.82936e+07	7.91802e+07	3.77478e+07	2.32695e+07	3.72649e+07	1.40443e+08	7.75662e+07	2.10841e+08	6.90333e+07	9.87667e+07	4.31512e+07	1.1933e+08	1.46748	0.0248866	0.199236	4.87234	3-Methylamino-L-alanine	0.864819			-	-	-	567.845	118.087	-	-	-	-
POS00320	3.37183e+07	3.69881e+07	4.12915e+07	3.95365e+07	5.47741e+07	3.83133e+07	3.52655e+07	2.80045e+07	1.80458e+07	1.81019e+07	4.12617e+07	2.75462e+07	-0.58295	0.0386171	0.256906	2.05599	Isopropylpyrazine	0.818193			-	-	-	495.454	123.092	-	-	-	-
POS00347	1.50886e+07	1.09057e+07	1.50918e+07	1.14258e+07	1.54045e+07	2.18914e+07	1.82106e+07	3.24487e+07	2.24288e+07	2.81205e+07	1.35833e+07	2.462e+07	0.857998	0.00354791	0.0630579	2.00088	(E)-3-(1H-imidazol-5-yl)prop-2-enoic acid	0.779687			-	-	-	34.7103	138.053	-	-	-	-
POS00395	1.49426e+07	2.23052e+07	1.93783e+07	1.74913e+07	2.13505e+07	1.39895e+07	1.33796e+07	1.33135e+07	1.37015e+07	1.78734e+07	1.90936e+07	1.44515e+07	-0.401871	0.0190099	0.171122	1.22307	Curzerenone	0.741539			-	-	-	551.765	231.135	-	-	-	-
POS00406	1.73849e+07	1.91141e+07	1.71204e+07	3.11891e+07	1.65736e+07	209634	314748	327867	70569.1	275620	2.02764e+07	239688	-6.4025	8.75543e-05	0.00705988	2.9006	Aralionine A	0.726872			-	-	-	236.036	582.294	-	-	-	-
POS00408	5.2281e+06	1.70268e+07	8.66182e+06	2.76537e+07	2.15839e+07	3.27468e+06	4.2606e+06	3.25302e+06	4.1675e+06	8.6572e+06	1.60309e+07	4.7226e+06	-1.7632	0.0282681	0.214683	1.87769	2,3,5,7-tetramethoxy-9,10-dihydrophenanthrene	0.726312			-	-	-	77.5092	301.141	-	-	-	-
POS00411	1.20527e+07	1.6149e+07	1.62948e+07	5512.6	30867.3	2.39939e+07	2.84643e+07	2.33551e+07	2.7803e+07	2.21472e+07	8.90658e+06	2.51527e+07	1.49777	0.00321015	0.058961	2.51359	PC(2:0/O-18:0)[S]	0.721437			-	-	-	481.577	552.403	-	-	-	-
POS00453	3.44179e+06	3.82384e+06	3.68576e+06	4.31363e+06	3.566e+06	951198	522146	1.29863e+06	1.17542e+06	1.27364e+06	3.7662e+06	1.04421e+06	-1.8507	1.13084e-06	0.000523977	1.1002	N-oleoyl taurine	0.69396			-	-	-	560.953	390.3	-	-	-	-
POS00462	8.02162e+07	6.73577e+07	9.01866e+07	6.88514e+07	6.91808e+07	1.71316e+08	1.27899e+08	1.91932e+08	2.21742e+08	2.13932e+08	7.51585e+07	1.85364e+08	1.30235	0.00022638	0.0117234	6.72589	His Ser Pro Asp	0.680993			-	-	-	64.388	455.189	-	-	-	-
POS00487	8.75758e+07	8.00781e+07	7.97363e+07	8.11237e+07	8.20876e+07	8.5421e+07	8.82323e+07	9.09447e+07	8.99774e+07	8.34698e+07	8.21203e+07	8.7609e+07	0.0933408	0.0250472	0.200158	1.2893	Gly Arg Met Arg	0.653962			-	-	-	453.238	518.322	-	-	-	-
POS00492	3.18781e+06	6.8948e+06	5.00885e+06	7.97395e+06	8.28866e+06	1.74742e+06	1.16432e+06	1.98287e+06	2.08025e+06	2.88146e+06	6.27081e+06	1.97127e+06	-1.66953	0.0026177	0.0523466	1.28337	N-Arachidonoyl-L-Alanine	0.64988			-	-	-	588.231	376.285	-	-	-	-
POS00519	2.19838e+07	2.17575e+07	2.28594e+07	1.73714e+07	2.30291e+07	3.29627e+07	2.39929e+07	3.50682e+07	4.80867e+07	3.88933e+07	2.14003e+07	3.58008e+07	0.742362	0.00756313	0.0989387	2.22931	LysoPE(18:2(9Z,12Z)/0:0)	0.622545			-	-	-	431.191	478.293	-	-	-	-
POS00551	2.86166e+07	3.17957e+07	2.08886e+07	2.44162e+07	3.33109e+07	1.23913e+07	1.26705e+07	1.57582e+07	1.1125e+07	1.31259e+07	2.78056e+07	1.30142e+07	-1.09529	0.000291473	0.0135389	2.49638	(2S)-2-[(1S,2R)-1,2-dihydroxypentyl]-4-methoxy-2,3-dihydropyran-6-one	0.584738			-	-	-	92.2177	248.15	-	-	-	-
POS00569	5.326e+06	1.03144e+07	1.68238e+07	1.21456e+06	1.29641e+07	1.63393e+08	1.60746e+08	1.77204e+08	7.45355e+06	4.8695e+06	9.32855e+06	1.02733e+08	3.46111	0.0461474	0.281286	5.21526	Betazole	0.57476			-	-	-	540.879	112.051	-	-	-	-
POS00578	7.00922e+06	8.50477e+06	9.93228e+06	5.47262e+06	5.3874e+06	6.57153e+07	6.11654e+07	6.76898e+07	5.98069e+07	5.06408e+06	7.26126e+06	5.18883e+07	2.83712	0.00544003	0.0803711	4.00771	N-Nitrosodiethylamine	0.567839			C4H10N2O	55-18-5	102.079	603.574	103.051	-	-	-	-
POS00600	1.70555e+06	2.73725e+06	976702	2.43456e+06	1.56791e+06	1.68063e+08	1.92314e+08	1.88798e+08	1.74485e+07	2.27403e+08	1.88439e+06	1.58806e+08	6.39702	0.00266233	0.0527889	7.78587	3-Oxobutanamide	0.546244			-	-	-	173.868	101.08	-	-	-	-
POS00645	6.1123e+06	5.87803e+06	6.54065e+06	6.61381e+06	6.27443e+06	5.95694e+06	5.93086e+06	194209	331062	87251.4	6.28384e+06	2.50007e+06	-1.32968	0.0280217	0.213905	1.07528	Gabapentin	0.507852			-	-	-	481.582	171.138	-	-	-	-
POS00666	5.47554e+06	5.32655e+06	5.51711e+06	4.25505e+06	5.51548e+06	8.04947e+06	5.90495e+06	1.07662e+07	1.20201e+07	9.69831e+06	5.21795e+06	9.28782e+06	0.831857	0.00589852	0.0847122	1.19369	PC(O-16:2(9E,10E)/0:0)	0.485963			-	-	-	431.219	479.297	-	-	-	-
POS00668	2.3091e+07	2.036e+07	1.32699e+07	2.58485e+07	1.7019e+07	3.24117e+07	4.06739e+07	2.76674e+07	5.43979e+07	3.29527e+07	1.99177e+07	3.76207e+07	0.917478	0.00912814	0.110186	2.49576	Isoricinoleic Acid	0.48498			-	-	-	620.956	299.139	-	-	-	-
POS00669	8.69056e+07	8.9672e+07	1.00453e+08	7.91129e+07	8.57935e+07	1.26638e+08	1.36583e+08	1.15992e+08	1.48039e+08	1.47962e+08	8.83874e+07	1.35043e+08	0.611502	0.000177987	0.0103518	4.4469	S-methyl-L-Thiocitrulline (hydrochloride)	0.484593			-	-	-	206.242	206.101	-	-	-	-
POS00682	0	5218.11	0	0	0	4.0139e+06	2.69101e+06	4.3436e+06	5.40557e+06	4.31168e+06	1043.62	4.15315e+06	11.9584	1.20355e-05	0.00231998	1.33811	4S,5R-antillatoxin A	0.474083			-	-	-	464.18	503.395	-	-	-	-
POS00701	5.53942e+06	7.16152e+06	7.47286e+06	5.4346e+06	3.36188e+06	1.82452e+06	1.82712e+06	2.1866e+06	1.48298e+06	1.17092e+06	5.79406e+06	1.69843e+06	-1.77037	0.000626036	0.0214029	1.26398	4-Ethyl-2,6-dimethoxyphenol	0.443572			-	-	-	332.825	183.102	-	-	-	-
POS00703	1.62515e+08	1.51662e+08	1.70197e+08	1.26812e+08	1.46143e+08	1.84741e+08	2.04399e+08	1.8088e+08	1.80391e+08	2.07263e+08	1.51466e+08	1.91535e+08	0.338613	0.0029288	0.0562155	3.93833	3-Methyl-2-(1-pyrrolidinyl)-2-cyclopenten-1-one	0.44106			-	-	-	176.13	167.09	-	-	-	-
POS00721	9.61282e+06	7.16933e+06	3.52932e+06	1.95935e+06	2.24667e+06	9.97574e+06	1.05389e+07	1.13182e+07	1.00029e+07	4.96645e+06	4.9035e+06	9.36043e+06	0.932763	0.0446752	0.276631	1.1391	Octylamine	0.417742			-	-	-	540.33	130.061	-	-	-	-
POS00745	724071	6.89957e+06	792968	525655	7.41102e+06	9.47298e+06	1.02376e+07	9.38213e+06	1.05237e+07	7.31499e+06	3.27066e+06	9.38628e+06	1.52097	0.00669109	0.0918495	1.46836					-	-	-	720.345	118.05	-	-	-	-
POS00802	3.37887e+06	5.0064e+07	1.03343e+08	1.12849e+08	5.78548e+07	9.88828e+06	1.59015e+07	9.10383e+06	1.25468e+07	3.8441e+07	6.54979e+07	1.71763e+07	-1.93103	0.0463478	0.281775	3.66006					-	-	-	720.341	279.16	-	-	-	-
POS01030	1.96986e+06	6.26193e+06	8.15928e+06	1.11133e+07	9.323e+06	899848	1.0443e+06	162839	1.30774e+06	7.84013e+06	7.36548e+06	2.25097e+06	-1.71023	0.0412118	0.266059	1.21849			Aplysil	-12.9179	-	-	-	717.668	310.202	-	-	-	-
POS01132	2.98326e+07	4.87591e+06	3.89065e+06	2.70395e+07	7.46519e+06	2.64395e+07	2.9406e+07	2.82504e+07	2.71923e+07	2.91588e+07	1.46208e+07	2.80894e+07	0.942006	0.0462114	0.281329	1.96814					-	-	-	714.322	199.976	-	-	-	-
POS01167	6.84316e+06	7.24023e+06	4.30795e+06	1.67094e+07	5.26213e+06	2.17613e+06	1.77271e+06	1.62361e+06	1.62313e+06	3.52812e+06	8.07257e+06	2.14474e+06	-1.91222	0.0300949	0.222208	1.34023					-	-	-	712.975	217.108	-	-	-	-
POS01178	5.37434e+06	422271	389849	335343	626261	4.81689e+06	5.19119e+06	4.7195e+06	5.11887e+06	4.52129e+06	1.42961e+06	4.87355e+06	1.76935	0.00856436	0.106394	1.08989					-	-	-	712.299	203.034	-	-	-	-
POS01227	943699	328350	855319	7.09501e+06	483502	8.12381e+06	7.73597e+06	1.04864e+06	8.04046e+06	6.80477e+06	1.94118e+06	6.35073e+06	1.70999	0.0458076	0.280442	1.15323					-	-	-	709.24	210.134	-	-	-	-
POS01228	5.98676e+06	3.92558e+06	4.18979e+06	5.28338e+06	4.28116e+06	873704	686184	608310	744793	4.30073e+06	4.73333e+06	1.44275e+06	-1.71404	0.00374004	0.0650285	1.10616					-	-	-	709.193	98.0144	-	-	-	-
POS01292	8.05738e+06	868872	114991	896904	1.81748e+06	8.13119e+06	7.80553e+06	7.90475e+06	8.00275e+06	1.99237e+06	2.35113e+06	6.76732e+06	1.52523	0.046786	0.282632	1.106					-	-	-	703.04	208.014	-	-	-	-
POS01607	1.08509e+07	1.05558e+07	1.06578e+07	1.15631e+07	1.07574e+07	956904	9.84123e+06	9.17615e+06	1.41872e+06	922850	1.0877e+07	4.46317e+06	-1.28514	0.0147687	0.147111	1.45704					-	-	-	681.773	221.994	-	-	-	-
POS01773	9.98481e+06	7.25192e+06	6.81998e+06	3.79117e+06	7.2658e+06	2.76133e+06	3.01297e+06	2.832e+06	2.80259e+06	2.38867e+06	7.02273e+06	2.75951e+06	-1.34762	0.00258459	0.0519891	1.28594					-	-	-	678.688	155.989	-	-	-	-
POS01872	1.33545e+08	1.41096e+08	1.43195e+08	1.57558e+08	1.4508e+08	1.21629e+08	1.25771e+08	1.25387e+08	1.32512e+08	1.39233e+08	1.44095e+08	1.28906e+08	-0.160698	0.0159797	0.154602	2.2309					-	-	-	678.304	224.012	-	-	-	-
POS01908	1.61727e+08	1.06163e+08	1.11868e+08	6.52901e+07	9.92929e+07	1.58153e+08	1.52496e+08	1.70509e+08	1.5431e+08	1.21333e+08	1.08868e+08	1.5136e+08	0.4754	0.0413322	0.266458	3.48719					-	-	-	678.069	98.5127	-	-	-	-
POS02090	3.06779e+07	2.66121e+07	2.75783e+07	2.35973e+07	2.63195e+07	3.23297e+07	3.109e+07	3.2488e+07	3.11574e+07	2.91588e+07	2.6957e+07	3.12448e+07	0.212954	0.0103769	0.119679	1.20383					-	-	-	677.122	271.917	-	-	-	-
POS02314	8.69795e+06	7.26402e+06	8.60393e+06	9.04273e+06	1.08518e+07	3.35048e+06	3.47016e+06	4.25715e+06	3.79495e+06	4.45334e+06	8.8921e+06	3.86521e+06	-1.20197	3.73191e-05	0.00441742	1.48725					-	-	-	675.66	524.372	-	-	-	-
POS02322	2.95395e+06	2.13784e+06	3.9172e+06	2.37932e+06	4.06712e+06	386376	758264	774020	270139	352986	3.09108e+06	508357	-2.6042	0.000218222	0.011481	1.04518					-	-	-	675.557	538.388	-	-	-	-
POS02333	5.6403e+06	6.41065e+06	1.14294e+06	5.53023e+06	6.45892e+06	1.3314e+06	825619	1.14856e+06	977982	1.00358e+06	5.03661e+06	1.05743e+06	-2.25189	0.00396856	0.0670831	1.23161					-	-	-	675.303	120.102	-	-	-	-
POS02351	1.7216e+07	1.57421e+07	1.6643e+07	1.43921e+07	1.63121e+07	1.9621e+07	1.77922e+07	2.21571e+07	1.89275e+07	1.73212e+07	1.60611e+07	1.91638e+07	0.254817	0.0131353	0.137121	1.00407					-	-	-	675.085	134.097	-	-	-	-
POS02365	778002	793925	694816	850689	678579	2.50117e+07	2.46113e+07	582290	2.47198e+07	865824	759202	1.51582e+07	4.31947	0.0403583	0.263498	2.07908					-	-	-	675.023	177.147	-	-	-	-
POS02425	1.22686e+07	291567	2.5256e+06	787013	767605	1.4463e+07	1.15104e+07	1.42018e+07	1.10262e+07	5.66424e+06	3.32808e+06	1.13731e+07	1.77287	0.0196542	0.1746	1.5939					-	-	-	674.292	783.573	-	-	-	-
POS02427	6.03492e+06	530730	1.30476e+06	1.08495e+06	924246	6.91773e+06	5.4636e+06	5.38121e+06	4.86257e+06	3.69095e+06	1.97592e+06	5.26321e+06	1.41342	0.0210036	0.18081	1.01684					-	-	-	674.291	808.585	-	-	-	-
POS02448	2.59786e+07	779617	7.10095e+06	1.9966e+06	2.00272e+06	3.09623e+07	2.22265e+07	2.95503e+07	2.23373e+07	1.33467e+07	7.5717e+06	2.36846e+07	1.64526	0.0219351	0.185665	2.23969					-	-	-	674.048	782.57	-	-	-	-
POS02566	4.64607e+06	4.00828e+06	3.29974e+07	6.00675e+06	3.1816e+06	3.33053e+07	1.10365e+07	3.44968e+07	3.30677e+07	3.25431e+07	1.0168e+07	2.88899e+07	1.50653	0.0328073	0.234049	2.39344					-	-	-	668.212	203.093	-	-	-	-
POS02677	1.20994e+07	9.82065e+06	4.21556e+06	5.47307e+06	9.69478e+06	5.073e+06	6.80847e+06	3.43795e+06	3.07241e+06	3.82434e+06	8.26069e+06	4.44324e+06	-0.894653	0.0464326	0.28198	1.0671					-	-	-	665.913	219.124	-	-	-	-
POS02760	8.52329e+06	1.40168e+07	1.36864e+07	4.77112e+06	6.76257e+06	1.53598e+07	2.00401e+07	2.07724e+07	1.39947e+07	1.48187e+07	9.55202e+06	1.69971e+07	0.831413	0.012729	0.134788	1.62401					-	-	-	664.916	151.062	-	-	-	-
POS02771	1.42877e+07	4.2853e+06	1.56712e+07	4.16008e+06	6.75332e+06	1.4037e+07	1.34909e+07	1.64844e+07	1.54743e+07	1.66566e+07	9.03152e+06	1.52286e+07	0.753746	0.0419249	0.267911	1.34616					-	-	-	664.774	112.064	-	-	-	-
POS02775	3.74614e+06	3.64763e+06	9.28452e+06	2.61546e+06	2.5732e+06	7.01574e+06	9.47081e+06	7.81533e+06	8.44497e+06	8.26649e+06	4.37339e+06	8.20267e+06	0.907342	0.0195489	0.174144	1.14351					-	-	-	664.647	263.125	-	-	-	-
POS02778	9.47812e+06	7.15615e+06	5.23297e+06	1.07452e+07	4.98434e+06	1.8334e+07	2.29377e+07	1.66599e+07	1.75553e+07	1.18854e+07	7.51936e+06	1.74744e+07	1.21657	0.00147934	0.0373527	1.98582			4-[2,2-Dichloro-1-(4-methoxyphenyl)ethenyl]phenol	-19.3697	-	-	-	664.625	296.162	-	-	-	-
POS02784	2.67877e+07	2.19084e+07	2.47097e+07	1.56101e+07	2.22661e+07	9.83064e+06	5.92193e+06	7.65118e+06	6.49871e+06	1.22087e+07	2.22564e+07	8.42224e+06	-1.40194	0.000243384	0.0122438	2.40485					-	-	-	664.613	86.0721	-	-	-	-
POS02788	1.27547e+07	1.5475e+07	1.49396e+07	4.48292e+06	1.51855e+07	9.02464e+06	4.8529e+06	6.59997e+06	7.57397e+06	7.22998e+06	1.25675e+07	7.05629e+06	-0.83272	0.0357395	0.245364	1.30882					-	-	-	664.607	141.077	-	-	-	-
POS02817	7.71343e+06	1.51214e+07	1.41401e+07	1.24173e+07	1.47115e+07	2.86836e+07	1.47033e+07	1.72771e+07	1.65516e+07	2.24194e+07	1.28207e+07	1.9927e+07	0.636245	0.0386669	0.257153	1.45524			3-carboxy-2,3-dihydroxypropanoate	-1.54881	-	-	-	664.305	150.086	-	-	-	-
POS02861	1.59825e+07	9.07695e+06	1.53722e+07	6.78175e+06	6.80596e+06	1.74997e+07	1.38188e+07	2.04271e+07	1.64327e+07	1.97104e+07	1.08039e+07	1.75777e+07	0.702201	0.0206358	0.17936	1.47929					-	-	-	663.817	136.051	-	-	-	-
POS02879	1.5066e+07	9.53422e+06	8.7571e+06	5.30203e+06	2.41098e+07	2.10106e+07	2.32241e+07	2.33565e+07	2.68746e+07	1.38717e+07	1.25538e+07	2.16675e+07	0.787405	0.0491887	0.291545	1.55283					-	-	-	663.659	115.123	-	-	-	-
POS02880	2.04013e+07	8.22086e+06	5.47004e+06	5.49418e+06	1.36406e+07	1.77328e+07	2.10014e+07	2.1887e+07	2.04146e+07	2.85191e+07	1.06454e+07	2.1911e+07	1.04142	0.0102317	0.118602	1.94797			Sulfoacetate	-4.92909	-	-	-	663.659	141.122	-	-	-	-
POS02896	4.14424e+06	7.08261e+06	2.44468e+06	2.23041e+06	7.0865e+06	6.06632e+06	6.76652e+06	7.04095e+06	1.0965e+07	1.10562e+07	4.59769e+06	8.379e+06	0.86587	0.0379729	0.254185	1.05303					-	-	-	663.374	248.187	-	-	-	-
POS02921	9.95214e+07	6.05116e+07	4.34011e+07	3.72104e+07	9.76485e+07	4.20241e+07	3.41031e+07	3.33947e+07	2.73912e+07	3.2776e+07	6.76586e+07	3.39378e+07	-0.99538	0.036005	0.246354	3.3098					-	-	-	663.291	158.093	-	-	-	-
POS02922	2.38424e+07	2.4648e+07	2.27289e+07	4.90103e+06	1.25399e+07	2.72684e+07	2.70791e+07	2.65284e+07	2.96358e+07	2.8183e+07	1.7732e+07	2.77389e+07	0.645553	0.0340973	0.238429	1.76482					-	-	-	663.229	150.066	-	-	-	-
POS02931	1.57801e+07	1.56435e+07	9.41972e+06	1.35069e+07	1.20259e+07	4.24608e+07	3.95857e+06	2.78555e+07	4.07322e+07	4.43293e+07	1.32752e+07	3.18673e+07	1.26334	0.0411152	0.265663	2.3033					-	-	-	663.064	187.098	-	-	-	-
POS02953	7.23179e+06	2.81298e+07	4.64437e+06	7.68905e+06	1.31775e+07	2.94574e+07	3.16271e+07	4.48549e+07	7.50289e+06	3.33609e+07	1.21745e+07	2.93606e+07	1.27002	0.048782	0.290111	2.2494					-	-	-	662.884	147.067	-	-	-	-
POS02968	1.05755e+06	2.87581e+06	9.20268e+06	9.59785e+06	8.10874e+06	8.84981e+06	1.04718e+07	2.18178e+07	1.19591e+07	1.57527e+07	6.16853e+06	1.37702e+07	1.15856	0.0307968	0.225937	1.52293			Sulfur mustard	16.3925	-	-	-	662.736	160.087	-	-	-	-
POS02985	3.43623e+07	3.64463e+07	6.88317e+07	1.15804e+08	1.33375e+08	1.27134e+08	1.27979e+08	1.44372e+08	1.37615e+08	1.63825e+08	7.77639e+07	1.40185e+08	0.85016	0.019164	0.172157	4.44453					-	-	-	662.424	138.066	-	-	-	-
POS03017	2.60666e+06	5.87529e+06	7.73995e+06	6.28961e+06	1.01939e+07	2.3961e+07	3.13097e+07	8.16797e+06	3.26805e+07	1.46644e+07	6.54108e+06	2.21567e+07	1.76014	0.0128748	0.135572	2.31797					-	-	-	661.929	169.072	-	-	-	-
POS03037	3.73239e+07	2.71707e+07	2.29279e+07	5.09772e+07	2.82988e+07	1.17763e+08	1.1709e+08	1.50632e+08	4.01054e+07	3.60379e+07	3.33397e+07	9.23257e+07	1.46949	0.0364271	0.248022	4.20493					-	-	-	661.508	82.0534	-	-	-	-
POS03041	4.07012e+07	1.3401e+06	3.59411e+06	4.25161e+06	2.95503e+07	1.27813e+08	1.27058e+08	1.51115e+08	4.90674e+07	7.57186e+07	1.58875e+07	1.06155e+08	2.74021	0.00228344	0.0486746	5.83081					-	-	-	661.492	149.095	-	-	-	-
POS03091	4.17697e+07	1.3513e+07	4.02711e+07	4.02316e+07	3.80415e+07	1.52238e+07	1.83507e+07	1.32511e+07	1.15622e+07	1.65829e+07	3.47654e+07	1.49942e+07	-1.21325	0.00689379	0.0938515	2.68793					-	-	-	656.529	134.097	-	-	-	-
POS03150	2.32472e+07	4.1567e+07	3.20612e+07	1.73804e+07	4.73413e+07	2.25477e+07	2.9815e+06	7.35409e+06	1.05202e+07	1.77438e+07	3.23194e+07	1.22295e+07	-1.40204	0.0157398	0.153171	2.62535			CE(22:2(13Z,16Z))	18.9964	-	-	-	649.931	706.211	-	-	-	-
POS03157	1.09562e+07	1.79397e+07	1.49012e+07	7.93316e+06	1.85929e+07	1.11025e+07	1.41865e+06	3.71113e+06	5.2829e+06	9.27826e+06	1.40646e+07	6.1587e+06	-1.19137	0.0193695	0.173236	1.62463					-	-	-	649.92	716.23	-	-	-	-
POS03185	4.27561e+07	4.50984e+06	9.00801e+06	1.43069e+07	3.28227e+07	4.70888e+07	4.63232e+07	4.98511e+07	4.99449e+07	6.10516e+07	2.06807e+07	5.08519e+07	1.29802	0.00472046	0.0739894	3.25665					-	-	-	645.206	100.113	-	-	-	-
POS03186	9.47106e+06	8.27296e+06	8.66377e+06	9.45831e+06	7.63394e+06	6.70995e+06	4.25378e+06	2.89595e+06	3.49442e+06	8.41735e+06	8.70001e+06	5.15429e+06	-0.755243	0.0122059	0.131151	1.09048			2-Oxoglutaramate	-19.3532	-	-	-	644.741	146.118	-	-	-	-
POS03210	5.19702e+06	2.82061e+06	550559	383725	407610	5.62164e+06	5.19059e+06	5.83064e+06	5.13227e+06	4.60051e+06	1.87191e+06	5.27513e+06	1.4947	0.00814863	0.103381	1.09261					-	-	-	643.652	288.157	-	-	-	-
POS03227	7.47474e+06	4.31602e+06	5.92302e+06	1.14561e+07	4.69406e+06	1.47406e+07	1.34486e+07	1.53395e+07	1.4423e+07	7.56101e+06	6.77279e+06	1.31026e+07	0.952026	0.0109249	0.123253	1.47105					-	-	-	643.337	130.061	-	-	-	-
POS03238	6.0082e+06	7.14026e+06	6.86087e+06	5.09682e+06	6.15024e+06	7.66352e+06	7.5024e+06	1.20463e+07	1.22899e+07	1.23252e+07	6.25128e+06	1.03655e+07	0.729562	0.00868623	0.107403	1.19663			Fluorocitric acid	-10.0267	-	-	-	643.114	211.119	-	-	-	-
POS03240	2.30294e+07	1.5582e+07	7.42275e+06	7.4083e+06	5.36216e+06	3.27785e+07	4.53099e+06	3.52389e+07	4.53332e+07	3.01051e+07	1.17609e+07	2.95973e+07	1.33146	0.045664	0.280217	2.22579					-	-	-	643.044	105.043	-	-	-	-
POS03276	1.16582e+08	3.31272e+06	1.3564e+08	3.15994e+06	2.97045e+06	1.22747e+08	1.14747e+08	1.21153e+08	1.22401e+08	1.39965e+08	5.2333e+07	1.24202e+08	1.2469	0.0465535	0.282188	4.59642					-	-	-	642.712	140.101	-	-	-	-
POS03294	7.84553e+07	7.11094e+07	4.80003e+07	8.49846e+07	8.84021e+07	6.72678e+07	3.32934e+07	4.54534e+07	4.3661e+07	5.06396e+07	7.41903e+07	4.8063e+07	-0.626303	0.0206735	0.17936	2.99204					-	-	-	642.486	204.125	-	-	-	-
POS03325	1.08942e+07	1.38893e+07	1.05286e+07	1.01719e+07	7.29557e+06	4.67483e+06	4.28366e+06	1.00535e+06	9.94343e+06	3.76404e+06	1.05559e+07	4.73426e+06	-1.15684	0.0117094	0.128163	1.39442			3-carboxy-2,3-dihydroxypropanoate	-3.32364	-	-	-	642.086	150.086	-	-	-	-
POS03343	3.80413e+07	4.15187e+07	2.28084e+07	4.76922e+07	2.60476e+07	3.25183e+07	1.79768e+07	2.23219e+07	2.23751e+07	3.94662e+06	3.52216e+07	1.98277e+07	-0.828942	0.0479371	0.287155	2.11501					-	-	-	642.055	217.12	-	-	-	-
POS03348	2.64816e+07	2.72821e+07	3.40919e+07	2.42715e+07	2.97448e+07	2.57588e+07	1.2385e+07	2.38245e+07	2.05928e+07	1.04362e+07	2.83744e+07	1.85994e+07	-0.609329	0.023243	0.191835	1.80475					-	-	-	641.956	164.101	-	-	-	-
POS03363	2.92151e+07	2.86983e+06	3.41683e+06	2.89856e+06	4.9766e+06	2.9152e+07	2.95105e+07	3.15839e+07	2.99471e+07	5.89055e+06	8.67539e+06	2.52168e+07	1.53939	0.0475215	0.285442	2.144					-	-	-	641.777	219.124	-	-	-	-
POS03472	4.62506e+06	1.13893e+06	1.67789e+06	4.8443e+06	1.08146e+06	8.28131e+06	6.45101e+06	4.47591e+06	4.39736e+06	6.55274e+06	2.67353e+06	6.03167e+06	1.17381	0.01698	0.160173	1.06051					-	-	-	637.392	210.172	-	-	-	-
POS03493	5.27021e+06	2.86276e+06	5.24617e+06	4.24664e+06	3.31628e+06	7.45734e+06	7.77584e+06	5.158e+06	1.07871e+07	6.37815e+06	4.18841e+06	7.51129e+06	0.842657	0.0138622	0.141139	1.06006					-	-	-	636.447	116.119	-	-	-	-
POS03500	1.24984e+08	4.3045e+07	7.97797e+07	1.04422e+08	8.83177e+07	4.68984e+07	6.69549e+06	4.094e+07	4.12716e+07	3.26136e+07	8.81098e+07	3.36838e+07	-1.38725	0.00767368	0.099985	4.50202			Nitrosylsulfuric acid	-17.2225	-	-	-	635.666	128.082	-	-	-	-
POS03512	2.19027e+06	2.41801e+06	7.76857e+06	1.02984e+07	1.31447e+07	1.89744e+07	1.45513e+07	1.14116e+07	9.50172e+06	2.43315e+07	7.16399e+06	1.57541e+07	1.13689	0.0370738	0.250672	1.60408					-	-	-	635.19	208.12	-	-	-	-
POS03537	4.0782e+06	6.05052e+06	6.72358e+06	5.22012e+06	1.01536e+06	9.83704e+07	9.26933e+07	9.77889e+07	4.76772e+06	5.77291e+06	4.61756e+06	5.98787e+07	3.69684	0.038483	0.256401	4.07752					-	-	-	634.079	179.112	-	-	-	-
POS03540	7.69724e+06	1.02597e+07	1.50227e+07	1.14012e+07	1.22618e+07	4.90582e+06	6.75105e+06	5.18435e+06	6.83328e+06	768275	1.13285e+07	4.88855e+06	-1.21248	0.00423716	0.0689935	1.53916					-	-	-	633.95	244.131	-	-	-	-
POS03598	1.38967e+07	1.39508e+07	1.35225e+07	1.39865e+07	1.31168e+07	1.31232e+07	1.85732e+06	2.56967e+06	1.84657e+06	1.30214e+07	1.36946e+07	6.48364e+06	-1.07874	0.0282517	0.214683	1.49985					-	-	-	633.014	135.056	-	-	-	-
POS03601	3.10536e+07	3.46724e+07	3.33858e+06	2.55738e+07	9.08707e+06	3.88733e+07	3.15327e+07	4.40167e+07	5.05046e+07	7.13948e+07	2.07451e+07	4.72644e+07	1.18798	0.0201887	0.177068	2.95202			Endothal-disodium	11.0826	-	-	-	633.007	231.136	-	-	-	-
POS03671	4.35397e+06	9.68252e+06	4.72976e+06	1.08367e+07	7.89595e+06	4.80549e+06	4.14442e+06	963473	4.29267e+06	4.69468e+06	7.49978e+06	3.78015e+06	-0.988407	0.0362416	0.247328	1.04485					-	-	-	628.63	185.104	-	-	-	-
POS03687	33062.9	17081.1	24343.7	0	0	8.86269e+06	7.62469e+06	1.07469e+07	1.10608e+07	7.03575e+06	14897.6	9.06616e+06	9.24927	3.60365e-06	0.000981195	1.98785			Quercetin 3-O-[beta-D-xylosyl-(1-&gt;2)-beta-D-glucoside]	19.1027	-	-	-	628.167	597.51	-	-	-	-
POS03689	0	0	0	0	0	3.24047e+06	2.71e+06	4.35659e+06	4.29352e+06	2.431e+06	1	3.40632e+06	21.6998	2.634e-05	0.00371794	1.20485			Delphinidin 3-O-beta-D-sambubioside	10.8302	-	-	-	628.002	598.513	-	-	-	-
POS03690	0	0	0	13681.1	14940.1	5.30989e+06	4.73093e+06	6.83719e+06	7.1523e+06	4.23325e+06	5724.26	5.65272e+06	9.94764	9.83166e-06	0.00208788	1.56225			Bowdichione	13.7552	-	-	-	628.001	299.258	-	-	-	-
POS03702	1.37691e+06	8.56653e+06	800341	7.31512e+06	6.67535e+06	1.56152e+07	6.63478e+06	1.0239e+07	1.76954e+07	1.52649e+07	4.94685e+06	1.30899e+07	1.40387	0.0136221	0.139493	1.64531			cis-4-Carboxymethylenebut-2-en-4-olide	10.31	-	-	-	627.689	141.102	-	-	-	-
POS03723	1.36119e+07	1.06151e+07	3.20829e+07	1.61073e+07	1.01876e+07	6.46966e+06	8.84215e+06	8.57424e+06	1.23184e+06	1.33629e+06	1.6521e+07	5.29084e+06	-1.64273	0.033268	0.235768	1.81747					-	-	-	627.065	222.135	-	-	-	-
POS03726	3.70976e+06	774618	1.19234e+06	5.69279e+06	8.04268e+06	1.47722e+07	7.70015e+06	5.39694e+06	6.77285e+06	9.31346e+06	3.88244e+06	8.79111e+06	1.17908	0.0497189	0.292716	1.15842					-	-	-	627.06	143.082	-	-	-	-
POS03728	2.12729e+07	220783	5.6905e+06	1.80116e+06	715484	2.09502e+07	1.98566e+07	2.03681e+07	1.83887e+07	1.18649e+07	5.94016e+06	1.82857e+07	1.62214	0.0205026	0.178794	1.97941					-	-	-	627.058	782.57	-	-	-	-
POS03744	904572	4.73277e+06	5.91295e+06	889804	4.52302e+06	9.08293e+06	6.59568e+06	6.12852e+06	4.96993e+06	1.16601e+07	3.39262e+06	7.68743e+06	1.1801	0.0270876	0.209614	1.17494					-	-	-	626.748	141.077	-	-	-	-
POS03754	8.90451e+07	5.29973e+07	5.57746e+07	6.46055e+07	5.03858e+07	7.3596e+07	8.3493e+07	7.74721e+07	8.74824e+07	7.77141e+07	6.25617e+07	7.99515e+07	0.353846	0.0480108	0.287271	2.23298					-	-	-	626.433	144.982	-	-	-	-
POS03755	3.41784e+07	2.25982e+07	2.1023e+07	1.7266e+07	1.69304e+07	6.79133e+06	1.31688e+07	1.58367e+07	1.04528e+07	1.897e+07	2.23992e+07	1.30439e+07	-0.780067	0.038392	0.255989	1.66927			3-Fluoro-cis,cis-mucote	2.21715	-	-	-	626.433	161.108	-	-	-	-
POS03790	3.67927e+07	1.56315e+07	3.54292e+07	1.51618e+07	3.55863e+07	8.6669e+06	1.3542e+07	1.34864e+07	1.43738e+07	1.9919e+07	2.77203e+07	1.39976e+07	-0.985762	0.0332827	0.235768	2.09242					-	-	-	625.813	134.097	-	-	-	-
POS03802	1.65837e+07	2.01113e+07	1.9113e+07	1.67662e+07	2.7736e+07	3.77441e+07	3.03972e+07	3.09478e+07	3.77095e+07	3.46763e+07	2.0062e+07	3.4295e+07	0.77353	0.000558808	0.0199982	2.36881					-	-	-	625.653	218.14	-	-	-	-
POS03816	3.22778e+06	1.92802e+06	3.86719e+06	3.01418e+06	4.05656e+06	6.47363e+06	7.66856e+06	5.24657e+06	9.46382e+06	4.11084e+06	3.21875e+06	6.59268e+06	1.03437	0.00999417	0.116898	1.07456					-	-	-	625.496	73.0406	-	-	-	-
POS03818	5.95304e+06	3.88286e+06	6.8883e+06	5.55634e+06	6.69554e+06	1.12459e+07	7.03837e+06	1.1453e+07	6.05929e+06	1.20059e+07	5.79522e+06	9.56048e+06	0.72222	0.0240328	0.195169	1.08045			2-Hydroxy-4-trifluoromethyl benzoic acid	-6.20334	-	-	-	625.494	207.125	-	-	-	-
POS03819	1.89349e+07	2.71611e+06	1.87233e+07	1.30985e+07	2.0822e+06	3.93645e+07	1.86127e+07	1.99969e+07	2.09953e+07	4.4277e+07	1.1111e+07	2.86493e+07	1.36651	0.0287293	0.216853	2.35182					-	-	-	625.493	117.066	-	-	-	-
POS03842	1.36088e+07	1.3269e+07	1.26657e+07	2.03995e+06	1.46573e+06	3.16694e+07	2.27146e+07	1.71608e+07	1.88361e+07	1.52234e+07	8.60984e+06	2.11208e+07	1.29461	0.014781	0.147147	2.07235					-	-	-	625.177	135.067	-	-	-	-
POS03861	5.70607e+06	6.06482e+06	6.66858e+06	6.04273e+06	6.47167e+06	8.54159e+06	1.18533e+07	6.99517e+06	8.77282e+06	8.64224e+06	6.19077e+06	8.96103e+06	0.533545	0.00908841	0.109956	1.00483			Pyridoxamine phosphate	8.73985	-	-	-	624.713	249.182	-	-	-	-
POS03890	9.89387e+07	1.15685e+08	1.60134e+08	9.00615e+07	1.12202e+08	3.13341e+08	1.96111e+08	2.88663e+08	1.68952e+08	2.03203e+08	1.15404e+08	2.34054e+08	1.02014	0.00475761	0.0742192	6.57003					-	-	-	624.085	136.087	-	-	-	-
POS03896	1.7509e+07	1.75925e+07	1.91742e+07	1.4355e+07	1.91105e+07	1.61242e+07	7.16857e+06	1.82145e+07	7.50781e+06	7.72562e+06	1.75483e+07	1.13481e+07	-0.628872	0.0414306	0.266578	1.38898					-	-	-	623.929	130.134	-	-	-	-
POS03900	2.09558e+08	2.89488e+08	2.84828e+08	1.06221e+06	2.82705e+08	6.52256e+08	3.74499e+08	3.76056e+08	3.53048e+08	5.09784e+08	2.13528e+08	4.53128e+08	1.08549	0.0165314	0.157907	8.87518					-	-	-	623.775	126.103	-	-	-	-
POS03918	665757	4.23716e+07	4.56095e+07	2.48873e+07	4.09367e+07	6.15037e+06	5.15514e+06	7.39492e+06	655575	5.45755e+06	3.08942e+07	4.96271e+06	-2.63813	0.0153023	0.150242	2.91655					-	-	-	623.304	156.15	-	-	-	-
POS03958	3.29771e+07	3.0171e+07	2.1832e+07	3.33826e+07	2.68316e+07	2.32605e+07	5.54636e+07	4.39495e+07	6.98881e+07	4.86829e+07	2.90389e+07	4.82489e+07	0.732512	0.0415758	0.266843	2.39896					-	-	-	621.11	584.264	-	-	-	-
POS03959	3.24861e+06	2.90077e+06	1.8809e+06	2.97399e+06	2.16402e+06	5.1991e+06	6.76679e+06	4.3963e+06	8.57912e+06	5.08059e+06	2.63366e+06	6.00438e+06	1.18895	0.0028446	0.055201	1.13284					-	-	-	621.11	587.277	-	-	-	-
POS03960	5.67269e+06	5.02489e+06	3.32948e+06	5.157e+06	4.16755e+06	8.32911e+06	1.03739e+07	7.02779e+06	1.37174e+07	8.63801e+06	4.67032e+06	9.61724e+06	1.0421	0.0037841	0.0653318	1.35898					-	-	-	621.11	617.261	-	-	-	-
POS03963	4.01831e+06	3.33872e+06	2.23758e+06	4.15502e+06	2.96236e+06	5.82995e+06	7.59889e+06	4.68526e+06	9.42954e+06	5.63468e+06	3.3424e+06	6.63566e+06	0.989356	0.00691056	0.0939829	1.08844					-	-	-	620.956	300.142	-	-	-	-
POS03965	1.80296e+07	1.49324e+07	9.83497e+06	1.62639e+07	1.19749e+07	2.66099e+07	3.41e+07	2.24543e+07	4.48714e+07	2.66839e+07	1.42071e+07	3.09439e+07	1.12304	0.00414945	0.0683237	2.49355					-	-	-	620.805	586.274	-	-	-	-
POS03970	3.26515e+06	2.69771e+06	1.48403e+06	2.75611e+06	2.02409e+06	4.85743e+06	6.72305e+06	4.18296e+06	9.61829e+06	4.20657e+06	2.44542e+06	5.91766e+06	1.27494	0.012344	0.132088	1.08852					-	-	-	620.803	656.272	-	-	-	-
POS04012	2.08501e+07	2.13627e+07	2.01745e+07	2.11615e+07	2.22901e+07	3.42043e+06	2.04573e+07	7.31725e+06	2.12026e+07	5.83178e+06	2.11678e+07	1.16459e+07	-0.862049	0.0372956	0.251664	1.67969			Pterin	-1.01258	-	-	-	617.499	164.144	-	-	-	-
POS04127	7.00269e+06	1.54779e+06	986821	6.69039e+06	8.22183e+06	6.59692e+06	1.38515e+07	9.19615e+06	8.78913e+06	1.80629e+07	4.8899e+06	1.12993e+07	1.20836	0.0363138	0.247471	1.38728					-	-	-	609.533	102.068	-	-	-	-
POS04175	7.47084e+07	2.3341e+07	9.42449e+07	1.39721e+07	8.86809e+07	2.18847e+07	1.15205e+07	1.38727e+07	1.69391e+07	1.70622e+07	5.89895e+07	1.62558e+07	-1.8595	0.0355471	0.244679	3.6869					-	-	-	607.961	119.061	-	-	-	-
POS04222	1.5471e+07	1.40664e+07	1.59369e+07	1.72324e+07	1.13912e+07	1.00335e+07	4.17627e+06	1.00538e+06	9.61836e+06	7.8123e+06	1.48196e+07	6.52916e+06	-1.18253	0.00315395	0.0585664	1.7554					-	-	-	607.341	111.067	-	-	-	-
POS04281	4.24547e+07	4.80357e+07	5.10228e+07	1.00171e+07	4.62897e+07	9.43241e+06	1.00978e+07	6.53202e+06	6.73559e+06	723890	3.9564e+07	6.70434e+06	-2.56102	0.00272442	0.0533789	3.54157					-	-	-	607.021	156.15	-	-	-	-
POS04305	6.01849e+06	575073	6.70203e+06	5.44809e+06	6.10105e+06	9.94939e+06	1.15479e+07	9.33337e+06	4.45029e+06	8.49405e+06	4.96895e+06	8.75499e+06	0.817165	0.048619	0.289467	1.04278					-	-	-	606.87	311.173	-	-	-	-
POS04307	4.42135e+07	2.91548e+07	5.3518e+07	2.13393e+07	4.77778e+07	2.42467e+07	1.81859e+07	2.52201e+07	1.17207e+07	1.41196e+07	3.92007e+07	1.86986e+07	-1.06795	0.0143554	0.14416	2.67143			4-Nitrocatechol	-13.4969	-	-	-	606.87	156.113	-	-	-	-
POS04357	1.03314e+07	2.01743e+07	1.69557e+07	2.30004e+07	1.3934e+07	2.76436e+07	2.22201e+07	3.68938e+07	2.02237e+07	2.66959e+07	1.68791e+07	2.67354e+07	0.663511	0.0271107	0.209711	1.77224			L-Oxalylalbizziine	-16.4858	-	-	-	606.709	220.156	-	-	-	-
POS04370	2.22238e+07	3.09158e+07	3.48963e+07	3.17685e+07	2.81742e+07	3.84457e+07	5.25467e+07	5.31232e+07	1.16331e+08	7.28545e+07	2.95957e+07	6.66602e+07	1.17144	0.0271646	0.209955	3.40931					-	-	-	606.703	125.084	-	-	-	-
POS04373	4.24859e+06	6.25467e+06	1.02296e+07	5.55156e+06	4.13286e+06	1.22256e+07	9.34585e+06	9.77274e+06	5.78416e+06	1.2138e+07	6.08345e+06	9.85325e+06	0.695711	0.0481421	0.287775	1.07259					-	-	-	606.688	244.131	-	-	-	-
POS04400	3.20843e+07	2.84181e+07	3.06629e+07	1.7293e+07	2.91888e+07	1.57832e+07	1.32657e+06	8.83501e+06	1.17466e+07	1.78971e+07	2.75294e+07	1.11177e+07	-1.30812	0.00307343	0.0575283	2.51453					-	-	-	606.404	134.097	-	-	-	-
POS04428	5.23028e+06	5.62606e+06	4.00414e+06	6.46399e+06	3.70482e+06	1.78793e+07	1.40116e+07	8.73862e+06	1.42988e+07	1.31881e+07	5.00586e+06	1.36233e+07	1.44439	0.000534081	0.0193228	1.87944					-	-	-	606.396	221.151	-	-	-	-
POS04441	1.74547e+08	1.67186e+08	2.01763e+08	9.65832e+07	1.12038e+08	1.09503e+07	9.24281e+07	9.96716e+07	9.68654e+07	1.09184e+08	1.50423e+08	8.18199e+07	-0.878506	0.0333528	0.235845	4.49635					-	-	-	606.243	149.082	-	-	-	-
POS04460	2.28813e+07	3.07182e+07	1.42383e+07	1.73055e+07	1.7554e+07	2.78144e+07	3.28162e+07	2.8109e+07	2.77731e+07	2.98629e+07	2.05395e+07	2.92751e+07	0.511276	0.0212045	0.181784	1.71083					-	-	-	606.084	197.104	-	-	-	-
POS04494	2.29283e+08	3.04951e+08	3.14049e+08	2.81696e+08	3.21661e+08	2.42035e+08	2.03142e+06	476878	1.82216e+06	2.04285e+06	2.90328e+08	4.96816e+07	-2.5469	0.00148659	0.0374232	9.73325					-	-	-	605.457	98.0971	-	-	-	-
POS04514	5.22267e+06	812309	918465	1.12058e+06	5.4349e+06	8.7122e+06	9.09322e+06	1.20037e+07	5.49603e+06	8.27799e+06	2.70179e+06	8.71663e+06	1.68986	0.0037963	0.0654465	1.46822					-	-	-	604.808	96.0814	-	-	-	-
POS04700	4.44473e+07	4.69691e+07	8.96928e+06	6.11191e+07	2.71438e+07	5.04331e+07	1.1118e+08	8.03515e+07	5.41551e+07	9.28941e+07	3.77297e+07	7.78028e+07	1.04412	0.0253919	0.201571	3.63899			Dimefox	-6.4731	-	-	-	594.501	155.129	-	-	-	-
POS04718	2.27549e+07	3.21856e+06	4.34056e+06	3.25246e+06	1.99135e+07	2.20877e+07	2.33436e+07	2.11858e+07	2.33438e+07	2.27344e+07	1.0696e+07	2.2539e+07	1.07536	0.0271715	0.209955	1.86223					-	-	-	594.188	176.106	-	-	-	-
POS04723	2.08329e+07	1.51943e+06	4.07778e+06	2.08444e+06	1.84186e+06	1.65727e+07	1.87673e+07	1.16711e+07	1.37936e+07	2.54891e+07	6.07129e+06	1.72587e+07	1.50725	0.0350833	0.242534	1.84419					-	-	-	594.183	808.586	-	-	-	-
POS04734	1.22267e+07	585542	2.23827e+06	4.01272e+06	351670	1.235e+07	1.50101e+07	8.59075e+06	1.78962e+07	7.19432e+06	3.88297e+06	1.22083e+07	1.65263	0.0224426	0.187811	1.62805					-	-	-	593.889	784.583	-	-	-	-
POS04747	462359	834347	324676	1.11263e+06	1.70128e+06	6.75432e+06	862720	9.36121e+06	4.08839e+06	5.6402e+06	887059	5.34137e+06	2.59011	0.0144947	0.145062	1.197					-	-	-	593.877	834.601	-	-	-	-
POS04799	3.07165e+06	1.38367e+06	3.10347e+06	1.27769e+06	7.20065e+06	83072.6	435937	192403	18025.8	97141	3.20743e+06	165316	-4.27812	0.0221956	0.186869	1.02159					-	-	-	593.409	538.387	-	-	-	-
POS04836	3.64595e+06	5.81741e+06	908742	1.57085e+07	4.10043e+06	1.91465e+07	1.62247e+07	1.79606e+07	4.29491e+06	1.85244e+07	6.03621e+06	1.52302e+07	1.33522	0.0404573	0.263602	1.67256					-	-	-	593.1	130.061	-	-	-	-
POS04854	8.0062e+06	1.30904e+07	1.37748e+07	1.20724e+06	9.01934e+06	1.55336e+07	1.57393e+07	1.32026e+07	1.5985e+07	1.6054e+07	9.01959e+06	1.53029e+07	0.762672	0.026353	0.206164	1.42491					-	-	-	592.937	256.131	-	-	-	-
POS04863	2.53164e+07	2.46203e+07	1.93463e+07	1.13333e+07	2.91863e+07	4.43208e+07	3.90736e+07	2.82378e+07	2.85761e+07	3.39838e+07	2.19605e+07	3.48384e+07	0.665768	0.0184862	0.168649	2.03923					-	-	-	592.936	117.103	-	-	-	-
POS04876	175513	195551	89173.9	309347	580920	7.68627e+06	233802	6.31344e+06	2.30757e+06	2.83225e+06	270101	3.87467e+06	3.8425	0.0299343	0.221703	1.03262					-	-	-	592.929	835.604	-	-	-	-
POS04877	2.10986e+06	2.51261e+06	1.24862e+07	5.51958e+06	1.37198e+07	1.33686e+07	1.33411e+07	1.38351e+07	1.33522e+07	1.20235e+07	7.26961e+06	1.31841e+07	0.858849	0.0441963	0.275039	1.29391					-	-	-	592.783	212.093	-	-	-	-
POS05003	2.13189e+07	4.04059e+07	2.29437e+07	2.29242e+07	4.25357e+07	2.23651e+07	2.26424e+07	1.69894e+07	2.19244e+06	5.1662e+06	3.00257e+07	1.38711e+07	-1.11411	0.0349321	0.24196	2.22581					-	-	-	591.369	164.118	-	-	-	-
POS05056	3.17875e+07	4.78306e+07	2.95619e+07	2.13744e+07	8.85286e+06	3.10052e+07	4.76433e+07	5.76588e+07	5.75241e+07	4.66846e+07	2.78814e+07	4.81032e+07	0.786827	0.0362051	0.247212	2.53004					-	-	-	590.275	125.084	-	-	-	-
POS05060	5.51082e+07	1.33209e+07	8.42532e+07	9.59608e+07	9.52115e+07	1.03416e+08	7.6415e+07	1.16881e+08	1.5e+08	1.89524e+08	6.87709e+07	1.27247e+08	0.887762	0.048145	0.287775	4.04336					-	-	-	590.121	149.082	-	-	-	-
POS05137	5.79289e+06	1.07262e+07	6.16659e+06	9.55229e+06	1.94097e+07	2.02481e+07	1.55407e+07	2.69101e+07	2.10522e+07	1.83813e+07	1.03295e+07	2.04265e+07	0.983666	0.0114952	0.126658	1.81032			2-Oxobutanoate	-6.34335	-	-	-	585.416	103.095	-	-	-	-
POS05148	2.12826e+08	1.76076e+08	1.37505e+08	1.48208e+08	1.46159e+08	3.13868e+08	2.3393e+08	2.55495e+08	2.1647e+08	1.4909e+08	1.64155e+08	2.33771e+08	0.510036	0.0496522	0.292585	4.41035					-	-	-	584.317	102.092	-	-	-	-
POS05150	1.74352e+08	2.05229e+08	4.16617e+07	2.09934e+08	8.23932e+07	2.94806e+08	2.30714e+08	3.68398e+08	3.25734e+08	3.63935e+08	1.42714e+08	3.16717e+08	1.15007	0.00346844	0.0621893	8.06557					-	-	-	584.159	111.092	-	-	-	-
POS05171	9.24887e+06	1.637e+07	6.31859e+06	6.012e+06	5.32968e+06	3.79337e+06	2.37822e+06	3.03455e+06	673205	925339	8.65582e+06	2.16094e+06	-2.00201	0.0157797	0.153446	1.45003					-	-	-	582.596	96.0691	-	-	-	-
POS05201	1.58149e+07	1.0337e+07	1.64535e+07	1.57577e+07	1.65192e+06	2.21118e+07	1.45285e+07	1.97095e+07	2.90273e+07	2.25567e+07	1.2003e+07	2.15867e+07	0.84675	0.0308067	0.225947	1.73646					-	-	-	581.341	82.0659	-	-	-	-
POS05331	2.7936e+06	4.76778e+06	3.51515e+06	3.67764e+06	4.19287e+06	985799	534785	1.68655e+06	1.07574e+06	1.66741e+06	3.78941e+06	1.19006e+06	-1.67094	0.000180058	0.0103606	1.04232					-	-	-	569.098	142.159	-	-	-	-
POS05353	1.17298e+08	8.38977e+06	1.95813e+07	1.03889e+07	3.63438e+07	9.18238e+07	1.09511e+08	1.36752e+08	1.09212e+08	2.43522e+08	3.84003e+07	1.38164e+08	1.8472	0.0189807	0.171033	5.68056					-	-	-	568.495	782.57	-	-	-	-
POS05383	5.50271e+07	3.43736e+06	1.41929e+07	4.84998e+06	4.05273e+06	4.40912e+07	4.53706e+07	6.0532e+07	5.31328e+07	3.3358e+07	1.6312e+07	4.72969e+07	1.53581	0.0215651	0.183408	3.11405					-	-	-	568.322	783.574	-	-	-	-
POS05401	5.70469e+07	8.05263e+07	5.14715e+07	7.14515e+07	7.54203e+07	1.78278e+07	8.29459e+06	2.98274e+07	2.10215e+07	2.51091e+07	6.71833e+07	2.04161e+07	-1.7184	0.000106403	0.00792334	4.46802					-	-	-	568.178	340.285	-	-	-	-
POS05407	1.23275e+07	1.70371e+07	1.07298e+07	1.5483e+07	1.56584e+07	3.7308e+06	1.57317e+06	6.25951e+06	4.40527e+06	5.31058e+06	1.42471e+07	4.25586e+06	-1.74315	0.000105424	0.00788768	2.06475			Cellobiono-1,5-lactone	1.34442	-	-	-	568.175	341.288	-	-	-	-
POS05428	1.96372e+06	2.43807e+06	2.53289e+06	1.9273e+06	1.70417e+06	8.6867e+07	8.50641e+07	1.37729e+06	996772	1.07656e+08	2.11323e+06	5.63922e+07	4.73798	0.0451192	0.278161	4.07316					-	-	-	568.014	114.128	-	-	-	-
POS05475	2.42021e+06	7.53613e+06	3.32117e+06	1.95326e+06	3.58232e+06	9.63209e+06	8.98863e+06	9.60793e+06	9.54858e+06	2.84243e+06	3.76262e+06	8.12393e+06	1.11044	0.0298339	0.22127	1.1643					-	-	-	567.546	133.061	-	-	-	-
POS05491	1.51824e+07	2.61995e+07	2.64088e+07	3.00127e+07	1.63093e+07	1.67708e+07	1.67412e+07	1.28544e+07	1.23535e+07	1.43226e+07	2.28225e+07	1.46085e+07	-0.64365	0.0299056	0.221678	1.53488					-	-	-	567.381	165.077	-	-	-	-
POS05510	1.48473e+07	1.87825e+07	1.6002e+07	1.23354e+07	6.86381e+06	2.40495e+07	3.83283e+07	4.8918e+07	2.4732e+07	1.33395e+07	1.37662e+07	2.98734e+07	1.11774	0.0385713	0.256666	2.21422					-	-	-	567.061	175.123	-	-	-	-
POS05581	5.16013e+06	7.53646e+06	1.41585e+07	5.11719e+06	1.37216e+07	602348	4.41991e+06	5.88772e+06	4.4877e+06	4.43208e+06	9.13876e+06	3.96595e+06	-1.20433	0.0462986	0.281668	1.23757					-	-	-	564.716	168.15	-	-	-	-
POS05624	5.01942e+06	6.87357e+06	7.64596e+06	5.49306e+06	6.15186e+06	1.5297e+07	5.6413e+06	1.37741e+07	1.21079e+07	1.80634e+07	6.23677e+06	1.29768e+07	1.05706	0.0133618	0.13863	1.50024			cis-4-Carboxymethylenebut-2-en-4-olide	10.0841	-	-	-	563.466	141.102	-	-	-	-
POS05658	5.29213e+06	6.39182e+06	6.35456e+06	4.99077e+06	6.14879e+06	1.3556e+07	5.2212e+06	1.48564e+07	1.05367e+07	7.4001e+06	5.83561e+06	1.03141e+07	0.821658	0.0404849	0.263602	1.12235			Gallate	-15.1981	-	-	-	563.146	171.124	-	-	-	-
POS05660	1.14755e+07	1.03349e+07	1.46129e+07	1.11088e+07	1.07981e+07	1.52746e+07	1.56819e+07	1.60974e+07	1.48001e+07	1.94616e+07	1.1666e+07	1.62631e+07	0.47929	0.00348652	0.0623865	1.32552					-	-	-	563.145	129.066	-	-	-	-
POS05686	5.62907e+06	8.83355e+06	4.7446e+06	5.51058e+06	3.73662e+06	5.31433e+07	5.57976e+07	5.98477e+07	5.77959e+07	1.93549e+06	5.69088e+06	4.5704e+07	3.0056	0.00671186	0.09201	3.7687					-	-	-	562.851	103.051	-	-	-	-
POS05691	9.33598e+06	1.11409e+07	1.50238e+07	9.63552e+06	1.12889e+07	5.36058e+07	5.53852e+07	1.02833e+07	5.20158e+07	7.10054e+07	1.1285e+07	4.84591e+07	2.10236	0.00648447	0.09028	3.7047					-	-	-	562.851	114.067	-	-	-	-
POS05706	3.66709e+06	2.23449e+06	3.87325e+06	2.68074e+06	9.84288e+06	162137	701839	563480	274818	94310.6	4.45969e+06	359317	-3.63361	0.018107	0.166108	1.1981					-	-	-	562.85	539.391	-	-	-	-
POS05720	2.1971e+06	2.38637e+06	2.28828e+06	2.22832e+06	2.70981e+06	3.51256e+07	3.74502e+07	3.8712e+07	3.69845e+07	2.68746e+06	2.36198e+06	3.01919e+07	3.6761	0.00377302	0.065301	3.20108					-	-	-	562.841	139.062	-	-	-	-
POS05774	8.45316e+06	5.62319e+06	9.94423e+06	7.01618e+06	6.66748e+06	2.03452e+06	2.14526e+06	3.18629e+06	2.79752e+06	2.894e+06	7.54085e+06	2.61152e+06	-1.52984	0.000237664	0.0121646	1.43095					-	-	-	562.539	525.375	-	-	-	-
POS05775	3.8958e+07	4.59107e+06	9.87246e+06	7.23425e+06	5.72781e+06	3.49246e+07	3.48981e+07	3.54735e+07	2.83463e+07	1.94153e+07	1.32767e+07	3.06116e+07	1.20518	0.042231	0.268703	2.23093					-	-	-	562.539	808.585	-	-	-	-
POS05776	1.88428e+07	1.72152e+06	2.33705e+06	3.36373e+06	2.94459e+06	1.60158e+07	1.57885e+07	1.50467e+07	1.40273e+07	9.86889e+06	5.84195e+06	1.41494e+07	1.27622	0.0426716	0.270393	1.53837			3,4,5-trihydroxy-6-{3,4,8,9,10-pentahydroxy-6-oxo-2-[5,6,12,13,14-pentahydroxy-4-(hydroxymethyl)-9-oxo-3,8-dioxatricyclo[8.4.0.0,]tetradeca-1(14),10,12-trien-11-yl]-6H-benzo[c]chromene-1-carbonyloxy}oxane-2-carboxylic acid	23.3256	-	-	-	562.539	809.589	-	-	-	-
POS05778	1.03727e+06	7.74011e+06	5.91386e+06	5.73761e+06	5.57833e+06	576503	736106	586665	915282	4.34668e+06	5.20143e+06	1.43225e+06	-1.86063	0.0220658	0.186068	1.07883					-	-	-	562.538	394.347	-	-	-	-
POS05782	1.17553e+07	1.21915e+07	1.27301e+07	8.33929e+06	1.2469e+07	1.57118e+06	2.88069e+06	3.30638e+06	1.75528e+06	1.72379e+06	1.1497e+07	2.24747e+06	-2.35489	5.83546e-06	0.00134018	2.01951					-	-	-	562.537	538.387	-	-	-	-
POS05783	2.01173e+06	5.11318e+06	4.4073e+06	4.37733e+06	4.26262e+06	677482	326895	854333	738212	1.53783e+06	4.03443e+06	826951	-2.28649	0.000458426	0.0176237	1.13447					-	-	-	562.537	341.316	-	-	-	-
POS05841	2.81389e+06	4.25306e+06	3.90463e+06	2.87067e+06	3.80677e+06	1.38269e+07	1.40287e+07	3.0578e+06	1.37817e+07	5.61974e+06	3.5298e+06	1.0063e+07	1.5114	0.0256966	0.202892	1.44906					-	-	-	562.215	127.05	-	-	-	-
POS05848	1.6356e+06	2.34031e+06	1.98302e+06	456474	1.94721e+06	9.35516e+06	1.01215e+07	1.12032e+07	2.75956e+06	7.12261e+06	1.67252e+06	8.11241e+06	2.27811	0.00296808	0.0566401	1.56502					-	-	-	561.909	162.09	-	-	-	-
POS05889	1.286e+06	1.62026e+06	1.09983e+06	433862	487275	4.07989e+06	5.79577e+06	6.23504e+06	8.29781e+06	4.54647e+06	985444	5.791e+06	2.55497	0.000259545	0.0126707	1.41008			Phaseolic acid	19.6508	-	-	-	559.71	297.243	-	-	-	-
POS05898	78886.4	39255.1	54730.1	53739.7	64041.6	2.50305e+06	4.33538e+06	4.43893e+06	7.40972e+06	4.86546e+06	58130.6	4.71051e+06	6.34044	0.000358092	0.0152077	1.38019					-	-	-	559.092	644.546	-	-	-	-
POS05899	47411.6	49103.3	0	45211.9	19560	5.6904e+06	7.11664e+06	7.65344e+06	1.03707e+07	5.36069e+06	32257.4	7.23838e+06	7.80989	4.07823e-05	0.00456098	1.75397			Ferroxamine	-7.82343	-	-	-	559.088	614.508	-	-	-	-
POS05901	424886	356058	230860	153350	400530	1.33791e+07	1.81285e+07	1.90965e+07	2.57549e+07	1.40811e+07	313137	1.8088e+07	5.8521	4.26441e-05	0.00459032	2.75505			6-[(3-{[3,4-dihydroxy-5-(hydroxymethyl)oxolan-2-yl]oxy}-2-(3,4-dihydroxyphenyl)-5-hydroxy-4-oxo-3,4-dihydro-2H-1-benzopyran-7-yl)oxy]-3,4,5-trihydroxyoxane-2-carboxylic acid	6.64378	-	-	-	559.087	613.504	-	-	-	-
POS05902	0	30403.9	0	30226.7	15944.1	3.81468e+06	5.53925e+06	6.018e+06	8.30922e+06	4.03224e+06	15314.9	5.54268e+06	8.4995	0.000135436	0.00914833	1.51974			Wedelolactone	-0.934928	-	-	-	559.087	315.253	-	-	-	-
POS06094	9.53765e+06	1.21584e+07	1.3668e+07	1.132e+07	1.04127e+07	8.3283e+06	7.8923e+06	8.53929e+06	3.86976e+06	1.05951e+07	1.14193e+07	7.84495e+06	-0.54164	0.0257905	0.20329	1.0372					-	-	-	552.818	188.093	-	-	-	-
POS06205	2.71891e+09	383325	164297	216323	2.63092e+06	2.59649e+09	2.66113e+09	2.69487e+09	2.60488e+09	2.25352e+09	5.4446e+08	2.56218e+09	2.23447	0.00628363	0.0886227	26.6971			Pyrazimide	-13.1053	-	-	-	549.36	124.118	-	-	-	-
POS06211	8.03583e+07	1.11905e+08	1.17557e+08	1.0292e+08	1.19908e+08	1.61521e+06	8.30014e+07	8.75533e+07	2.49103e+06	1.64365e+06	1.0653e+08	3.52609e+07	-1.59511	0.0109992	0.123987	4.92784			Trifluoromethanesulfonic acid	16.9744	-	-	-	549.066	151.087	-	-	-	-
POS06264	6.55171e+06	6.29095e+06	8.74191e+06	9.05907e+06	9.72936e+06	3.84926e+06	5.40399e+06	5.72384e+06	5.89174e+06	4.95084e+06	8.0746e+06	5.16393e+06	-0.64492	0.00597917	0.0854985	1.03649			cis-4-Carboxymethylenebut-2-en-4-olide	10.0766	-	-	-	546.73	141.102	-	-	-	-
POS06301	1.14858e+07	8.51641e+06	9.00936e+06	1.5933e+07	9.94568e+06	4.49093e+07	1.28389e+07	2.77381e+07	4.77828e+07	1.5439e+07	1.0978e+07	2.97416e+07	1.43786	0.0343472	0.239277	2.33434			3-Fluoro-cis,cis-mucote	1.75042	-	-	-	545.045	161.107	-	-	-	-
POS06336	2.10861e+07	3.38262e+07	5.3221e+07	2.94559e+07	6.26829e+07	2.81104e+07	1.09104e+07	2.08783e+06	1.51718e+07	1.15634e+07	4.00544e+07	1.35688e+07	-1.56167	0.0169313	0.160162	2.99862					-	-	-	544.326	150.103	-	-	-	-
POS06342	6.96837e+06	1.10788e+07	7.63426e+06	1.32905e+07	9.56692e+06	1.70746e+06	1.77142e+06	5.48681e+06	6.79744e+06	7.88813e+06	9.70777e+06	4.73025e+06	-1.03722	0.0201397	0.176832	1.26973					-	-	-	543.735	166.098	-	-	-	-
POS06373	2.42138e+07	2.18985e+07	3.94198e+07	3.21537e+07	3.21e+07	2.00699e+07	1.76995e+07	1.72642e+07	2.86072e+07	2.07718e+07	2.99571e+07	2.08825e+07	-0.520606	0.0416328	0.266887	1.64825					-	-	-	542.496	169.145	-	-	-	-
POS06402	4.06706e+06	5.5791e+06	1.14363e+07	1.03724e+07	6.95593e+06	7.29003e+06	3.66915e+06	3.85976e+06	1.95323e+06	877389	7.68217e+06	3.52991e+06	-1.12188	0.0476415	0.285903	1.08707					-	-	-	541.652	164.101	-	-	-	-
POS06451	5.89667e+06	7.7411e+06	6.73133e+06	6.64359e+06	8.56157e+06	2.04988e+06	3.71808e+06	2.74444e+06	2.67853e+06	2.78126e+06	7.11485e+06	2.79444e+06	-1.34828	4.17787e-05	0.00457177	1.36227					-	-	-	541.181	550.387	-	-	-	-
POS06482	4.92976e+06	6.65274e+06	8.06621e+06	1.365e+07	6.87886e+06	9.74927e+07	9.40046e+07	1.05963e+08	9.78368e+07	5.79348e+06	8.03551e+06	8.02181e+07	3.31947	0.00490567	0.0756798	5.10993					-	-	-	540.883	153.077	-	-	-	-
POS06510	6.00264e+06	3.36844e+06	8.71081e+06	2.55273e+06	4.47849e+06	1.89223e+06	1.95838e+06	1.21623e+06	2.8236e+06	663331	5.02262e+06	1.71076e+06	-1.55381	0.0203786	0.178215	1.03805			4-Bromophenylthiourea	-2.98299	-	-	-	540.648	232.119	-	-	-	-
POS06516	1.26588e+06	3.26776e+06	1.36274e+06	3.57257e+06	3.032e+06	3.2809e+06	6.72922e+07	6.44449e+07	6.66764e+07	4.61869e+06	2.50019e+06	4.12626e+07	4.04473	0.0346107	0.240111	3.43648					-	-	-	540.647	147.067	-	-	-	-
POS06529	1.91471e+06	4.79007e+06	4.3382e+06	3.4273e+06	4.06326e+06	732523	367236	991522	457293	2.3223e+06	3.70671e+06	974174	-1.92789	0.00210536	0.0463371	1.01552			2-(2,3-dihydroxy-4-methoxyphenyl)-3,5,7-trihydroxy-6-methoxy-3,4-dihydro-2H-1-benzopyran-4-one	8.92419	-	-	-	540.625	365.317	-	-	-	-
POS06548	9.49398e+06	1.60355e+07	1.05716e+07	1.04057e+07	1.61111e+07	3.37429e+06	2.47152e+06	4.34533e+06	3.27836e+06	6.03932e+06	1.25236e+07	3.90176e+06	-1.68245	0.000612789	0.0211709	1.87422					-	-	-	540.57	352.248	-	-	-	-
POS06561	3.07092e+07	2.74625e+07	3.08203e+07	3.47026e+07	3.47634e+07	8.84012e+06	8.5922e+06	1.30206e+07	1.0075e+07	1.27195e+07	3.16916e+07	1.06495e+07	-1.57332	1.4847e-06	0.000612695	3.07358					-	-	-	540.562	525.375	-	-	-	-
POS06565	1.06247e+08	9.58775e+07	1.09062e+08	1.20962e+08	1.22315e+08	3.28427e+07	2.94309e+07	4.48797e+07	3.44586e+07	4.44512e+07	1.10893e+08	3.72126e+07	-1.5753	1.45049e-06	0.000608078	5.75223					-	-	-	540.558	524.371	-	-	-	-
POS06569	2.69027e+06	4.9627e+06	2.91232e+06	2.72745e+06	5.03236e+06	506678	317132	845272	572850	1.5075e+06	3.66502e+06	749886	-2.28908	0.00105852	0.029397	1.08011					-	-	-	540.557	632.489	-	-	-	-
POS06572	1.23336e+07	2.18552e+07	1.49996e+07	1.56826e+07	2.10135e+07	4.2265e+06	2.71693e+06	5.63498e+06	4.23928e+06	8.32644e+06	1.71769e+07	5.02882e+06	-1.77218	0.000363189	0.015323	2.23644			L-Ascorbic acid-2-glucoside	1.83788	-	-	-	540.555	339.273	-	-	-	-
POS06575	5.779e+07	1.01371e+08	6.97721e+07	7.26187e+07	9.66436e+07	2.00244e+07	1.30091e+07	2.62995e+07	1.91189e+07	3.93086e+07	7.96391e+07	2.35521e+07	-1.75762	0.000346743	0.0149638	4.80687					-	-	-	540.554	338.269	-	-	-	-
POS06580	3.3417e+06	6.29298e+06	4.46942e+06	3.72948e+06	6.03989e+06	1.00773e+06	694921	1.44784e+06	972810	2.06778e+06	4.77469e+06	1.23822e+06	-1.94714	0.000579857	0.0203923	1.19816					-	-	-	540.554	354.264	-	-	-	-
POS06584	1.13298e+07	2.88741e+07	2.59363e+07	7.33175e+06	9.45396e+06	3.64136e+07	3.60953e+07	3.92928e+07	3.69206e+07	5.88954e+07	1.65852e+07	4.15235e+07	1.32403	0.00407398	0.0678333	3.09363					-	-	-	540.545	114.067	-	-	-	-
POS06605	2.20463e+07	5.60092e+07	9.25741e+07	2.10296e+07	5.86616e+07	2.64989e+06	2.5439e+07	6.19406e+06	3.34562e+07	1.04711e+07	5.00641e+07	1.56421e+07	-1.67835	0.045713	0.280252	3.12666					-	-	-	540.4	119.082	-	-	-	-
POS06670	1.85533e+07	9.46983e+06	1.33161e+07	1.1707e+07	8.90441e+06	7.85895e+06	8.03295e+06	6.06409e+06	7.69221e+06	9.37988e+06	1.23901e+07	7.80562e+06	-0.666606	0.0351442	0.242792	1.17638					-	-	-	540.241	206.104	-	-	-	-
POS06677	2.72162e+06	2.86931e+06	3.57268e+06	1.3139e+06	2.49005e+06	56896.8	58874.4	225487	26409.9	152942	2.59351e+06	104122	-4.63856	0.000146263	0.00933082	1.02005					-	-	-	540.227	560.369	-	-	-	-
POS06700	5.47087e+06	7.34205e+06	1.37497e+07	5.89993e+06	1.36498e+07	3.65734e+06	441915	4.30511e+06	2.06117e+06	6.34279e+06	9.22249e+06	3.36167e+06	-1.45598	0.0238885	0.194559	1.38528					-	-	-	540.022	222.135	-	-	-	-
POS06702	5.80541e+06	1.38131e+07	1.1068e+07	1.72546e+07	1.28065e+07	3.50056e+06	6.29652e+06	7.45549e+06	8.68758e+06	1.39224e+06	1.21495e+07	5.46648e+06	-1.15221	0.0198705	0.175778	1.46811					-	-	-	540.016	189.114	-	-	-	-
POS06713	6.08331e+06	2.22113e+07	1.54895e+07	2.13196e+07	1.46893e+07	7.84906e+06	6.4653e+06	3.1024e+06	7.07651e+06	7.07035e+06	1.59586e+07	6.31272e+06	-1.338	0.0124977	0.133041	1.77618					-	-	-	539.952	245.151	-	-	-	-
POS06717	7.43961e+06	1.64357e+07	1.1228e+07	7.23266e+06	1.24892e+07	4.02739e+06	5.68698e+06	6.19147e+06	9.67387e+06	1.6706e+06	1.09651e+07	5.45006e+06	-1.00857	0.0340918	0.238429	1.29553					-	-	-	539.934	105.043	-	-	-	-
POS06731	1.17376e+07	275429	1.42609e+07	1.48376e+07	2.00511e+07	3.91953e+06	177428	450804	657519	253814	1.22325e+07	1.09182e+06	-3.48592	0.0105605	0.120794	2.01138			Sodium caffeine benzoate	-0.623905	-	-	-	539.849	339.301	-	-	-	-
POS06745	5.13679e+06	2.82722e+06	8.79647e+06	1.87396e+06	5.13731e+06	2.0724e+07	1.95403e+07	2.15802e+07	2.84285e+06	2.89852e+07	4.75435e+06	1.87345e+07	1.97838	0.0140133	0.142129	2.18986					-	-	-	539.675	179.112	-	-	-	-
POS06764	1.11691e+07	1.48558e+07	7.51973e+06	1.49279e+07	6.02323e+06	3.92348e+06	3.5679e+06	2.30548e+06	3.78088e+06	5.614e+06	1.08991e+07	3.83835e+06	-1.50566	0.00602183	0.0860011	1.5672			Phosphocreatinine	-6.5463	-	-	-	539.5	194.104	-	-	-	-
POS06786	1.49097e+07	2.53674e+07	4.76652e+07	2.85033e+07	2.23694e+07	9.32365e+06	1.32488e+07	9.88478e+06	1.5021e+07	2.07976e+07	2.7763e+07	1.36552e+07	-1.02372	0.0421989	0.268703	1.98286					-	-	-	539.016	206.14	-	-	-	-
POS06798	7.92835e+06	1.31072e+07	9.94945e+06	8.27724e+06	1.4847e+07	4.80236e+06	7.4738e+06	4.99578e+06	4.93433e+06	7.17187e+06	1.08218e+07	5.87563e+06	-0.881131	0.0103578	0.119679	1.31105			Riccionidin A	-22.3591	-	-	-	538.684	286.229	-	-	-	-
POS06808	2.43996e+06	2.26578e+07	2.64518e+07	2.24243e+07	2.40084e+07	2.53853e+06	2.89469e+06	2.48764e+06	2.60714e+06	2.074e+07	1.95965e+07	6.25359e+06	-1.64783	0.0461296	0.281286	1.93594					-	-	-	538.468	393.339	-	-	-	-
POS06832	1.74361e+06	2.06978e+06	1.4505e+06	3.25658e+06	1.01677e+06	1.147e+07	6.71592e+06	7.53324e+06	3.12422e+06	1.4674e+06	1.90745e+06	6.06215e+06	1.66818	0.0493533	0.291749	1.0913					-	-	-	537.518	744.59	-	-	-	-
POS06904	3.1931e+06	4.63778e+06	3.4059e+06	3.61166e+06	3.8895e+06	599079	635341	1.00189e+06	874034	1.60056e+06	3.74759e+06	942181	-1.99189	1.73497e-05	0.00291754	1.10093					-	-	-	534.725	376.248	-	-	-	-
POS06907	2.62551e+06	4.19858e+06	3.34003e+06	3.85187e+06	3.80495e+06	521702	624146	855978	739191	1.58097e+06	3.56419e+06	864398	-2.04381	3.72109e-05	0.00441742	1.07313			Fosphenytoin	-23.9342	-	-	-	534.725	363.273	-	-	-	-
POS06908	1.14638e+07	4.80032e+06	2.26504e+07	7.08159e+06	2.32081e+07	1.31287e+06	1.09294e+06	2.07247e+06	1.56954e+06	4.29429e+06	1.38408e+07	2.06842e+06	-2.74233	0.0167146	0.158967	2.01162					-	-	-	534.725	546.353	-	-	-	-
POS06910	1.16707e+07	1.87247e+07	1.48734e+07	1.65947e+07	1.69428e+07	2.3818e+06	2.98743e+06	3.81429e+06	3.41946e+06	7.00985e+06	1.57613e+07	3.92257e+06	-2.00651	3.57567e-05	0.00440405	2.24785					-	-	-	534.692	362.269	-	-	-	-
POS06936	9.07748e+06	3.14985e+06	6.37384e+06	3.00038e+06	3.02172e+06	6.11669e+06	1.3895e+07	8.03202e+06	7.16359e+06	1.32695e+07	4.92466e+06	9.69534e+06	0.977269	0.0464631	0.282036	1.20362					-	-	-	534.363	804.553	-	-	-	-
POS06948	1.20483e+07	8.62078e+06	8.16808e+06	1.05176e+07	1.05855e+07	1.3487e+08	3.71909e+07	1.13603e+08	3.2161e+07	1.06763e+08	9.98805e+06	8.49175e+07	3.08779	0.00741463	0.0978161	5.11927			3,4,5-trihydroxy-6-{3,4,8,9,10-pentahydroxy-6-oxo-2-[5,6,12,13,14-pentahydroxy-4-(hydroxymethyl)-9-oxo-3,8-dioxatricyclo[8.4.0.0,]tetradeca-1(14),10,12-trien-11-yl]-6H-benzo[c]chromene-1-carbonyloxy}oxane-2-carboxylic acid	22.6288	-	-	-	534.254	809.589	-	-	-	-
POS06952	1.73906e+06	3.73468e+06	1.91679e+06	3.24614e+06	4.44859e+06	1.088e+07	2.28307e+06	2.02503e+07	3.10473e+07	1.35152e+07	3.01705e+06	1.55952e+07	2.36989	0.0318358	0.229668	1.92189					-	-	-	534.225	768.59	-	-	-	-
POS06957	1.50596e+08	1.37469e+07	2.44658e+07	2.45319e+07	2.34928e+07	1.67448e+08	1.66197e+08	1.7018e+08	1.40848e+08	1.12756e+08	4.73667e+07	1.51486e+08	1.67724	0.00604145	0.0862024	6.06857					-	-	-	534.159	783.573	-	-	-	-
POS06959	1.1139e+08	6.61971e+06	4.8689e+07	8.03048e+07	3.36428e+07	3.43782e+08	3.42565e+08	3.49217e+08	2.91251e+08	2.31024e+08	5.61293e+07	3.11568e+08	2.47272	2.24047e-05	0.00338132	10.4876					-	-	-	534.105	782.569	-	-	-	-
POS06969	1.46764e+07	2.78805e+06	6.16172e+06	4.67119e+06	3.15551e+06	2.07553e+07	1.4419e+07	2.3083e+07	1.23552e+07	1.10945e+07	6.29057e+06	1.63414e+07	1.37727	0.0141565	0.142824	1.81407					-	-	-	534.082	746.606	-	-	-	-
POS07108	5.70227e+06	4.56938e+06	2.99767e+06	5.5013e+06	3.0691e+06	1.08915e+07	6.79164e+06	7.73087e+06	1.08975e+07	5.73912e+06	4.36794e+06	8.41011e+06	0.945171	0.0101759	0.118134	1.17251					-	-	-	528.253	650.439	-	-	-	-
POS07344	1.78378e+07	4.24993e+07	3.96124e+07	3.72058e+07	4.86194e+07	6.25725e+06	6.65307e+06	9.99338e+06	7.81931e+06	1.66792e+07	3.7155e+07	9.48044e+06	-1.97053	0.00105131	0.0292274	3.30776					-	-	-	517.624	546.353	-	-	-	-
POS07383	296913	1.48582e+07	1.85468e+07	1.49964e+07	1.28108e+07	0	369294	0	268340	6.0491e+06	1.23018e+07	1.33735e+06	-3.20143	0.0113773	0.125937	1.90636					-	-	-	517.136	811.667	-	-	-	-
POS07385	3.22094e+07	2.51133e+06	8.06787e+06	1.94576e+06	4.05084e+06	3.12668e+07	4.22151e+07	2.76529e+07	5.76609e+07	1.5876e+07	9.75705e+06	3.49343e+07	1.84013	0.0242947	0.196078	2.80418			Degalloyltheaflavonin	18.9015	-	-	-	517.129	785.649	-	-	-	-
POS07392	8.55504e+06	768943	265746	3.1768e+06	1.35607e+06	6.86839e+06	1.08303e+07	6.24914e+06	6.97041e+06	5.67291e+06	2.82452e+06	7.31823e+06	1.37349	0.034492	0.239854	1.16711					-	-	-	516.987	732.554	-	-	-	-
POS07408	5.32381e+07	9.81083e+06	8.57992e+06	1.5648e+07	1.61088e+07	4.97906e+07	8.71197e+07	3.87601e+07	3.99054e+07	3.74915e+07	2.06771e+07	5.06135e+07	1.29149	0.0436913	0.273607	2.98126			3,4,5-trihydroxy-6-{3,4,8,9,10-pentahydroxy-6-oxo-2-[5,6,12,13,14-pentahydroxy-4-(hydroxymethyl)-9-oxo-3,8-dioxatricyclo[8.4.0.0,]tetradeca-1(14),10,12-trien-11-yl]-6H-benzo[c]chromene-1-carbonyloxy}oxane-2-carboxylic acid	22.2986	-	-	-	516.815	809.588	-	-	-	-
POS07413	1.08929e+08	2.40139e+07	3.58166e+07	3.26876e+07	3.20881e+07	1.0919e+08	1.66105e+08	1.11692e+08	8.29247e+07	8.09182e+07	4.6707e+07	1.10166e+08	1.23797	0.0202092	0.177147	4.55161					-	-	-	516.703	808.585	-	-	-	-
POS07437	8.94378e+07	1.02265e+07	1.64243e+07	4.24549e+07	1.53415e+07	8.34316e+07	9.63895e+07	9.98773e+07	1.028e+08	4.47791e+07	3.4777e+07	8.54555e+07	1.29704	0.0239606	0.194895	3.96626					-	-	-	516.107	784.582	-	-	-	-
POS07441	3.51262e+06	7.00703e+06	6.09025e+06	5.02491e+06	7.30402e+06	1.41187e+06	2.4145e+06	2.10702e+06	1.55122e+06	3.26156e+06	5.78777e+06	2.14924e+06	-1.42918	0.00148726	0.0374232	1.18662					-	-	-	515.937	572.369	-	-	-	-
POS07444	1.27005e+07	3.60496e+06	4.67661e+06	1.71674e+07	3.88185e+06	1.67981e+07	1.4191e+07	1.34591e+07	1.31455e+07	2.22671e+07	8.40626e+06	1.59722e+07	0.926025	0.0479683	0.28724	1.48945			2-Furoate	-0.776336	-	-	-	515.903	113.091	-	-	-	-
POS07489	1.09084e+07	1.05252e+07	9.95807e+06	8.36843e+06	1.2339e+07	5.42609e+06	7.58615e+06	6.95289e+06	4.46236e+06	5.04984e+06	1.04198e+07	5.89547e+06	-0.821651	0.000853768	0.0257701	1.35373					-	-	-	514.797	552.393	-	-	-	-
POS07491	5.89469e+07	5.86863e+07	5.71437e+07	4.54598e+07	6.78053e+07	3.17801e+07	4.32438e+07	3.99073e+07	2.83317e+07	3.04424e+07	5.76084e+07	3.47411e+07	-0.729637	0.00108225	0.0298202	3.0283					-	-	-	514.774	551.39	-	-	-	-
POS07492	1.89342e+08	1.91018e+08	1.8237e+08	1.58862e+08	2.19658e+08	1.01248e+08	1.40853e+08	1.29409e+08	8.98023e+07	9.91978e+07	1.8825e+08	1.12102e+08	-0.747838	0.000558138	0.0199982	5.58403					-	-	-	514.774	550.387	-	-	-	-
POS07526	2.96526e+08	5.67602e+08	6.06702e+08	5.03332e+08	5.49932e+08	1.3851e+08	2.29158e+08	5.21697e+08	1.16847e+08	2.06455e+08	5.04819e+08	2.42534e+08	-1.05758	0.0204834	0.178768	9.19497					-	-	-	514.014	122.097	-	-	-	-
POS07527	2.34453e+08	1.55339e+07	3.07698e+07	5.22972e+07	3.41131e+07	2.09889e+08	2.16114e+08	3.25831e+08	1.80415e+08	1.06322e+08	7.34334e+07	2.07714e+08	1.50009	0.0374976	0.252404	6.2283					-	-	-	513.999	783.573	-	-	-	-
POS07530	2.60623e+07	3.6646e+06	2.51401e+06	3.12999e+07	4.16019e+06	2.7076e+07	2.55566e+07	3.01567e+07	2.78963e+07	3.29937e+07	1.35402e+07	2.87358e+07	1.0856	0.0443147	0.275193	2.10336			Ruthenium	-24.6996	-	-	-	513.987	102.075	-	-	-	-
POS07537	5.6127e+06	2.07324e+06	2.99369e+06	3.477e+06	3.19062e+06	6.9604e+06	7.69792e+06	7.28781e+06	6.27082e+06	7.89166e+06	3.46945e+06	7.22172e+06	1.05764	0.000426113	0.0169186	1.23334					-	-	-	513.707	100.087	-	-	-	-
POS07552	2.60968e+07	1.76836e+07	1.70782e+06	1.67611e+07	3.04096e+07	6.34589e+06	8.00592e+06	1.09085e+07	5.03578e+06	965810	1.85318e+07	6.25239e+06	-1.56752	0.0456383	0.280217	1.9655					-	-	-	513.562	538.351	-	-	-	-
POS07553	5.92549e+07	6.05498e+06	6.50751e+06	8.85317e+07	6.05188e+06	7.63091e+07	7.41297e+07	6.90765e+07	7.09064e+07	1.09196e+08	3.32802e+07	7.99236e+07	1.26396	0.0376396	0.252823	3.76562					-	-	-	513.56	126.066	-	-	-	-
POS07566	8.38577e+06	5.48233e+06	1.04689e+07	5.96685e+06	1.06287e+07	1.84307e+06	2.4591e+06	3.19345e+06	1.42472e+06	1.58716e+06	8.1865e+06	2.1015e+06	-1.96183	0.000659732	0.0219172	1.58368					-	-	-	513.329	539.39	-	-	-	-
POS07569	2.82995e+07	1.85242e+07	3.50261e+07	1.91287e+07	3.11029e+07	6.46843e+06	8.19491e+06	1.10572e+07	5.21502e+06	5.61101e+06	2.64163e+07	7.30932e+06	-1.85362	0.000546933	0.0196792	2.80665					-	-	-	513.2	538.387	-	-	-	-
POS07589	7.78135e+06	1.77405e+07	1.75731e+07	1.75451e+07	1.84574e+07	683307	6.74128e+06	7.47716e+06	1.23685e+07	2.11087e+06	1.58195e+07	5.87622e+06	-1.42874	0.00893393	0.109137	1.86442			Methyl methylthio selenide	2.31783	-	-	-	512.603	142.098	-	-	-	-
POS07592	1.02156e+07	8.16827e+06	7.22366e+06	7.19345e+06	9.7045e+06	1.29449e+07	1.47921e+07	1.06882e+07	9.63975e+06	1.23985e+07	8.5011e+06	1.20927e+07	0.508416	0.0111372	0.124563	1.11317			3-Fluoro-cis,cis-mucote	1.55512	-	-	-	512.457	161.107	-	-	-	-
POS07622	2.32347e+07	5.53395e+06	3.97582e+06	2.32554e+07	4.50592e+06	2.54833e+07	2.58334e+07	2.58262e+07	2.58615e+07	2.62979e+07	1.21011e+07	2.58605e+07	1.09561	0.0165951	0.158171	2.13361					-	-	-	511.19	152.082	-	-	-	-
POS07751	299708	60917.7	25824.9	0	15520.9	5.96728e+06	5.65028e+06	5.18514e+06	8.78058e+06	4.751e+06	80394.3	6.06686e+06	6.23771	3.02547e-05	0.00401537	1.60175					-	-	-	506.159	557.441	-	-	-	-
POS07761	1.22791e+07	2.11618e+07	2.98643e+07	2.72828e+07	3.1458e+07	8.62231e+06	8.68264e+06	1.09984e+07	9.99169e+06	1.49014e+07	2.44092e+07	1.06393e+07	-1.19802	0.00575531	0.0832982	2.23693					-	-	-	505.379	562.327	-	-	-	-
POS07770	4.18997e+06	6.08297e+06	5.23739e+06	5.67125e+06	8.80969e+06	2.14666e+06	2.38842e+06	4.00395e+06	2.81456e+06	4.38994e+06	5.99825e+06	3.14871e+06	-0.929783	0.0125622	0.13346	1.00291			DTDP-alpha-D-glucose(2-)	15.5959	-	-	-	504.91	563.329	-	-	-	-
POS07774	8.16906e+07	1.00052e+08	1.43453e+08	1.25711e+08	8.16901e+07	5.85292e+07	5.76741e+07	7.00281e+07	6.56137e+07	9.75185e+07	1.06519e+08	6.98727e+07	-0.608312	0.0331362	0.235385	3.25597					-	-	-	504.745	546.353	-	-	-	-
POS07793	1.70202e+07	1.4e+07	1.54548e+07	2.25037e+07	1.68988e+07	1.14325e+07	9.75077e+06	1.3428e+07	1.07397e+07	1.09266e+07	1.71755e+07	1.12555e+07	-0.609722	0.00534929	0.0796393	1.48265					-	-	-	502.728	184.074	-	-	-	-
POS07804	1.94887e+06	1.73654e+06	2.34369e+06	2.49682e+06	2.59716e+06	4.36914e+07	4.97488e+07	5.19889e+07	5.43298e+07	4.79286e+07	2.22462e+06	4.95375e+07	4.47689	5.17149e-09	1.24168e-05	4.62483			3-hydroxy-2-isobutyrate	20.8151	-	-	-	502.412	104.107	-	-	-	-
POS07808	1.16122e+07	5.84953e+06	1.18883e+07	1.21177e+07	1.08595e+07	6.60461e+06	4.83915e+06	7.22666e+06	4.61772e+06	6.18464e+06	1.04654e+07	5.89456e+06	-0.828179	0.00720836	0.0960575	1.29598					-	-	-	502.124	506.361	-	-	-	-
POS07814	8.76609e+09	7.44365e+09	8.66163e+09	7.76484e+09	9.16222e+09	4.64039e+09	4.0555e+09	5.71898e+09	4.68196e+09	5.50033e+09	8.35969e+09	4.91943e+09	-0.764956	5.53259e-05	0.00541558	38.7984					-	-	-	502.112	524.37	-	-	-	-
POS07815	2.45151e+09	2.12007e+09	2.4606e+09	2.20187e+09	2.5982e+09	1.33606e+09	1.1671e+09	1.62836e+09	1.34391e+09	1.56721e+09	2.36645e+09	1.40853e+09	-0.748537	5.06301e-05	0.00508437	20.4835					-	-	-	502.112	525.374	-	-	-	-
POS07816	4.57532e+08	3.8173e+08	4.5025e+08	4.13083e+08	4.7154e+08	2.44595e+08	2.11536e+08	2.9972e+08	2.44951e+08	2.87526e+08	4.34827e+08	2.57666e+08	-0.754941	5.60282e-05	0.00542037	8.80278					-	-	-	502.112	526.377	-	-	-	-
POS07817	6.16186e+07	5.35514e+07	6.11083e+07	5.7899e+07	6.46357e+07	3.5429e+07	3.00183e+07	4.19255e+07	3.36129e+07	3.97524e+07	5.97626e+07	3.61476e+07	-0.725342	3.35006e-05	0.00426587	3.22468					-	-	-	502.112	527.38	-	-	-	-
POS07821	3.12962e+06	7.71044e+06	9.31059e+06	5.17508e+06	9.80382e+06	2.45083e+06	1.60277e+06	3.22018e+06	1.91882e+06	6.60793e+06	7.02591e+06	3.16011e+06	-1.15271	0.0377716	0.253515	1.07705					-	-	-	502.104	552.331	-	-	-	-
POS07823	4.71575e+07	6.55596e+07	7.712e+07	5.18101e+07	8.27836e+07	1.85933e+07	1.62874e+07	2.78891e+07	1.98955e+07	3.97376e+07	6.48862e+07	2.44806e+07	-1.40627	0.00109576	0.0301145	4.01316					-	-	-	502.104	1049.74	-	-	-	-
POS07825	6.99499e+06	5.31767e+06	6.54563e+06	6.99468e+06	7.04649e+06	3.76013e+06	3.38243e+06	4.68774e+06	3.62692e+06	4.50076e+06	6.57989e+06	3.9916e+06	-0.721098	0.000252548	0.0125141	1.04834					-	-	-	502.101	528.381	-	-	-	-
POS07829	1.6301e+08	2.14302e+08	2.57831e+08	1.70736e+08	2.73789e+08	6.26243e+07	5.35919e+07	9.37884e+07	6.51716e+07	1.31278e+08	2.15934e+08	8.12908e+07	-1.40942	0.000938189	0.0272881	7.35158			TG(20:0/22:5(4Z,7Z,10Z,13Z,16Z)/24:1(15Z))	2.01975	-	-	-	501.817	1048.74	-	-	-	-
POS07830	3.15109e+08	3.96087e+08	4.81558e+08	3.18524e+08	5.05346e+08	1.18274e+08	1.02935e+08	1.81665e+08	1.24098e+08	2.3786e+08	4.03325e+08	1.52966e+08	-1.39873	0.000702455	0.0229992	10.0803					-	-	-	501.803	1047.74	-	-	-	-
POS07851	2.26187e+07	2.59585e+07	2.33409e+07	1.83725e+07	2.36874e+07	1.6572e+07	2.35789e+07	1.79931e+07	1.50184e+07	1.60171e+07	2.27956e+07	1.78359e+07	-0.35397	0.0349689	0.242024	1.20596					-	-	-	499.967	550.387	-	-	-	-
POS07964	8.39244e+06	6.55584e+06	8.27786e+06	7.66062e+06	7.70882e+06	4.29119e+06	4.36189e+06	5.38636e+06	4.16992e+06	4.42676e+06	7.71912e+06	4.52722e+06	-0.769809	3.88057e-05	0.00448272	1.17865			3,4,5-trihydroxy-6-[2,3,4-trihydroxy-5-(3,5,7-trihydroxy-4-oxo-4H-chromen-2-yl)phenoxy]oxane-2-carboxylic acid	-14.5406	-	-	-	496.756	511.36	-	-	-	-
POS07982	5.24476e+06	1.78134e+06	534807	1.06313e+06	3.38589e+06	7.87873e+06	1.64132e+07	1.50407e+07	5.32993e+06	1.81939e+07	2.40199e+06	1.25713e+07	2.38783	0.00508047	0.0770266	1.93894					-	-	-	496.437	804.553	-	-	-	-
POS07987	4.3806e+07	4.86701e+07	6.04211e+07	5.21579e+07	3.05325e+07	3.5434e+07	2.44727e+07	4.34153e+07	2.90131e+07	3.17567e+07	4.71175e+07	3.28183e+07	-0.521762	0.0415061	0.266719	2.01541					-	-	-	496.404	95.061	-	-	-	-
POS08108	5.19408e+08	2.85823e+07	2.1923e+07	6.89689e+07	7.37021e+07	5.01197e+08	5.1986e+08	6.39341e+08	4.18798e+08	4.4999e+08	1.42517e+08	5.05837e+08	1.82754	0.00741388	0.0978161	11.2309					-	-	-	495.075	782.569	-	-	-	-
POS08176	2.49832e+08	1.63091e+07	2.52507e+07	3.48472e+07	3.555e+07	2.43233e+08	2.5316e+08	3.09914e+08	2.04273e+08	2.24042e+08	7.23578e+07	2.46924e+08	1.77085	0.00658263	0.0909299	7.82761					-	-	-	493.861	783.573	-	-	-	-
POS08208	4.17065e+06	6.36187e+06	6.3156e+06	316536	209770	7.10334e+06	8.96125e+06	8.9101e+06	8.10627e+06	9.53841e+06	3.47489e+06	8.52387e+06	1.29454	0.00781558	0.10079	1.36862					-	-	-	493.353	578.419	-	-	-	-
POS08242	2.54155e+07	2.31453e+07	2.2419e+07	2.20858e+07	2.46365e+07	3.04416e+07	2.23388e+07	3.07548e+07	3.24999e+07	3.52621e+07	2.35404e+07	3.02594e+07	0.362246	0.0174569	0.1624	1.45752					-	-	-	492.575	483.328	-	-	-	-
POS08248	1.51673e+07	295824	661624	165576	1.00194e+06	2.01947e+07	1.15734e+07	1.07432e+07	1.18606e+07	1.33495e+07	3.45845e+06	1.35443e+07	1.96949	0.0178688	0.165012	1.7977					-	-	-	492.469	643.286	-	-	-	-
POS08265	275764	330462	288247	2.15626e+06	497009	7.28545e+06	5.89189e+06	7.36645e+06	5.97415e+06	134645	709549	5.33052e+06	2.9093	0.0102697	0.118805	1.25604					-	-	-	491.836	140.011	-	-	-	-
POS08267	3.83504e+07	2.98751e+07	3.43795e+07	4.37976e+07	3.91676e+07	1.84771e+07	1.53767e+07	2.39798e+07	1.71474e+07	1.85794e+07	3.7114e+07	1.87121e+07	-0.987997	0.000155586	0.00964595	2.80661					-	-	-	491.798	184.074	-	-	-	-
POS08276	1.15939e+07	1.28885e+07	1.4591e+07	1.2053e+07	1.53343e+07	9.44164e+06	5.5179e+06	8.42891e+06	5.59487e+06	9.21745e+06	1.32921e+07	7.64015e+06	-0.7989	0.00104337	0.0290557	1.50914			dTDP-L-mycarose	-13.7232	-	-	-	491.635	547.356	-	-	-	-
POS08277	6.52741e+08	5.14912e+08	6.24202e+08	5.65287e+08	6.81249e+08	2.96528e+08	2.49061e+08	3.97888e+08	2.75807e+08	3.34424e+08	6.07678e+08	3.10742e+08	-0.967591	7.04735e-05	0.00620426	11.3906					-	-	-	491.634	525.374	-	-	-	-
POS08278	4.11504e+07	4.53891e+07	4.90867e+07	4.10293e+07	5.26334e+07	2.03939e+07	1.94343e+07	2.76678e+07	1.98777e+07	3.2509e+07	4.58578e+07	2.39765e+07	-0.935544	0.00022457	0.0116984	3.02905					-	-	-	491.634	546.353	-	-	-	-
POS08279	6.36187e+06	6.79528e+06	7.67913e+06	6.74622e+06	7.68777e+06	2.84666e+06	2.61745e+06	4.18313e+06	2.82078e+06	4.32844e+06	7.05405e+06	3.35929e+06	-1.0703	3.9683e-05	0.00450157	1.26405					-	-	-	491.633	562.327	-	-	-	-
POS08280	1.63356e+07	1.30372e+07	1.60098e+07	1.42588e+07	1.74471e+07	7.51201e+06	6.35629e+06	1.00256e+07	6.84437e+06	8.47777e+06	1.54177e+07	7.8432e+06	-0.975074	7.42887e-05	0.00634383	1.81796					-	-	-	491.631	527.38	-	-	-	-
POS08281	1.18717e+08	9.38094e+07	1.12929e+08	1.03216e+08	1.24173e+08	5.38995e+07	4.44771e+07	7.23597e+07	5.01523e+07	5.96882e+07	1.10569e+08	5.61154e+07	-0.978475	6.70277e-05	0.00602132	4.88141					-	-	-	491.63	526.377	-	-	-	-
POS08282	5.35706e+06	7.16917e+06	9.90602e+06	7.35135e+06	1.00563e+07	3.38797e+06	3.49312e+06	5.51766e+06	3.75018e+06	6.10847e+06	7.96798e+06	4.45148e+06	-0.839929	0.0104688	0.120102	1.10972					-	-	-	491.609	606.285	-	-	-	-
POS08300	6.50146e+06	5.00651e+06	4.22105e+06	3.22283e+06	4.83004e+06	313157	246507	163300	333996	4.93296e+06	4.75637e+06	1.19798e+06	-1.98925	0.0108041	0.122677	1.1096			Deamino-D+	15.0097	-	-	-	491.164	666.435	-	-	-	-
POS08341	1.5714e+07	1.12837e+07	1.60733e+07	1.72343e+07	1.48042e+07	2.39746e+07	2.30902e+07	2.80469e+07	2.90529e+07	1.96565e+07	1.50219e+07	2.47642e+07	0.721189	0.00119951	0.0321627	1.93702					-	-	-	488.796	482.361	-	-	-	-
POS08477	7.19726e+06	4.81957e+06	5.99786e+06	5.12319e+06	5.44204e+06	2.56063e+06	2.68719e+06	3.44717e+06	2.17697e+06	1.8247e+06	5.71598e+06	2.53933e+06	-1.17055	0.000218656	0.011481	1.15785					-	-	-	485.731	537.375	-	-	-	-
POS08478	2.33383e+07	1.57071e+07	2.09028e+07	1.6238e+07	1.88838e+07	8.56139e+06	9.1971e+06	1.17368e+07	1.01824e+07	6.25852e+06	1.9014e+07	9.18725e+06	-1.04936	0.000404576	0.0164388	2.02571					-	-	-	485.719	536.371	-	-	-	-
POS08515	80653.6	22514.7	43124.3	54845.1	51321.1	4.08114e+06	4.01057e+06	5.02635e+06	6.11631e+06	4.55777e+06	50491.7	4.75843e+06	6.55829	1.88354e-06	0.000700651	1.43978					-	-	-	484.632	531.426	-	-	-	-
POS08534	4.46868e+06	4.96951e+06	5.04859e+06	0	3155.38	5.35552e+06	6.85455e+06	6.25984e+06	8.10892e+06	7.85549e+06	2.89799e+06	6.88686e+06	1.2488	0.014894	0.147707	1.1801					-	-	-	484.394	553.407	-	-	-	-
POS08744	8.57743e+07	4.28333e+07	6.48513e+07	6.3576e+07	5.94762e+07	1.00986e+08	9.24177e+07	1.00407e+08	1.13532e+08	7.7316e+07	6.33022e+07	9.69319e+07	0.614715	0.00602408	0.0860011	3.42616					-	-	-	478.428	508.376	-	-	-	-
POS08745	2.46805e+07	1.22905e+07	1.83108e+07	1.79296e+07	1.69185e+07	2.91772e+07	2.64615e+07	2.92662e+07	3.24411e+07	2.20872e+07	1.8026e+07	2.78866e+07	0.629496	0.00564461	0.0822134	1.85879			6-[2,3-dihydroxy-5-({[2,3,5-trihydroxy-6-(hydroxymethyl)oxan-4-yl]oxy}carbonyl)phenoxy]-3,4,5-trihydroxyoxane-2-carboxylic acid	-24.0716	-	-	-	478.425	509.38	-	-	-	-
POS08794	8.51687e+07	4.62204e+06	9.69285e+06	1.31269e+07	1.46512e+07	1.36827e+08	1.11377e+08	7.94133e+07	9.88877e+07	1.1347e+08	2.54524e+07	1.07995e+08	2.08509	0.00163475	0.0399403	5.63497					-	-	-	476.482	783.573	-	-	-	-
POS08805	2.83196e+07	2.6931e+06	4.29922e+06	1.41878e+07	3.89213e+06	2.66632e+07	4.68683e+07	2.48566e+07	6.13678e+07	1.84645e+07	1.06784e+07	3.56441e+07	1.73897	0.0285397	0.21604	2.78176					-	-	-	476.44	784.582	-	-	-	-
POS08843	3.07959e+07	2.2873e+07	1.37841e+07	2.14728e+07	2.78673e+07	1.49381e+07	1.47406e+07	1.90348e+07	1.44371e+07	1.25379e+07	2.33586e+07	1.51377e+07	-0.625811	0.0296505	0.220881	1.65189			6-[7,8-dihydroxy-3,5-dioxo-9-(sulfooxy)-1H,2H,3H,5H-cyclopenta[c]isochromene-1-carbonyloxy]-3,4,5-trihydroxyoxane-2-carboxylic acid	-22.8279	-	-	-	475.808	549.375	-	-	-	-
POS08868	2.32399e+07	1.42959e+07	2.18782e+07	1.37194e+07	1.81241e+07	1.09553e+07	1.04014e+07	9.47345e+06	1.04095e+07	9.92544e+06	1.82515e+07	1.0233e+07	-0.834783	0.00331121	0.0604605	1.75					-	-	-	475.355	512.362	-	-	-	-
POS08872	2.01543e+07	1.31146e+07	1.75717e+07	1.74802e+07	1.00412e+07	8.47786e+06	5.76273e+06	1.04412e+07	8.70653e+06	5.49459e+06	1.56724e+07	7.77657e+06	-1.01102	0.00469178	0.07373	1.70407					-	-	-	475.269	532.338	-	-	-	-
POS08990	2.54769e+07	2.59138e+07	2.38617e+07	2.12349e+07	1.53812e+07	1.52364e+07	1.14954e+07	1.32902e+07	8.25402e+06	2.41434e+07	2.23737e+07	1.44839e+07	-0.627354	0.043726	0.273607	1.48448					-	-	-	470.683	464.314	-	-	-	-
POS09138	9.49566e+06	9.55923e+06	5.8298e+06	7.00957e+06	3.87801e+06	3.13399e+06	1.71539e+06	2.21621e+06	330762	5.68245e+06	7.15445e+06	2.61576e+06	-1.45161	0.0121679	0.130903	1.22613					-	-	-	468.05	304.235	-	-	-	-
POS09148	4.40595e+07	4.46714e+07	2.73102e+07	3.1998e+07	1.80732e+07	1.45965e+07	8.06448e+06	1.05679e+07	1.67385e+06	2.65825e+07	3.32225e+07	1.22971e+07	-1.43385	0.0126966	0.134562	2.62726					-	-	-	468.04	303.232	-	-	-	-
POS09246	4.54291e+07	7.26733e+06	1.01922e+07	8.79083e+06	9.31328e+06	3.74098e+07	5.85261e+07	3.738e+07	3.20853e+07	3.05593e+07	1.61986e+07	3.91921e+07	1.2747	0.0321761	0.231051	2.65723					-	-	-	466.784	808.585	-	-	-	-
POS09253	1.13148e+08	7.59789e+07	1.11419e+08	8.50662e+07	9.51561e+07	5.29467e+07	5.46621e+07	6.03134e+07	5.21962e+07	5.13712e+07	9.61535e+07	5.42979e+07	-0.824443	0.000490536	0.0182988	4.15571					-	-	-	466.687	510.356	-	-	-	-
POS09254	3.1102e+07	2.09039e+07	3.05647e+07	2.31691e+07	2.56627e+07	1.4838e+07	1.50583e+07	1.65999e+07	1.4158e+07	1.41379e+07	2.62805e+07	1.49584e+07	-0.813033	0.000570507	0.0201979	2.15506			3,4,5-trihydroxy-6-[2,3,4-trihydroxy-5-(3,5,7-trihydroxy-4-oxo-4H-chromen-2-yl)phenoxy]oxane-2-carboxylic acid	-15.8539	-	-	-	466.687	511.359	-	-	-	-
POS09260	2.08296e+08	1.12574e+07	1.54797e+07	2.5308e+07	2.74181e+07	1.65616e+08	1.7583e+08	1.58679e+08	1.97383e+08	4.19065e+08	5.75518e+07	2.23315e+08	1.95614	0.0285527	0.216052	7.17971					-	-	-	466.435	782.569	-	-	-	-
POS09268	1.22079e+07	1.77786e+06	1.96319e+06	6.40399e+06	2.25405e+06	1.16122e+07	2.54917e+07	1.07606e+07	1.54826e+07	6.50139e+06	4.92139e+06	1.39697e+07	1.50516	0.0441569	0.274859	1.64382					-	-	-	466.218	785.589	-	-	-	-
POS09270	5.36547e+06	3.46494e+06	4.47668e+06	4.33429e+06	4.51116e+06	7.15248e+06	6.68897e+06	7.71655e+06	8.19581e+06	6.36712e+06	4.43051e+06	7.22419e+06	0.705363	0.000254351	0.0125799	1.0611			Penoxsulam	-20.979	-	-	-	466.19	484.367	-	-	-	-
POS09272	3.33094e+07	2.10333e+07	2.75115e+07	2.73918e+07	2.80191e+07	4.30233e+07	4.02388e+07	4.81325e+07	4.94483e+07	3.86249e+07	2.7453e+07	4.38936e+07	0.677045	0.000455725	0.0175647	2.54929			Cycloprothrin	3.59478	-	-	-	466.166	483.364	-	-	-	-
POS09318	3.67605e+06	7.14749e+06	5.61034e+06	0	0	8.14631e+06	1.0425e+07	1.10147e+07	1.03993e+07	9.43079e+06	3.28678e+06	9.88322e+06	1.58831	0.0026249	0.0524194	1.6093					-	-	-	464.435	552.402	-	-	-	-
POS09338	3.20614e+07	3.68129e+06	5.29459e+06	1.56314e+07	5.73294e+06	2.7738e+07	3.41711e+07	2.69961e+07	4.00258e+07	5.80043e+07	1.24803e+07	3.73871e+07	1.58288	0.0126066	0.133877	2.91523					-	-	-	463.88	784.583	-	-	-	-
POS09353	1.03145e+08	5.17823e+06	7.81877e+06	1.23009e+07	1.3006e+07	7.98318e+07	1.28072e+08	1.16922e+08	6.56974e+07	8.29188e+07	2.82898e+07	9.46884e+07	1.74291	0.0172994	0.161805	4.66203					-	-	-	463.442	783.573	-	-	-	-
POS09368	7.82945e+07	6.95056e+07	6.57667e+07	6.98331e+07	7.77075e+07	4.43562e+07	4.57125e+07	5.25177e+07	4.7016e+07	4.66968e+07	7.22215e+07	4.72598e+07	-0.611813	2.16796e-05	0.00330483	3.32761					-	-	-	463.053	544.338	-	-	-	-
POS09369	2.24801e+07	1.98073e+07	1.90088e+07	2.03529e+07	2.29019e+07	1.24208e+07	1.30448e+07	1.49705e+07	1.34542e+07	1.34036e+07	2.09102e+07	1.34588e+07	-0.635658	2.64652e-05	0.00371794	1.8169			dTDP-3-methyl-4-oxo-2,6-dideoxy-L-allose	-12.6014	-	-	-	463.052	545.341	-	-	-	-
POS09388	2.04715e+07	1.58781e+07	1.86623e+07	1.18741e+07	2.57891e+07	6.81928e+06	8.02101e+06	9.1808e+06	9.2123e+06	8.33896e+06	1.8535e+07	8.31447e+06	-1.15656	0.00252932	0.0514022	2.01499			TG(20:1(11Z)/22:6(4Z,7Z,10Z,13Z,16Z,19Z)/24:1(15Z))	2.89804	-	-	-	462.907	1044.71	-	-	-	-
POS09389	6.59996e+06	5.36136e+06	6.36518e+06	3.79252e+06	8.11266e+06	2.1366e+06	3.03878e+06	3.03722e+06	3.18281e+06	2.90355e+06	6.04634e+06	2.85979e+06	-1.08015	0.00257182	0.0518507	1.12037					-	-	-	462.907	1045.71	-	-	-	-
POS09402	3.56282e+07	2.76421e+07	3.28143e+07	2.10174e+07	4.53339e+07	1.18464e+07	1.45353e+07	1.65763e+07	1.67917e+07	1.46601e+07	3.24872e+07	1.4882e+07	-1.12631	0.00286445	0.0554233	2.63708					-	-	-	462.903	1043.7	-	-	-	-
POS09403	5.21745e+08	4.53857e+08	4.96921e+08	4.35603e+08	5.69484e+08	3.27543e+08	3.29446e+08	3.76151e+08	3.64283e+08	4.36939e+08	4.95522e+08	3.66872e+08	-0.433671	0.00331272	0.0604605	7.07455					-	-	-	462.902	523.358	-	-	-	-
POS09405	1.20791e+07	9.63992e+06	1.04444e+07	1.07157e+07	7.10416e+06	6.20467e+06	5.93863e+06	7.43547e+06	6.65625e+06	6.8869e+06	9.99664e+06	6.62438e+06	-0.593657	0.00451839	0.071932	1.10555					-	-	-	462.902	525.364	-	-	-	-
POS09410	9.22511e+07	7.67691e+07	8.36232e+07	7.96367e+07	1.03625e+08	5.46667e+07	5.29767e+07	6.30683e+07	5.88616e+07	5.86656e+07	8.71811e+07	5.76478e+07	-0.59675	0.00045379	0.0175647	3.54208					-	-	-	462.877	524.362	-	-	-	-
POS09445	1.83439e+09	1.58201e+09	1.72764e+09	1.5198e+09	1.98968e+09	1.13106e+09	1.14232e+09	1.29426e+09	1.25624e+09	1.51221e+09	1.7307e+09	1.26722e+09	-0.449696	0.00285289	0.0552807	13.4787					-	-	-	462.288	522.355	-	-	-	-
POS09506	3.32134e+07	5.187e+07	3.33217e+07	5.59372e+07	3.31666e+07	1.92317e+07	2.31029e+07	2.6253e+07	3.36086e+07	2.50528e+07	4.15018e+07	2.54498e+07	-0.705518	0.0213352	0.182358	2.23967					-	-	-	460.387	101.071	-	-	-	-
POS09522	2.1692e+07	2.18968e+07	2.25833e+07	1.82319e+07	1.96314e+07	2.62049e+07	2.44514e+07	2.58496e+07	2.57494e+07	2.58124e+07	2.08071e+07	2.56135e+07	0.299829	0.000535503	0.0193477	1.39976			Nedocromil	-2.17949	-	-	-	460.108	372.347	-	-	-	-
POS09553	4.12057e+06	1.2245e+07	1.09636e+07	8.20794e+06	1.36071e+07	6.56075e+06	5.22623e+06	5.33732e+06	4.38177e+06	6.53416e+06	9.82882e+06	5.60805e+06	-0.809521	0.0408926	0.265034	1.1181					-	-	-	459.469	132.531	-	-	-	-
POS09760	1.83032e+07	2.17576e+07	1.84571e+07	1.71263e+07	1.0702e+07	1.03513e+07	6.28779e+06	1.13158e+07	4.71938e+06	1.57909e+07	1.72692e+07	9.69303e+06	-0.833184	0.0218215	0.184839	1.52827					-	-	-	454.562	546.283	-	-	-	-
POS09768	1.08764e+07	9.00237e+06	1.06157e+07	7.03582e+06	1.16416e+07	5.57646e+06	6.21401e+06	6.77095e+06	6.57184e+06	6.15501e+06	9.83438e+06	6.25766e+06	-0.652212	0.00289131	0.0558205	1.1829			TG(18:0/22:6(4Z,7Z,10Z,13Z,16Z,19Z)/24:1(15Z))	24.5863	-	-	-	454.001	1018.69	-	-	-	-
POS09769	1.97498e+07	1.55734e+07	1.87355e+07	1.27669e+07	2.08216e+07	9.76539e+06	1.11927e+07	1.22989e+07	1.11912e+07	1.12454e+07	1.75294e+07	1.11387e+07	-0.654195	0.00312328	0.0582961	1.57899					-	-	-	453.934	1017.69	-	-	-	-
POS09770	7.63801e+07	6.45268e+07	7.25206e+07	6.15626e+07	7.96698e+07	4.91538e+07	4.94197e+07	5.86311e+07	5.50122e+07	5.27252e+07	7.0932e+07	5.29884e+07	-0.420759	0.00169519	0.0407729	2.69669					-	-	-	453.904	523.359	-	-	-	-
POS09787	2.82058e+07	3.19699e+07	2.82915e+07	2.01374e+07	2.982e+07	1.40468e+07	1.4165e+07	1.68744e+07	1.37859e+07	1.61677e+07	2.76849e+07	1.50079e+07	-0.883374	0.00031379	0.0141184	2.292			dTDP-L-mycarose	-7.16122	-	-	-	452.621	547.36	-	-	-	-
POS09788	4.9895e+06	5.74655e+06	4.97139e+06	3.93262e+06	5.72374e+06	2.47671e+06	2.46947e+06	2.98606e+06	2.46147e+06	2.67433e+06	5.07276e+06	2.61361e+06	-0.956727	0.000102094	0.00772607	1.02525			dTDP-4-amino-4,6-dideoxy-D-glucose	15.0419	-	-	-	452.348	548.36	-	-	-	-
POS09789	8.86934e+07	1.01935e+08	8.96428e+07	6.55021e+07	9.65976e+07	4.61837e+07	4.56552e+07	5.50529e+07	4.43947e+07	5.14524e+07	8.84741e+07	4.85478e+07	-0.86585	0.000291116	0.0135389	4.07476					-	-	-	452.341	546.356	-	-	-	-
POS09802	6.66533e+06	8.549e+06	7.84254e+06	3.9739e+06	7.99963e+06	3.40328e+06	3.11498e+06	4.11251e+06	3.4366e+06	4.54482e+06	7.00608e+06	3.72244e+06	-0.91236	0.00507165	0.0769914	1.09942					-	-	-	451.695	1041.69	-	-	-	-
POS09964	1.68983e+07	1.5707e+07	1.62218e+07	1.62467e+07	1.74223e+07	2.45112e+07	2.08716e+07	2.12653e+07	2.99633e+07	3.00011e+07	1.64992e+07	2.53225e+07	0.618021	0.00243253	0.0501136	1.82354			1-(5'-Phosphoribosyl)-5-amino-4-(N-succinocarboxamide)-imidazole	12.8398	-	-	-	446.598	455.296	-	-	-	-
POS09987	8.06285e+06	5.34753e+06	6.60251e+06	5.91339e+06	6.43826e+06	9.51268e+06	9.11955e+06	8.95989e+06	1.14706e+07	8.63256e+06	6.47291e+06	9.53905e+06	0.559431	0.00194169	0.0445079	1.07339					-	-	-	445.966	506.361	-	-	-	-
POS10053	5.81872e+07	4.70789e+07	5.77348e+07	4.78693e+07	4.82845e+07	2.46161e+07	2.99847e+07	2.4455e+07	3.31912e+07	2.39217e+07	5.18309e+07	2.72338e+07	-0.928417	4.85379e-05	0.00496874	3.24485					-	-	-	444.647	570.356	-	-	-	-
POS10054	1.92774e+07	1.54904e+07	1.93088e+07	1.58762e+07	1.58227e+07	8.05983e+06	9.83635e+06	8.02592e+06	1.07685e+07	7.87969e+06	1.71551e+07	8.91405e+06	-0.944485	5.13481e-05	0.00513695	1.87637					-	-	-	444.645	571.359	-	-	-	-
POS10211	6.20592e+06	5.20455e+06	93761.5	119301	5.96554e+06	124181	66469.2	168672	107154	187246	3.51782e+06	130744	-4.74986	0.0421876	0.268703	1.02783			Molybdoenzyme molybdenum cofactor	2.25197	-	-	-	440.245	522.283	-	-	-	-
POS10331	9.13258e+06	1.24497e+06	1.67874e+06	3.49175e+06	3.33896e+06	1.96816e+07	6.71484e+07	1.93108e+07	6.01764e+07	6.85718e+07	3.7774e+06	4.69778e+07	3.63651	0.0053071	0.0792345	4.02037					-	-	-	435.999	783.574	-	-	-	-
POS10338	1.50938e+07	1.28559e+07	1.31307e+07	9.27143e+06	9.66883e+06	8.37661e+06	6.02031e+06	7.13322e+06	6.4533e+06	5.01054e+06	1.20041e+07	6.59879e+06	-0.863257	0.00242337	0.0501015	1.437					-	-	-	435.863	567.326	-	-	-	-
POS10341	6.01899e+06	694289	1.0287e+06	6.25391e+06	1.30116e+06	1.49034e+07	8.05681e+06	2.17714e+06	2.12951e+07	1.97905e+07	3.05941e+06	1.32446e+07	2.11408	0.0284733	0.215723	1.77994					-	-	-	435.846	784.583	-	-	-	-
POS10351	4.00467e+07	2.25507e+06	3.51215e+06	6.05357e+06	2.22651e+07	1.39298e+08	3.865e+07	4.15047e+07	3.69711e+07	1.46103e+08	1.48265e+07	8.05053e+07	2.4409	0.0378743	0.253876	4.40474					-	-	-	435.688	782.57	-	-	-	-
POS10355	9.80504e+06	5.74699e+06	6.10365e+06	6.25699e+06	8.7545e+06	4.02098e+06	4.8236e+06	4.98889e+06	4.60557e+06	3.61893e+06	7.33343e+06	4.41159e+06	-0.733188	0.00915062	0.110251	1.03984					-	-	-	435.609	582.296	-	-	-	-
POS10365	3.57804e+06	4.89951e+06	5.07616e+06	4.59449e+06	5.56631e+06	1.57307e+06	1.33422e+06	2.22115e+06	1.15809e+06	1.84403e+06	4.7429e+06	1.62611e+06	-1.54434	3.70779e-05	0.00441742	1.16066					-	-	-	435.373	300.633	-	-	-	-
POS10374	2.9396e+09	2.57797e+09	2.37305e+09	2.67318e+09	2.5087e+09	1.02957e+09	9.94449e+08	1.20801e+09	8.26205e+08	8.78606e+08	2.6145e+09	9.87368e+08	-1.40488	6.39583e-07	0.000412001	27.0173					-	-	-	435.341	544.339	-	-	-	-
POS10377	1.7227e+08	1.5158e+08	1.38909e+08	1.54904e+08	1.47584e+08	6.05938e+07	5.91064e+07	7.20126e+07	4.82667e+07	5.14116e+07	1.5305e+08	5.82782e+07	-1.39297	7.45202e-07	0.000437029	6.51882					-	-	-	435.339	546.346	-	-	-	-
POS10378	2.4714e+07	2.17242e+07	2.02226e+07	2.18118e+07	2.14407e+07	8.44137e+06	8.20824e+06	1.0448e+07	7.04819e+06	7.48452e+06	2.19827e+07	8.32607e+06	-1.40066	5.09576e-07	0.000363741	2.47832					-	-	-	435.339	547.349	-	-	-	-
POS10379	9.12568e+08	8.01132e+08	7.32127e+08	8.27038e+08	7.75682e+08	3.24119e+08	3.12504e+08	3.82577e+08	2.57959e+08	2.77451e+08	8.09709e+08	3.10922e+08	-1.38085	8.77691e-07	0.000463614	14.9466			dTDP-3-methyl-4-oxo-2,6-dideoxy-L-allose	-10.7235	-	-	-	435.339	545.342	-	-	-	-
POS10419	3.7477e+07	4.24455e+07	3.53372e+07	2.12764e+07	3.95505e+07	4.14908e+07	4.10619e+07	4.53201e+07	4.76146e+07	6.16958e+07	3.52173e+07	4.74366e+07	0.429717	0.0488396	0.2903	1.87105					-	-	-	434.786	1039.67	-	-	-	-
POS10435	4.45746e+06	3.14162e+06	4.98265e+06	5.17451e+06	4.65597e+06	1.25548e+06	1.54476e+06	1.66387e+06	1.18001e+06	1.70433e+06	4.48244e+06	1.46969e+06	-1.60877	4.09281e-05	0.00456098	1.14049					-	-	-	434.609	291.647	-	-	-	-
POS10436	7.1058e+06	6.23826e+06	5.80579e+06	4.68566e+06	6.08291e+06	9.5807e+06	9.58022e+06	9.61669e+06	1.03604e+07	9.12344e+06	5.98368e+06	9.65229e+06	0.689838	3.15154e-05	0.00412056	1.2505					-	-	-	434.597	558.297	-	-	-	-
POS10437	1.10003e+07	1.02706e+07	9.72373e+06	8.32816e+06	1.03996e+07	1.37808e+07	1.42266e+07	1.46787e+07	1.56089e+07	1.41482e+07	9.94448e+06	1.44886e+07	0.542953	3.49377e-05	0.00437317	1.38938					-	-	-	434.59	543.326	-	-	-	-
POS10440	4.11527e+07	3.84901e+07	3.30779e+07	2.88462e+07	3.56079e+07	4.8218e+07	4.98572e+07	5.09694e+07	5.37821e+07	4.93009e+07	3.5435e+07	5.04255e+07	0.508981	0.000204757	0.011085	2.48459					-	-	-	434.428	542.322	-	-	-	-
POS10446	3.28216e+08	2.89028e+08	3.20227e+08	3.10752e+08	3.72081e+08	1.5739e+08	1.27228e+08	2.02496e+08	1.87966e+08	1.53019e+08	3.24061e+08	1.6562e+08	-0.968389	3.37035e-05	0.00426587	8.38305					-	-	-	433.82	568.339	-	-	-	-
POS10447	1.10619e+08	9.50101e+07	1.06783e+08	1.03806e+08	1.24033e+08	5.19282e+07	4.21297e+07	6.71218e+07	6.12889e+07	5.14144e+07	1.0805e+08	5.47766e+07	-0.980071	3.37574e-05	0.00426587	4.86134					-	-	-	433.82	569.343	-	-	-	-
POS10448	2.09821e+07	1.75418e+07	2.03413e+07	1.99473e+07	2.41589e+07	9.6825e+06	7.94428e+06	1.13342e+07	1.19451e+07	9.6193e+06	2.05943e+07	1.01051e+07	-1.02716	3.61849e-05	0.00440405	2.15622					-	-	-	433.793	570.346	-	-	-	-
POS10675	1.20679e+07	1.48576e+07	1.04538e+07	1.14362e+07	1.1868e+07	6.48979e+06	6.37053e+06	7.64396e+06	1.07339e+07	6.50087e+06	1.21367e+07	7.5478e+06	-0.685247	0.00325045	0.0596579	1.31795					-	-	-	428.599	184.074	-	-	-	-
POS10728	2.26741e+07	1.89328e+07	2.26157e+07	1.68456e+07	2.00951e+07	2.2983e+07	2.50304e+07	2.50856e+07	2.63605e+07	2.32515e+07	2.02327e+07	2.45422e+07	0.278579	0.0098231	0.115769	1.21648					-	-	-	427.561	483.328	-	-	-	-
POS11227	7.93136e+06	9.07809e+06	6.42795e+06	6.85229e+06	7.62791e+06	2.91386e+06	2.57998e+06	4.06311e+06	2.68967e+06	3.99891e+06	7.58352e+06	3.2491e+06	-1.22283	5.70259e-05	0.00549676	1.36317					-	-	-	414.775	542.325	-	-	-	-
POS11275	1.28091e+07	1.15016e+07	1.17523e+07	1.25367e+07	1.17588e+07	1.36141e+06	1.25768e+07	1.45961e+06	906260	1.39033e+06	1.20717e+07	3.53887e+06	-1.77027	0.00562845	0.0821288	1.73277					-	-	-	411.763	197.154	-	-	-	-
POS11380	2.01246e+07	2.50517e+07	2.71782e+07	5.5196e+06	2.40755e+07	5.31526e+06	1.93711e+07	3.0378e+06	3.95001e+06	3.64891e+06	2.03899e+07	7.06461e+06	-1.52918	0.0279546	0.213697	2.01693					-	-	-	408.762	185.024	-	-	-	-
POS11434	5.12789e+06	4.87274e+06	4.28563e+06	5.03088e+06	5.20282e+06	9.75339e+06	7.21876e+06	9.40668e+06	1.53384e+07	8.28865e+06	4.90399e+06	1.00012e+07	1.02814	0.00699113	0.0945984	1.32978					-	-	-	407.91	469.312	-	-	-	-
POS11439	1.04531e+07	491818	659747	1.26534e+06	1.28508e+06	8.20561e+06	7.55975e+06	6.945e+06	7.86782e+06	8.4455e+06	2.83103e+06	7.80474e+06	1.46302	0.0327669	0.233894	1.21613					-	-	-	407.845	783.574	-	-	-	-
POS11466	2.52181e+07	2.02991e+07	1.79552e+07	1.80436e+07	2.20148e+07	3.4546e+07	2.93437e+07	3.91685e+07	6.40587e+07	3.39463e+07	2.07061e+07	4.02126e+07	0.95759	0.0148504	0.147616	2.51224					-	-	-	406.808	468.309	-	-	-	-
POS11598	2.71538e+06	2.09813e+06	2.0903e+06	2.03579e+06	1.93734e+06	6.07677e+06	6.00961e+06	5.64626e+06	1.30677e+07	5.8671e+06	2.17539e+06	7.33348e+06	1.75323	0.0072208	0.0961233	1.34703					-	-	-	401.346	585.271	-	-	-	-
POS12040	2.7476e+07	4.62864e+07	3.52886e+07	3.89797e+07	3.60291e+07	3.33611e+07	1.92905e+07	1.93469e+07	2.29532e+07	3.41149e+07	3.6812e+07	2.58133e+07	-0.512059	0.0399206	0.262299	1.78245					-	-	-	394.167	101.071	-	-	-	-
POS12140	1.06943e+06	629145	485403	615416	678321	3.60865e+06	6.30256e+06	3.69872e+06	5.47987e+06	2.1104e+06	695543	4.24004e+06	2.60787	0.00147584	0.0373305	1.18055					-	-	-	392.215	391.285	-	-	-	-
POS12179	9065.78	9519.57	3411.54	28636.5	12259.8	2.27797e+06	2.60496e+06	1.90384e+06	5.32567e+06	1.84853e+06	12578.6	2.79219e+06	7.79428	0.00265299	0.0527225	1.02351			Brevifolincarboxylic acid 9-sulfate	17.5703	-	-	-	391.474	373.275	-	-	-	-
POS12464	250627	142496	896839	221475	233521	4.11698e+06	3.67524e+06	5.49778e+06	5.63073e+06	2.49999e+06	348992	4.28414e+06	3.61774	0.000181144	0.0103625	1.2734					-	-	-	382.045	358.282	-	-	-	-
POS12484	949102	621532	332351	896823	978925	1.55563e+07	1.39311e+07	2.07851e+07	2.18299e+07	9.55532e+06	755747	1.63316e+07	4.43362	0.000127692	0.00885164	2.53913			2-O-beta-D-Glucopyranuronosyl-D-mannose	-21.6513	-	-	-	381.718	357.28	-	-	-	-
POS12522	3.19598e+07	3.75951e+07	2.29008e+07	3.79072e+06	2.052e+07	2.96057e+06	2.86638e+06	1.63956e+07	3.44755e+06	2.41962e+06	2.33533e+07	5.61794e+06	-2.05551	0.0238973	0.194559	2.38707					-	-	-	381.501	84.0644	-	-	-	-
POS12551	1.49862e+07	1.45328e+07	1.6382e+07	1.17737e+07	1.40382e+07	7.53659e+06	3.50028e+06	7.78096e+06	3.84434e+06	3.85682e+06	1.43426e+07	5.3038e+06	-1.43521	7.67426e-05	0.00645493	1.96984					-	-	-	381.45	185.024	-	-	-	-
POS12564	2.01155e+07	5.81638e+07	3.26877e+07	4.25457e+07	7.44632e+07	1.85448e+07	1.74288e+07	1.71006e+07	1.62204e+07	2.1706e+07	4.55952e+07	1.82001e+07	-1.32493	0.0211403	0.181462	3.01055					-	-	-	381.294	101.071	-	-	-	-
POS12565	2.81593e+06	2.44866e+06	2.68739e+06	2.72897e+06	2.62132e+06	308762	189619	259172	287471	82933.8	2.66046e+06	225592	-3.55989	7.9333e-10	4.99332e-06	1.05288			2-Oxoadipate	5.77489	-	-	-	381.286	161.133	-	-	-	-
POS12627	1.99381e+06	74155.9	131363	262950	298411	2.79848e+06	2.64722e+06	5.62876e+06	2.82513e+06	2.88325e+06	552139	3.35657e+06	2.60388	0.00319167	0.0588243	1.01309					-	-	-	378.977	783.574	-	-	-	-
POS12665	1.78201e+07	2.21456e+07	9.70957e+06	9.36469e+06	6.71558e+06	3.35348e+06	1.95201e+06	3.1202e+06	294492	3.6763e+06	1.31511e+07	2.4793e+06	-2.40718	0.00721303	0.0960683	1.92723			ADP-ribose	22.0664	-	-	-	377.834	560.335	-	-	-	-
POS12666	5.46071e+06	6.78237e+06	2.97685e+06	2.80821e+06	1.94365e+06	974238	499932	920390	67727.4	1.13727e+06	3.99436e+06	719912	-2.47207	0.00786542	0.101136	1.06371			dTDP-4-oxo-5-C-methyl-L-rhamnose	-15.8013	-	-	-	377.832	561.339	-	-	-	-
POS12692	5.28844e+06	285524	413816	728108	782478	5.42346e+06	6.08732e+06	4.73233e+06	6.41529e+06	6.3142e+06	1.49967e+06	5.79452e+06	1.95004	0.00268201	0.0529803	1.26876					-	-	-	376.166	782.57	-	-	-	-
POS12699	6408.47	0	18163.5	3112.44	2505.21	5.75487e+06	3.9073e+06	4.51859e+06	1.34017e+07	4.06099e+06	6037.92	6.32869e+06	10.0336	0.00788092	0.10116	1.48252			Thiamine(1+) Diphosphate(1-)	-8.97295	-	-	-	375.863	425.309	-	-	-	-
POS12704	175064	259427	191260	52546.1	55592.2	2.85473e+06	2.83093e+06	2.45219e+06	3.86779e+06	2.69044e+06	146778	2.93922e+06	4.32373	3.2965e-06	0.000959547	1.1103					-	-	-	375.843	488.269	-	-	-	-
POS12708	97610.9	183504	168931	141513	27049.6	3.2297e+06	3.52247e+06	2.90058e+06	4.7782e+06	2.57633e+06	123722	3.40146e+06	4.78098	2.52731e-05	0.00361846	1.18998			3'-phosphonato-5'-adenylyl Sulfate(4-)	7.5656	-	-	-	375.842	504.241	-	-	-	-
POS12714	46838.7	13343	183077	3181.09	12190.4	3.02795e+06	2.98614e+06	2.63423e+06	4.18057e+06	2.76423e+06	51726	3.11862e+06	5.91388	3.96752e-06	0.00103749	1.16164					-	-	-	375.813	493.248	-	-	-	-
POS12722	170718	67482.2	327586	63122.9	33502.6	9.89183e+06	9.76465e+06	9.00221e+06	1.29175e+07	8.56111e+06	132482	1.00275e+07	6.24201	1.20619e-06	0.000541299	2.09459					-	-	-	375.793	440.337	-	-	-	-
POS12723	32835.8	2744.15	83218.6	0	0	2.81209e+06	2.76267e+06	2.47892e+06	3.59811e+06	2.30475e+06	23759.7	2.79131e+06	6.87628	1.64008e-06	0.000630457	1.10671					-	-	-	375.782	441.341	-	-	-	-
POS12730	2844.74	10601.4	12485.8	2535.49	0	2.64788e+06	2.70381e+06	1.93401e+06	5.87873e+06	2.21429e+06	5693.5	3.07574e+06	9.07741	0.00263743	0.0525714	1.07565					-	-	-	375.711	431.277	-	-	-	-
POS12736	553292	320490	1.17919e+06	250244	185791	7.32574e+07	7.20097e+07	5.4922e+07	1.41476e+08	6.07574e+07	497800	8.04844e+07	7.337	0.00091075	0.0267562	5.62403					-	-	-	375.643	355.263	-	-	-	-
POS12737	0	0	0	0	3207.78	4.85394e+06	4.64171e+06	3.39302e+06	1.09749e+07	4.09408e+06	641.556	5.59153e+06	13.0894	0.0035202	0.0627766	1.43901					-	-	-	375.627	855.535	-	-	-	-
POS12741	1.34357e+06	554998	2.73768e+06	347146	188152	1.11098e+08	1.1083e+08	8.58334e+07	1.9933e+08	9.27069e+07	1.03431e+06	1.1996e+08	6.85774	0.00039957	0.0163757	6.95608			Thiamin diphosphate	-0.104333	-	-	-	375.575	426.322	-	-	-	-
POS12744	132456	79165	261839	36339.9	344615	1.89364e+07	1.88676e+07	1.44557e+07	3.6625e+07	1.57883e+07	170883	2.09346e+07	6.93673	0.000856371	0.0258192	2.86812					-	-	-	375.558	356.267	-	-	-	-
POS12745	861125	359283	1.68205e+06	265112	251587	9.84466e+07	9.52421e+07	7.27534e+07	1.869e+08	8.21348e+07	683831	1.07095e+08	7.29104	0.000826338	0.0251723	6.49858			Brevifolincarboxylic acid 9-sulfate	15.3063	-	-	-	375.55	373.274	-	-	-	-
POS12746	328581	126195	698445	72836.1	112547	2.91508e+07	2.95588e+07	2.29612e+07	5.33688e+07	2.4371e+07	267721	3.18821e+07	6.89588	0.000443685	0.0174118	3.58063					-	-	-	375.549	427.325	-	-	-	-
POS12748	193016	65738.4	428448	55261.1	50549.1	2.62158e+07	2.52437e+07	1.90495e+07	4.90743e+07	2.15378e+07	158602	2.82242e+07	7.47537	0.000795925	0.0247308	3.33991					-	-	-	375.543	374.277	-	-	-	-
POS12750	621465	487601	617268	554672	474844	8.59421e+06	8.21931e+06	6.49166e+06	1.56025e+07	7.21217e+06	551170	9.22398e+06	4.06482	0.000731408	0.0235143	1.85914					-	-	-	375.541	391.285	-	-	-	-
POS12751	16338	2324.07	31522.7	0	4831.2	3.48888e+06	3.47606e+06	2.58441e+06	6.76947e+06	2.9719e+06	11003.2	3.85814e+06	8.45384	0.000875804	0.0261049	1.23459					-	-	-	375.541	375.28	-	-	-	-
POS12753	26413.3	4998.27	80164	3626.14	2712.01	4.52582e+06	4.51635e+06	3.29758e+06	7.98708e+06	3.76609e+06	23582.7	4.81858e+06	7.67473	0.00040248	0.0164295	1.39713					-	-	-	375.54	428.328	-	-	-	-
POS12759	0	0	19448.9	0	0	5.51242e+07	5.33793e+07	3.89669e+07	1.1621e+08	4.45792e+07	3889.78	6.1652e+07	13.9522	0.00223167	0.0480756	4.83937					-	-	-	375.54	818.586	-	-	-	-
POS12760	3239.82	15155.9	96913	17575.2	79831.2	1.09752e+08	1.05698e+08	7.64544e+07	2.35171e+08	9.25191e+07	42543	1.23919e+08	11.5082	0.00241425	0.0500566	6.84669					-	-	-	375.54	834.609	-	-	-	-
POS12761	3579.29	2840.04	42377	0	30534.2	5.79737e+07	5.65291e+07	4.04981e+07	1.26111e+08	4.92995e+07	15866.1	6.60824e+07	12.0241	0.00257647	0.0519048	4.99198					-	-	-	375.54	835.612	-	-	-	-
POS12762	0	0	34677.6	0	0	3.49118e+07	3.35141e+07	2.43415e+07	7.29897e+07	2.89914e+07	6935.52	3.89497e+07	12.4553	0.0020798	0.0460051	3.85346					-	-	-	375.54	839.565	-	-	-	-
POS12763	0	0	3298.25	0	0	3.42498e+06	3.43618e+06	2.91506e+06	4.70012e+06	3.02083e+06	659.65	3.49943e+06	12.3731	4.13641e-06	0.00106065	1.24037					-	-	-	375.54	848.625	-	-	-	-
POS12767	0	0	19996.6	15784.1	6448.68	1.734e+07	1.65223e+07	1.20668e+07	3.72535e+07	1.47561e+07	8445.88	1.95878e+07	11.1794	0.00246757	0.050481	2.72022			Crotonoyl-CoA	0.405596	-	-	-	375.531	836.616	-	-	-	-
POS12768	0	0	8848.81	0	0	1.84779e+07	1.78313e+07	1.30101e+07	3.8869e+07	1.51571e+07	1769.76	2.06691e+07	13.5116	0.00216483	0.0473697	2.80426			Oxalyl-CoA	8.48412	-	-	-	375.531	840.568	-	-	-	-
POS12774	3340.56	0	98230.1	0	0	1.04125e+08	1.00193e+08	7.24934e+07	2.20796e+08	8.51847e+07	20314.1	1.16558e+08	12.4863	0.00237588	0.0498262	6.64325					-	-	-	375.522	817.583	-	-	-	-
POS12782	0	0	3258.33	0	0	1.68138e+07	1.57306e+07	1.14612e+07	3.41452e+07	1.33003e+07	651.667	1.82902e+07	14.7766	0.00202502	0.0453566	2.64205					-	-	-	375.521	819.589	-	-	-	-
POS12788	0	0	0	0	0	3.39926e+06	3.16064e+06	2.2847e+06	7.12291e+06	2.49013e+06	1	3.69153e+06	21.8158	0.00306012	0.0574419	1.17379					-	-	-	375.519	800.576	-	-	-	-
POS12792	0	0	7383.52	0	0	5.25857e+06	5.30104e+06	3.85899e+06	1.15141e+07	4.48808e+06	1476.7	6.08415e+06	12.0085	0.00229659	0.0487974	1.51938					-	-	-	375.519	841.571	-	-	-	-
POS12798	0	0	3701.15	0	0	6.27696e+06	6.06374e+06	4.50504e+06	1.3572e+07	5.02596e+06	740.23	7.08875e+06	13.2253	0.00266225	0.0527889	1.63303					-	-	-	375.509	799.572	-	-	-	-
POS12799	0	0	3948.2	0	0	3.68442e+06	3.65579e+06	2.55125e+06	8.09016e+06	3.06765e+06	789.64	4.20986e+06	12.3803	0.00283173	0.0550577	1.25699					-	-	-	375.509	837.619	-	-	-	-
POS12800	0	0	0	0	0	4.2112e+06	3.92187e+06	2.88289e+06	5.78762e+06	3.29084e+06	1	4.01888e+06	21.9384	4.20712e-05	0.00457177	1.31159					-	-	-	375.509	897.524	-	-	-	-
POS12805	0	0	0	0	0	3.50408e+06	3.37632e+06	2.40002e+06	7.46381e+06	2.80104e+06	1	3.90905e+06	21.8984	0.00264361	0.0526533	1.2133					-	-	-	375.499	820.592	-	-	-	-
POS12806	0	0	3238.42	0	3185.2	2.55716e+06	2.4371e+06	1.68987e+06	5.74401e+06	2.11156e+06	1284.72	2.90794e+06	11.1443	0.00389275	0.066423	1.03468					-	-	-	375.499	856.538	-	-	-	-
POS12846	8.86794e+06	7.9077e+06	8.06394e+06	8.76672e+06	7.73025e+06	253326	203620	203886	472902	171717	8.26731e+06	261090	-4.9848	6.56333e-10	4.99332e-06	1.90594					-	-	-	375.137	147.117	-	-	-	-
POS12852	1.07292e+06	2.42789e+06	2.51197e+06	0	24169.1	4.8221e+06	6.60435e+06	5.67889e+06	7.42401e+06	4.55803e+06	1.20739e+06	5.81748e+06	2.2685	0.000328598	0.0145197	1.39023					-	-	-	375.091	538.388	-	-	-	-
POS13086	6.00269e+06	1.52864e+07	1.33612e+07	3.22508e+07	1.72033e+07	208537	5.56188e+06	354720	5.28368e+06	1.03079e+07	1.68209e+07	4.34335e+06	-1.95337	0.0288683	0.217539	1.94282			2-hydroxy-3-[4-hydroxy-3-(sulfooxy)phenyl]propanoic acid	-17.9037	-	-	-	367.611	279.232	-	-	-	-
POS13306	8.8766e+06	1.03951e+07	1.09637e+07	1.04179e+07	1.02951e+07	3.6828e+06	3.97429e+06	7.60224e+06	3.41647e+06	4.98999e+06	1.01897e+07	4.73316e+06	-1.10623	0.00019017	0.010566	1.50911					-	-	-	363.034	225.03	-	-	-	-
POS13427	2.99908e+07	1.89545e+07	2.09205e+07	2.00786e+07	1.916e+07	4.09166e+07	2.08262e+07	3.52374e+07	4.0611e+07	3.60677e+07	2.18209e+07	3.47318e+07	0.670548	0.015387	0.150849	2.03161					-	-	-	358.481	111.04	-	-	-	-
POS13436	2.25976e+07	2.16302e+07	2.2249e+07	2.12066e+07	2.19845e+07	1.53676e+07	1.52259e+07	1.85272e+07	1.43689e+07	2.25481e+07	2.19336e+07	1.72075e+07	-0.3501	0.0148988	0.147707	1.25844					-	-	-	358.237	208.04	-	-	-	-
POS13502	1.26748e+06	1.89787e+06	685497	668008	921682	3.77427e+06	3.35775e+06	4.12126e+06	9.11728e+06	3.00599e+06	1.08811e+06	4.67531e+06	2.10324	0.0142141	0.143231	1.08915			Se-Adenosyl-L-selenohomocysteine	-4.15806	-	-	-	356.952	432.311	-	-	-	-
POS13565	15946.9	6243.42	31671	0	17565.7	1.89084e+07	2.83782e+07	2.3923e+07	2.19499e+07	1.34453e+07	14285.4	2.1321e+07	10.5435	2.74665e-05	0.00379982	3.04017			4,4',6,6'-Tetranitro-2,2'-azoxytoluene	20.3134	-	-	-	354.176	407.28	-	-	-	-
POS13573	0	0	2767.1	0	2157.66	1.68451e+07	1.9326e+07	2.2344e+07	2.94892e+07	8.50672e+06	984.953	1.93022e+07	14.2584	0.000496482	0.0184684	2.78465					-	-	-	353.975	429.261	-	-	-	-
POS13582	466881	701360	433590	430809	405984	4.55135e+06	5.10402e+06	5.86941e+06	7.69325e+06	2.26468e+06	487725	5.09654e+06	3.38538	0.000823223	0.0251723	1.3495					-	-	-	353.846	430.265	-	-	-	-
POS13585	0	0	2486.37	5742.61	2640.47	3.57852e+06	4.77985e+06	3.98008e+06	3.0362e+06	2.75763e+06	2173.89	3.62646e+06	10.7041	7.71679e-06	0.00171267	1.26464					-	-	-	353.837	438.322	-	-	-	-
POS13586	14286.8	2941.83	6119.41	3144.71	0	8.44308e+06	1.18583e+07	1.1751e+07	9.8605e+06	6.28935e+06	5298.55	9.64045e+06	10.8293	1.61597e-05	0.00280312	2.0476					-	-	-	353.731	424.306	-	-	-	-
POS13591	0	0	0	0	0	2.20025e+06	3.03091e+06	3.05937e+06	2.61805e+06	1.64974e+06	1	2.51167e+06	21.2602	1.31998e-05	0.00247248	1.04626			Thiamine(1+) Diphosphate(1-)	-8.89397	-	-	-	353.68	425.31	-	-	-	-
POS13598	2606.96	0	0	2760.88	0	3.93532e+06	5.52986e+06	6.52614e+06	4.38106e+06	1.76657e+06	1073.57	4.42779e+06	12.01	0.000572102	0.0202273	1.33526					-	-	-	353.51	836.537	-	-	-	-
POS13607	172680	59304.3	66132.8	57212.2	50844.8	5.85556e+06	5.54296e+06	5.69913e+06	6.09141e+06	2.21917e+06	81234.8	5.08164e+06	5.96705	0.000120985	0.00856658	1.44536					-	-	-	353.4	371.259	-	-	-	-
POS13608	0	0	0	0	3391.96	7.24825e+06	1.06833e+07	1.24171e+07	8.24823e+06	3.40468e+06	678.392	8.4003e+06	13.596	0.000614776	0.0211709	1.83798					-	-	-	353.4	835.533	-	-	-	-
POS13622	2703.03	23262.3	6337.74	7701.06	10354.9	2.10446e+06	2.99294e+06	3.07482e+06	3.08136e+06	1.13723e+06	10071.8	2.47816e+06	7.9428	0.000197028	0.0108185	1.01216			Acetyl adenylate	18.3084	-	-	-	353.184	390.272	-	-	-	-
POS13624	0	2984.11	0	0	0	2.23908e+06	3.88916e+06	4.4908e+06	2.15881e+06	1.06416e+06	596.821	2.7684e+06	12.1795	0.00217367	0.0474846	1.03053					-	-	-	353.184	831.581	-	-	-	-
POS13633	21894.9	14056.1	28488	12153.6	31430.9	5.26522e+06	7.43983e+06	8.36451e+06	6.48905e+06	3.01138e+06	21604.7	6.114e+06	8.14463	0.00017873	0.0103518	1.59232			4-(4-Deoxy-beta-D-gluc-4-enuronosyl)-D-galacturote	-21.9567	-	-	-	353.073	353.248	-	-	-	-
POS13638	0	0	0	0	2822.29	4.20272e+06	7.28089e+06	8.67882e+06	4.0915e+06	1.99175e+06	564.458	5.24914e+06	13.1829	0.00240137	0.0500167	1.41494					-	-	-	353.073	830.578	-	-	-	-
POS13686	1.93611e+06	118973	943118	1.05787e+06	49603.7	8.10521e+06	1.13733e+07	1.17452e+07	1.16718e+07	4.6505e+06	821134	9.5092e+06	3.53364	0.000303125	0.0138509	1.88853					-	-	-	352.477	389.269	-	-	-	-
POS14181	1.16351e+07	1.13865e+07	1.16218e+07	1.31583e+07	1.1491e+07	135338	1.10902e+07	152839	1.12833e+07	133594	1.18585e+07	4.55906e+06	-1.37912	0.0280137	0.213905	1.4941					-	-	-	339.776	171.138	-	-	-	-
POS14513	717830	685231	590073	540320	567564	3.06821e+07	3.38805e+07	2.41251e+07	5.16564e+07	3.32864e+07	620204	3.47261e+07	5.80713	7.20471e-05	0.00625087	3.80912					-	-	-	330.513	358.259	-	-	-	-
POS14514	108393	66079.3	27650.3	35235.1	20194.2	6.31063e+06	6.84772e+06	4.97495e+06	1.06426e+07	6.81629e+06	51510.5	7.11843e+06	7.11055	7.0384e-05	0.00620426	1.7338			3,4,5-trihydroxy-6-(6-hydroxy-2H-1,3-benzodioxole-5-carbonyloxy)oxane-2-carboxylic acid	0.649814	-	-	-	330.434	359.263	-	-	-	-
POS14541	58937.7	137093	96207.8	103532	85630	5.79431e+06	5.85318e+06	5.87358e+06	80811.3	60461.3	96280.2	3.53247e+06	5.19729	0.0411292	0.265663	1.01122					-	-	-	329.216	126.022	-	-	-	-
POS14768	390208	301811	178944	83233.4	158236	5.25368e+06	3.77576e+06	5.3623e+06	1.36856e+07	3.38735e+06	222486	6.29294e+06	4.82194	0.0123868	0.132235	1.42243			3,4-Dihydro-3-hydroxy-4-S-glutathionyl bromobenzene	-21.4584	-	-	-	321.925	481.328	-	-	-	-
POS14961	115500	615388	337750	304715	208234	1.53357e+06	3.31191e+06	2.74912e+06	5.46033e+06	2.21483e+06	316317	3.05395e+06	3.27123	0.00364967	0.0639625	1.01201			dTDP-beta-L-rhodinose	-13.151	-	-	-	316.881	517.331	-	-	-	-
POS15084	2.22498e+07	1.80934e+07	1.88192e+07	3.10403e+07	1.97243e+07	600769	462145	598017	600702	848072	2.19854e+07	621941	-5.14363	1.83709e-05	0.00303247	3.04481					-	-	-	313.494	114.128	-	-	-	-
POS15289	5.47849e+06	2.70956e+06	3.42737e+06	4.38015e+06	3.79639e+06	1.30269e+06	668559	1.739e+06	212086	535965	3.95839e+06	891659	-2.15035	0.000478517	0.0180287	1.12983					-	-	-	308.572	853.472	-	-	-	-
POS15293	5.59782e+06	2.82735e+06	3.48721e+06	4.45622e+06	4.01362e+06	1.37116e+06	662006	1.77581e+06	207638	629683	4.07644e+06	929260	-2.13316	0.000422535	0.0168574	1.14734					-	-	-	308.505	852.97	-	-	-	-
POS15631	252230	227919	285044	1.15968e+07	269306	9.84905e+06	9.33141e+06	9.38673e+06	9.81583e+06	9.43359e+06	2.52625e+06	9.56332e+06	1.92051	0.0146763	0.146602	1.54974					-	-	-	301.341	171.138	-	-	-	-
POS15713	88087.4	749190	47325.8	24826.5	481759	2.63112e+06	2.46747e+06	2.5206e+06	4.72385e+06	2.50097e+06	278238	2.9688e+06	3.41549	0.000398452	0.0163757	1.04428			Fenoxanil	-3.26952	-	-	-	298.957	330.228	-	-	-	-
POS16102	758393	710366	1.19288e+06	551997	694951	4.10133e+06	4.04587e+06	4.11131e+06	4.09847e+06	4.30439e+06	781718	4.13228e+06	2.40222	2.42029e-09	7.10248e-06	1.23348					-	-	-	290.728	198.113	-	-	-	-
POS16374	4.01636e+06	5.23546e+06	5.10733e+06	1.49363e+07	5.89721e+06	960238	2.05979e+06	1.13008e+06	1.02879e+06	904661	7.03854e+06	1.21671e+06	-2.53229	0.0199494	0.175921	1.36402					-	-	-	286.18	195.138	-	-	-	-
POS16414	3.93426e+06	4.79162e+06	3.72968e+06	3.63672e+06	4.72421e+06	9.57929e+06	9.69792e+06	8.85183e+06	1.74426e+07	9.32916e+06	4.1633e+06	1.09802e+07	1.3991	0.00319006	0.0588243	1.59114					-	-	-	285.617	286.202	-	-	-	-
POS16792	8.4198e+07	7.59721e+07	8.10859e+07	7.3961e+07	7.22291e+07	8.23702e+07	8.92718e+07	8.57604e+07	8.93771e+07	8.13446e+07	7.74892e+07	8.56248e+07	0.144034	0.019687	0.174716	1.64182					-	-	-	278.653	102.035	-	-	-	-
POS17264	400170	325159	497188	1.21114e+07	1.21032e+07	1.40578e+07	1.40251e+07	1.43686e+07	1.43278e+07	1.27631e+07	5.08742e+06	1.39085e+07	1.45096	0.015542	0.152029	1.68605					-	-	-	270.606	123.117	-	-	-	-
POS17847	6.50897e+06	7.95194e+06	6.20171e+06	9.87385e+06	1.23714e+07	6.68756e+06	3.34564e+06	2.29833e+06	3.63031e+06	7.87086e+06	8.58157e+06	4.76654e+06	-0.848299	0.0409197	0.265061	1.08183					-	-	-	260.939	504.302	-	-	-	-
POS17969	333940	7.96083e+06	7.76721e+06	284826	649591	1.06202e+07	6.78732e+06	1.16452e+07	7.07398e+06	1.07198e+07	3.39928e+06	9.3693e+06	1.46271	0.0210983	0.181271	1.41598					-	-	-	258.738	652.377	-	-	-	-
POS17974	985250	871896	1.01734e+06	1.62371e+06	1.15865e+06	4.93799e+06	3.70575e+06	2.10285e+06	9.13289e+06	3.75675e+06	1.13137e+06	4.72725e+06	2.06293	0.016987	0.160173	1.08436					-	-	-	258.6	134.06	-	-	-	-
POS18102	1.05766e+07	1.00672e+07	7.99842e+06	1.21e+07	1.6222e+07	7.87315e+06	3.51446e+06	3.39546e+06	3.65356e+06	9.22359e+06	1.13928e+07	5.53204e+06	-1.04224	0.0135074	0.139165	1.43711			Thioguanosine 5'-diphosphate	4.93523	-	-	-	256.126	460.276	-	-	-	-
POS18199	2.60414e+07	3.47614e+07	4.04337e+07	1.84113e+07	2.93031e+07	1.94075e+07	2.30754e+07	2.60135e+07	1.34069e+07	1.11427e+07	2.97902e+07	1.86092e+07	-0.678821	0.04428	0.275109	1.79214			Methyl methylthio selenide	2.93427	-	-	-	254.524	142.098	-	-	-	-
POS18274	634655	215602	431267	365688	537708	5.09417e+06	1.22891e+06	3.1164e+06	1.21927e+07	5.51832e+06	436984	5.43009e+06	3.63532	0.0275397	0.211747	1.23217					-	-	-	252.753	211.097	-	-	-	-
POS18370	9.53119e+06	1.20379e+07	9.37009e+06	1.42296e+07	2.00541e+07	8.36743e+06	3.74337e+06	3.10527e+06	3.75739e+06	1.05616e+07	1.30446e+07	5.90701e+06	-1.14295	0.0202999	0.177706	1.54968					-	-	-	250.949	416.249	-	-	-	-
POS18555	2.22358e+06	6.02438e+06	5.13906e+06	1.54571e+07	6.99486e+06	111406	146882	201986	20144.8	4.08084e+06	7.16779e+06	912252	-2.97402	0.0291108	0.218382	1.38057					-	-	-	246.382	279.171	-	-	-	-
POS18639	1.04484e+07	1.2768e+07	9.7942e+06	1.58897e+07	2.18429e+07	8.47774e+06	3.77059e+06	3.02946e+06	3.40107e+06	1.00882e+07	1.41486e+07	5.75342e+06	-1.29817	0.0131087	0.13706	1.71765					-	-	-	244.374	372.223	-	-	-	-
POS18752	2.05899e+06	2.53528e+06	3.15157e+06	5.80821e+06	1.21495e+06	47987.1	27963.3	89221.2	54876.7	112965	2.9538e+06	66602.6	-5.47085	0.00605945	0.086366	1.00464					-	-	-	240.835	835.892	-	-	-	-
POS18756	5.58678e+06	6.53762e+06	7.74065e+06	1.41855e+07	3.25778e+06	342221	151498	256359	208863	340331	7.46166e+06	259855	-4.84372	0.00439158	0.070594	1.6053					-	-	-	240.828	834.89	-	-	-	-
POS18757	4.60496e+06	5.36771e+06	6.39588e+06	1.20209e+07	2.70469e+06	221756	120734	203479	152227	268595	6.21882e+06	193358	-5.00729	0.0049865	0.0763783	1.46243					-	-	-	240.828	835.391	-	-	-	-
POS18937	2.40611e+06	3.08956e+06	1.89948e+06	2.55954e+06	6.86197e+06	192319	150495	483693	121297	466764	3.36333e+06	282914	-3.57146	0.00897682	0.109411	1.06615					-	-	-	239.097	328.188	-	-	-	-
POS18962	2.24241e+06	2.58005e+06	2.33178e+06	5.32219e+06	1.77226e+06	45396.4	21901	209016	22395.8	32787.2	2.84974e+06	66299.3	-5.42569	0.00229182	0.0487745	1.02243					-	-	-	238.285	531.77	-	-	-	-
POS18967	4.30246e+06	5.40415e+06	1.18358e+06	2.17794e+06	1.09565e+07	668390	2.01494e+06	643266	436391	126618	4.80493e+06	777920	-2.62682	0.0493775	0.291812	1.11211					-	-	-	238.277	280.155	-	-	-	-
POS19021	3.87045e+06	4.42027e+06	4.7822e+06	5.85916e+06	2.5162e+06	160821	222560	209020	82927.1	222870	4.28966e+06	179640	-4.57769	7.14314e-05	0.00622898	1.30691					-	-	-	236.945	777.376	-	-	-	-
POS19022	9.83243e+06	1.18098e+07	9.34449e+06	1.43082e+07	2.2296e+07	7.59661e+06	3.40408e+06	2.85145e+06	3.42719e+06	9.31307e+06	1.35182e+07	5.31848e+06	-1.34581	0.016208	0.156101	1.68686					-	-	-	236.944	328.197	-	-	-	-
POS19027	3.05791e+06	3.38484e+06	4.06252e+06	4.65175e+06	1.95765e+06	134674	160871	135820	87759.5	154191	3.42293e+06	134663	-4.66781	9.50083e-05	0.00738019	1.16549			Thyroxine	0.542204	-	-	-	236.754	777.878	-	-	-	-
POS19043	9.94704e+06	9.29225e+06	9.36651e+06	7.92115e+06	9.45904e+06	1.04006e+06	1.8605e+06	1.31925e+06	1.64849e+06	1.16556e+06	9.1972e+06	1.40677e+06	-2.70881	2.81157e-08	4.36802e-05	1.87694			Aminomalote	-17.3867	-	-	-	236.512	120.081	-	-	-	-
POS19076	9.48878e+06	1.00198e+07	1.06042e+07	9.4954e+06	1.04606e+07	603508	868777	8.35897e+06	888962	820908	1.00138e+07	2.30823e+06	-2.11713	0.00101237	0.0284838	1.76162			alpha-Fluoro-beta-ureidopropionic acid	-23.881	-	-	-	236.173	151.112	-	-	-	-
POS19080	1.00492e+07	1.07823e+07	9.67068e+06	1.76658e+07	9.55105e+06	100315	108085	200208	43236.7	171965	1.15438e+07	124762	-6.5318	7.71276e-05	0.00646672	2.1935					-	-	-	236.036	582.795	-	-	-	-
POS19081	3.63258e+06	3.71429e+06	3.48956e+06	6.21946e+06	3.27231e+06	17396.4	40071.8	39067.5	19516.9	30698.4	4.06564e+06	29350.2	-7.11397	7.44609e-05	0.00634383	1.30424					-	-	-	236.031	583.297	-	-	-	-
POS19098	1.34788e+07	1.78142e+07	1.80712e+07	2.11618e+07	1.8678e+07	1.0523e+07	1.28528e+07	1.37145e+07	1.28796e+07	1.73516e+07	1.78408e+07	1.34643e+07	-0.40604	0.0301445	0.22245	1.14879					-	-	-	235.996	208.04	-	-	-	-
POS19113	7.47899e+06	1.02767e+07	8.23598e+06	1.50883e+07	7.91039e+06	345252	480541	448946	145987	456904	9.79807e+06	375526	-4.70551	0.000154283	0.00959556	1.97283			PE(14:1(9Z)/14:1(9Z))	-16.9081	-	-	-	235.712	632.818	-	-	-	-
POS19114	4.5843e+06	6.1363e+06	5.01822e+06	9.35533e+06	4.92542e+06	199906	333098	296056	86890.2	295566	6.00392e+06	242303	-4.63102	0.000177064	0.0103518	1.54095					-	-	-	235.712	633.319	-	-	-	-
POS19216	430453	368893	446676	786349	429019	8.06152e+06	3.68928e+06	6.42868e+06	5.72519e+06	5.69237e+06	492278	5.91941e+06	3.58791	5.92493e-05	0.00560872	1.51118			N-Formimino-L-aspartate	9.55433	-	-	-	232.539	161.137	-	-	-	-
POS19384	4.76573e+06	189459	182146	361038	216811	5.09905e+06	5.28684e+06	4.26539e+06	5.61237e+06	3.86385e+06	1.14304e+06	4.8255e+06	2.07781	0.00507896	0.0770266	1.1506					-	-	-	228.326	117.091	-	-	-	-
POS19407	9.57005e+06	1.19734e+07	9.00032e+06	1.27867e+07	2.14698e+07	7.08136e+06	3.96897e+06	3.30755e+06	3.47484e+06	9.32427e+06	1.29601e+07	5.4314e+06	-1.25468	0.0180074	0.165677	1.60762					-	-	-	227.546	284.171	-	-	-	-
POS19522	9.56585e+06	1.04009e+06	8.63515e+06	1.66156e+06	1.23259e+06	9.77362e+06	9.36377e+06	9.48118e+06	9.22112e+06	8.75172e+06	4.42705e+06	9.31828e+06	1.07372	0.0345633	0.239908	1.22029					-	-	-	222.927	125.06	-	-	-	-
POS19661	4.95482e+06	4.84153e+06	5.37596e+06	4.65883e+06	4.8039e+06	8.56082e+06	9.51606e+06	7.52395e+06	9.88814e+06	7.68808e+06	4.92701e+06	8.63541e+06	0.809553	6.39068e-05	0.00584028	1.26187					-	-	-	218.1	295.129	-	-	-	-
POS19753	5.96405e+06	6.74989e+06	5.45518e+06	9.68043e+06	1.32632e+07	4.32935e+06	2.02837e+06	1.73177e+06	2.03583e+06	5.14232e+06	8.22255e+06	3.05353e+06	-1.42911	0.012671	0.134345	1.35375					-	-	-	215.703	223.118	-	-	-	-
POS19755	4.99765e+06	6.52044e+06	6.81431e+06	5.08916e+06	1.12766e+07	3.89223e+06	2.2857e+06	2.607e+06	2.39384e+06	6.32009e+06	6.93962e+06	3.49977e+06	-0.987596	0.0368166	0.249712	1.03944					-	-	-	215.7	240.144	-	-	-	-
POS19768	140259	158511	156588	159880	77358.7	2.67599e+06	2.91315e+06	2.48755e+06	2.8937e+06	3.01669e+06	138519	2.79742e+06	4.33593	3.25954e-09	8.60877e-06	1.10009					-	-	-	214.968	145.032	-	-	-	-
POS19769	2.10227e+06	2.00799e+06	2.19057e+06	2.63297e+06	1.99941e+06	6.4331e+06	7.93622e+06	1.09982e+07	9.70465e+06	3.47747e+06	2.18664e+06	7.70994e+06	1.818	0.00301448	0.0568349	1.43282					-	-	-	214.882	141.055	-	-	-	-
POS19776	7.18135e+06	5.55124e+06	5.67302e+06	5.09026e+06	5.59683e+06	76021.7	77380	149099	143432	5.91027e+06	5.81854e+06	1.27124e+06	-2.19442	0.00563782	0.0821747	1.28169					-	-	-	214.61	126.032	-	-	-	-
POS19813	2.36681e+06	2.02114e+06	3.32037e+06	1.56597e+06	2.56006e+06	6.91466e+06	2.95618e+06	6.00069e+06	7.50644e+06	6.93754e+06	2.36687e+06	6.0631e+06	1.35708	0.00269849	0.0530279	1.16892					-	-	-	213.63	160.097	-	-	-	-
POS19817	166738	202051	20965.4	133261	31774.6	2.83126e+06	4.37695e+06	1.80854e+06	2.54779e+06	3.04507e+06	110958	2.92192e+06	4.71883	0.000156631	0.00966539	1.09763					-	-	-	213.496	201.16	-	-	-	-
POS19904	102072	180116	65211.8	1.67685e+06	480498	1.964e+07	2.549e+07	2.79365e+07	1.03105e+07	2.17334e+07	500949	2.10221e+07	5.3911	0.000150296	0.00951912	2.94535					-	-	-	210.309	211.058	-	-	-	-
POS19917	136357	126173	168921	107616	156545	3.66891e+06	5.18602e+06	4.62743e+06	1.6257e+06	4.22815e+06	139122	3.86724e+06	4.79688	0.000295109	0.0136237	1.24924					-	-	-	210.139	220.119	-	-	-	-
POS19943	150802	142620	7.85303e+06	7.02605e+06	6.19437e+06	196174	162125	224265	152763	224966	4.27338e+06	192058	-4.47576	0.0436069	0.273417	1.09754			Allantoin	-8.99258	-	-	-	209.473	159.121	-	-	-	-
POS20016	9.48454e+06	8.87967e+06	9.36621e+06	1.1762e+07	8.77941e+06	1.36538e+07	1.4082e+07	1.13404e+07	1.58593e+07	1.36728e+07	9.65436e+06	1.37217e+07	0.507202	0.00198673	0.0449627	1.26065					-	-	-	206.539	132.081	-	-	-	-
POS20024	2.11233e+07	2.00387e+07	2.1756e+07	2.2785e+07	1.9711e+07	2.89455e+07	2.97734e+07	2.56666e+07	3.38572e+07	2.95853e+07	2.10828e+07	2.95656e+07	0.487852	0.000334211	0.0145898	1.87666					-	-	-	206.25	159.092	-	-	-	-
POS20031	2.46133e+07	2.28651e+07	2.45201e+07	3.12869e+07	2.25139e+07	3.51493e+07	3.71271e+07	3.00931e+07	4.24353e+07	3.58246e+07	2.51599e+07	3.61259e+07	0.521909	0.00253995	0.0514437	2.05824					-	-	-	206.247	146.06	-	-	-	-
POS20070	1.38221e+07	1.25279e+07	1.39053e+07	1.9472e+07	1.30697e+07	712994	769987	544383	859882	1.9385e+07	1.45594e+07	4.45444e+06	-1.70864	0.0333331	0.235768	1.73737					-	-	-	206.242	144.081	-	-	-	-
POS20086	7.37892e+08	7.51311e+08	8.34219e+08	6.4761e+08	7.07528e+08	1.03808e+09	1.09666e+09	8.96448e+08	1.23708e+09	1.19316e+09	7.35712e+08	1.09229e+09	0.570139	0.000739543	0.0236752	12.0506					-	-	-	206.242	205.097	-	-	-	-
POS20092	869396	4.08723e+07	4.48231e+07	5.82127e+07	4.0895e+07	6.17044e+07	6.52777e+07	5.29471e+07	7.50548e+07	6.42826e+07	3.71345e+07	6.38533e+07	0.782001	0.0311895	0.227303	2.92113					-	-	-	206.241	189.074	-	-	-	-
POS20093	3.73196e+06	3.5986e+06	4.05968e+06	3.21811e+06	3.28024e+06	5.85163e+06	5.91964e+06	5.20159e+06	6.23128e+06	6.1899e+06	3.57772e+06	5.87881e+06	0.716483	1.17758e-05	0.00231998	1.00769			Chlorthiamid	22.0432	-	-	-	206.241	207.104	-	-	-	-
POS20106	4.63299e+06	4.61471e+06	6.45428e+06	2.49273e+06	4.01646e+06	9.04996e+06	9.70085e+06	6.67624e+06	1.31367e+07	1.18645e+07	4.44223e+06	1.00857e+07	1.18295	0.00239307	0.0499868	1.4772					-	-	-	206.239	409.188	-	-	-	-
POS20111	1.60593e+06	1.81064e+06	1.6685e+06	1.59963e+06	1.77994e+06	4.52232e+06	7.10697e+06	4.80639e+06	4.19942e+06	6.22398e+06	1.69293e+06	5.37182e+06	1.66589	0.000167243	0.0100152	1.25468					-	-	-	206.239	174.113	-	-	-	-
POS20133	3.60237e+08	3.40825e+08	3.73511e+08	4.84927e+08	3.43673e+08	5.22022e+08	5.46578e+08	4.40642e+08	6.28036e+08	5.39804e+08	3.80635e+08	5.35416e+08	0.492255	0.00481719	0.0746726	7.59971			4,5-Dichloro-3H-1,3-dithiol-2-one	-23.1599	-	-	-	206.237	188.071	-	-	-	-
POS20302	2.57316e+07	2.43162e+07	2.43024e+07	1.91454e+07	2.40131e+07	1.06635e+06	830592	835485	1.44274e+06	964708	2.35018e+07	1.02798e+06	-4.51489	4.41052e-08	5.82432e-05	3.18769					-	-	-	200.75	99.0813	-	-	-	-
POS20356	6.14552e+06	60391.8	6.82061e+06	6.0813e+06	6.3435e+06	111795	156742	61156.5	74984.9	200577	5.09027e+06	121051	-5.39405	0.00435583	0.0701902	1.37303					-	-	-	198.42	151.123	-	-	-	-
POS20375	1.43115e+06	1.35285e+06	1.22788e+06	1.12218e+06	1.38006e+06	5.39273e+06	3.42887e+06	4.84661e+06	9.02169e+06	6.67669e+06	1.30282e+06	5.87332e+06	2.17253	0.00129851	0.0340903	1.32912			2-Oxoglutaramate	-19.8599	-	-	-	197.97	146.118	-	-	-	-
POS20399	304133	399046	1.81786e+06	433254	1.6152e+06	1.40162e+07	3.13793e+07	1.39859e+07	1.10089e+07	1.29703e+07	913898	1.66721e+07	4.18926	0.0029051	0.0559639	2.47623					-	-	-	196.859	187.144	-	-	-	-
POS20410	8.47349e+06	8.41e+06	1.4732e+07	7.20362e+06	8.08583e+06	1.68408e+07	1.5354e+07	2.1778e+07	1.41498e+07	2.20888e+07	9.38099e+06	1.80423e+07	0.943568	0.00362772	0.0637895	1.8072					-	-	-	196.263	185.129	-	-	-	-
POS20502	933473	1.46354e+07	1.21811e+06	1.99059e+07	1.50551e+07	735486	658019	1.02538e+06	391006	997408	1.03496e+07	761459	-3.76466	0.0393996	0.260276	1.69251					-	-	-	190.786	171.113	-	-	-	-
POS20587	90123.5	5.72217e+06	78268.4	103617	93836.7	8.24877e+06	7.82212e+06	8.09951e+06	7.92685e+06	775797	1.2176e+06	6.57461e+06	2.43286	0.0194125	0.173445	1.32933					-	-	-	188.255	98.0243	-	-	-	-
POS20619	2.84939e+06	2.92629e+06	3.32737e+06	2.63314e+06	2.62083e+06	5.00701e+06	6.00451e+06	4.31057e+06	6.28965e+06	4.77719e+06	2.8714e+06	5.27779e+06	0.878177	0.000298935	0.0137281	1.00394					-	-	-	186.492	311.124	-	-	-	-
POS20633	1.56891e+06	2.15331e+06	1.59625e+06	2.02901e+06	1.56587e+06	1.32618e+07	1.94254e+07	1.35837e+07	8.80992e+06	1.4648e+07	1.78267e+06	1.39458e+07	2.96772	9.67627e-05	0.00747252	2.29113					-	-	-	185.628	160.097	-	-	-	-
POS20647	4.37042e+06	4.67021e+06	4.87644e+06	5.0312e+06	5.17908e+06	214211	263819	255116	310001	316978	4.82547e+06	272025	-4.14886	1.02331e-09	4.99332e-06	1.43806			Isopentenyl phosphate	-6.50692	-	-	-	185.195	167.118	-	-	-	-
POS20742	9.29396e+07	7.87756e+07	8.70426e+07	5.9747e+07	7.5853e+07	9.14264e+07	9.1219e+07	9.52921e+07	9.1431e+07	9.08868e+07	7.88716e+07	9.20511e+07	0.222929	0.049942	0.293572	1.93188					-	-	-	179.798	102.034	-	-	-	-
POS20772	2.34345e+07	2.21302e+07	2.17813e+07	2.48686e+07	2.17907e+07	2.31331e+06	3.31764e+06	2.60297e+06	2.27096e+07	2.4013e+06	2.2801e+07	6.66895e+06	-1.77357	0.00409108	0.0679257	2.46062					-	-	-	178.353	199.17	-	-	-	-
POS20783	1.59188e+06	235091	263167	3.94684e+06	228240	5.20282e+06	8.55387e+06	8.08502e+06	2.93257e+06	2.78033e+06	1.25304e+06	5.51092e+06	2.13686	0.0172992	0.161805	1.19555			Monomethyl phenylphosphonate	17.8465	-	-	-	177.544	173.129	-	-	-	-
POS20855	5.25374e+08	4.47804e+08	4.99329e+08	6.1272e+08	4.55115e+08	6.06022e+08	6.71301e+08	5.89997e+08	5.9729e+08	6.08643e+08	5.08068e+08	6.1465e+08	0.274743	0.0123481	0.132088	6.12652			Aminomalote	-19.2171	-	-	-	176.079	120.081	-	-	-	-
POS20873	1.68434e+09	1.57541e+09	1.76629e+09	1.29723e+09	1.52102e+09	1.91636e+09	2.13035e+09	1.8688e+09	1.88346e+09	2.14468e+09	1.56886e+09	1.98873e+09	0.342135	0.00315468	0.0585664	12.7199					-	-	-	176	166.086	-	-	-	-
POS20898	4.35512e+07	4.1986e+07	2.4758e+07	3.26737e+07	1.93186e+07	2.63492e+09	2.98972e+09	2.96163e+09	2.69561e+08	3.56559e+09	3.24575e+07	2.48428e+09	6.25813	0.00270819	0.0531396	30.7594					-	-	-	175.746	100.076	-	-	-	-
POS20900	1.12171e+07	9.44122e+06	1.07525e+07	1.02062e+07	9.36763e+06	1.28388e+07	1.43457e+07	1.26255e+07	1.28326e+07	1.35402e+07	1.01969e+07	1.32366e+07	0.376394	0.000227704	0.0117459	1.13437					-	-	-	175.657	131.05	-	-	-	-
POS20916	4.71584e+07	3.9854e+07	4.4424e+07	5.29448e+07	4.01643e+07	5.43323e+07	6.06611e+07	5.3548e+07	5.35817e+07	5.40481e+07	4.49091e+07	5.52342e+07	0.298554	0.00598429	0.0855255	1.95887					-	-	-	174.723	121.085	-	-	-	-
POS20928	3.56703e+07	3.34179e+07	1.86668e+07	5.04483e+07	1.56415e+07	3.57582e+06	2.35685e+06	3.23651e+06	260244	4.52521e+06	3.0769e+07	2.79093e+06	-3.46266	0.00224856	0.0482607	3.2434					-	-	-	173.94	100.049	-	-	-	-
POS20929	3.52788e+07	3.34179e+07	1.83754e+07	5.04483e+07	1.56415e+07	2.63809e+06	4.35137e+06	3.80693e+06	303154	444185	3.06324e+07	2.30875e+06	-3.72988	0.00214535	0.0470606	3.26687					-	-	-	173.815	100.103	-	-	-	-
POS20932	2.65135e+06	91671.2	3.22798e+06	4.21077e+06	3.33393e+06	1.15084e+07	1.3248e+07	1.30565e+07	1.08364e+06	1.56218e+07	2.70314e+06	1.09037e+07	2.01211	0.0144215	0.144603	1.67425					-	-	-	173.69	101.073	-	-	-	-
POS20933	93402.5	58743.5	16273.4	99715.9	12970.3	5.21282e+06	5.79646e+06	5.30177e+06	754173	6.91011e+06	56221.1	4.79507e+06	6.41429	0.00201922	0.0453098	1.36274			DHAP(8:0)	-24.3043	-	-	-	173.69	297.254	-	-	-	-
POS20940	77837.3	156977	126122	129969	151717	4.14063e+06	5.26958e+06	5.24077e+06	207176	8.19293e+06	128524	4.61022e+06	5.16472	0.00838935	0.104973	1.27142					-	-	-	173.635	241.027	-	-	-	-
POS20942	339364	373024	393932	390197	385830	3.23332e+07	4.22922e+07	1.74724e+07	404555	5.93979e+07	376469	3.038e+07	6.33445	0.0181059	0.166108	3.20024					-	-	-	173.629	200.148	-	-	-	-
POS20945	422488	766760	798231	2.99915e+06	1.20101e+06	4.68046e+06	5.61333e+06	5.81211e+06	237956	8.17253e+06	1.23753e+06	4.90328e+06	1.98628	0.0288576	0.217539	1.08411					-	-	-	173.629	225.055	-	-	-	-
POS20946	1.30594e+06	1.53495e+06	1.40815e+06	2.33351e+06	1.47939e+06	2.87553e+08	3.63634e+08	3.34481e+08	3.90974e+06	5.21049e+08	1.61239e+06	3.02125e+08	7.5498	0.00731872	0.0970355	10.4694			Nitrofurazone	4.17725	-	-	-	173.628	199.144	-	-	-	-
POS20947	2.03198e+07	1.90069e+07	1.90101e+07	1.74682e+07	2.11356e+07	830735	1.02298e+06	856770	1.90037e+07	1.33626e+06	1.93881e+07	4.61009e+06	-2.0723	0.00371307	0.0647397	2.37217					-	-	-	173.628	200.001	-	-	-	-
POS20971	6.51684e+06	6.56822e+06	5.98109e+06	6.1539e+06	6.45947e+06	512534	550234	387073	6.08164e+06	590063	6.3359e+06	1.62431e+06	-1.96372	0.0029794	0.0567011	1.34373					-	-	-	173.316	123.062	-	-	-	-
POS20987	1.60346e+07	1.82991e+07	2.17779e+07	1.18425e+07	1.54576e+07	2.83372e+07	3.21666e+07	4.15054e+07	2.72809e+07	2.78606e+07	1.66823e+07	3.14302e+07	0.913828	0.0015079	0.0377489	2.40305			Dichlormid	0.245032	-	-	-	172.522	209.092	-	-	-	-
POS21004	257062	803097	9.81699e+06	297671	439957	9.20382e+06	9.95195e+06	8.9878e+06	9.91743e+06	8.9869e+06	2.32295e+06	9.40958e+06	2.01817	0.00560573	0.081933	1.6263			Dihydroxyfumarate	-24.9779	-	-	-	172.035	149.075	-	-	-	-
POS21053	7.3311e+06	6.27587e+06	6.53795e+06	8.27377e+06	6.56097e+06	291862	7.09586e+06	384428	423216	6.79702e+06	6.99593e+06	2.99848e+06	-1.22229	0.0419943	0.268226	1.05588					-	-	-	168.836	157.029	-	-	-	-
POS21067	5.26346e+07	5.46805e+07	6.15762e+07	3.05079e+07	4.47718e+07	2.17651e+07	1.76452e+07	2.52253e+07	7.22149e+06	3.59904e+07	4.88342e+07	2.15695e+07	-1.1789	0.00491674	0.0757219	3.13861					-	-	-	168.474	177.102	-	-	-	-
POS21071	5.79687e+06	5.88192e+06	6.51339e+06	3.30348e+06	4.82365e+06	2.29277e+06	1.82089e+06	2.62302e+06	320429	3.89357e+06	5.26386e+06	2.19014e+06	-1.2651	0.00514018	0.0777089	1.05247					-	-	-	168.461	178.106	-	-	-	-
POS21075	1.11536e+07	1.0104e+07	1.0976e+07	1.10502e+07	8.76127e+06	4.47335e+06	3.42993e+06	5.13464e+06	1.36698e+06	6.64154e+06	1.0409e+07	4.20929e+06	-1.30619	0.000243326	0.0122438	1.59392					-	-	-	168.38	161.079	-	-	-	-
POS21079	8.63142e+07	6.83201e+07	8.72099e+07	8.57967e+07	6.34787e+07	3.20097e+07	2.55789e+07	4.47942e+07	1.11713e+07	4.61987e+07	7.82239e+07	3.19506e+07	-1.29177	0.000502749	0.0185786	4.31718					-	-	-	168.268	160.13	-	-	-	-
POS21081	1.01743e+08	9.23435e+07	1.01556e+08	1.02543e+08	8.16045e+07	4.27905e+07	3.37007e+07	4.93989e+07	1.36151e+07	6.10958e+07	9.59581e+07	4.01202e+07	-1.25808	0.00024982	0.0124208	4.78225					-	-	-	168.195	160.076	-	-	-	-
POS21100	3.26274e+07	3.07551e+07	3.1498e+07	1.85233e+07	3.84182e+07	1.12935e+06	1.24209e+06	2.36277e+07	2.28845e+07	1.79153e+06	3.03644e+07	1.0135e+07	-1.58303	0.0121144	0.130587	2.69536					-	-	-	167.222	168.066	-	-	-	-
POS21115	6.381e+06	5.39293e+06	5.76566e+06	6.9407e+06	5.81221e+06	330100	419000	511812	599468	5.89484e+06	6.0585e+06	1.55104e+06	-1.96572	0.00382136	0.0657927	1.2895					-	-	-	166.415	157.05	-	-	-	-
POS21122	4.88217e+06	3.67475e+06	7.95823e+06	7.79458e+06	4.58001e+06	9.25112e+06	1.15199e+07	8.25715e+06	9.81043e+06	8.58369e+06	5.77795e+06	9.48445e+06	0.715007	0.00777961	0.10067	1.16691					-	-	-	165.567	189.959	-	-	-	-
POS21136	1.79598e+06	8.14882e+06	7.3599e+06	1.52435e+07	9.67592e+06	1.40041e+06	1.43729e+06	1.48957e+06	980478	5.94901e+06	8.44484e+06	2.25135e+06	-1.90728	0.0299287	0.221703	1.37062			Chlorfenprop-methyl	-1.2479	-	-	-	163.349	234.098	-	-	-	-
POS21141	6.51982e+06	6.93257e+06	6.84491e+06	9.64652e+06	7.05646e+06	1.76871e+06	6.41339e+06	5.40803e+06	1.83758e+06	2.01596e+06	7.40006e+06	3.48874e+06	-1.08483	0.00944014	0.112409	1.15584					-	-	-	162.651	155.082	-	-	-	-
POS21166	2.10799e+07	2.58763e+07	1.66564e+07	1.71361e+07	2.08223e+07	1.17862e+07	1.28027e+07	1.56558e+07	1.30734e+07	1.28773e+07	2.03142e+07	1.32391e+07	-0.617685	0.00412632	0.0680276	1.62361					-	-	-	161.669	204.123	-	-	-	-
POS21195	1.42025e+07	8.99818e+06	1.03206e+07	4.53051e+06	9.76972e+06	409525	9.1906e+06	388990	184388	919516	9.5643e+06	2.2186e+06	-2.10801	0.0136222	0.139493	1.56598					-	-	-	159.424	182.129	-	-	-	-
POS21199	4.19409e+06	4.34374e+06	5.32297e+06	2.68349e+06	3.09425e+06	9.02628e+06	6.8991e+06	1.68406e+07	2.95771e+06	1.11302e+07	3.92771e+06	9.37079e+06	1.25448	0.0493978	0.291867	1.24867					-	-	-	159.133	184.105	-	-	-	-
POS21234	4.54043e+07	1.3395e+08	1.15259e+08	2.99368e+08	1.63126e+08	2.7391e+07	4.06388e+07	2.93008e+07	6.19885e+06	8.97803e+07	1.51421e+08	3.86619e+07	-1.96958	0.0335796	0.236451	5.80025					-	-	-	156.492	279.16	-	-	-	-
POS21236	4.00281e+06	4.10216e+06	5.03596e+06	1.68599e+06	2.90394e+06	8.91494e+06	6.87934e+06	1.46724e+07	2.74783e+06	1.08684e+07	3.54617e+06	8.81658e+06	1.31396	0.0343868	0.239439	1.26547					-	-	-	156.467	184.061	-	-	-	-
POS21271	3.51019e+07	1.86623e+07	2.68892e+07	3.67618e+07	1.10505e+07	3.76981e+07	7.71424e+07	5.70445e+07	3.72932e+07	4.32854e+07	2.56931e+07	5.04927e+07	0.974694	0.024824	0.199037	2.87159					-	-	-	151.12	128.951	-	-	-	-
POS21295	911272	4.9512e+06	4.18158e+06	6.0101e+06	6.29053e+06	486586	796821	509674	733677	3.15614e+06	4.46894e+06	1.13658e+06	-1.97523	0.0157642	0.153351	1.049			5'-Phosphoribosylglycimide	-16.8545	-	-	-	148.752	287.179	-	-	-	-
POS21343	3.40542e+07	2.36183e+07	3.9815e+07	3.11101e+07	2.14007e+07	1.64606e+07	1.30988e+07	2.22971e+07	1.13399e+07	1.37551e+07	2.99997e+07	1.53903e+07	-0.962924	0.00554035	0.0813375	2.29405					-	-	-	137.558	154.05	-	-	-	-
POS21349	1.1887e+07	9.48973e+06	1.06476e+07	1.44764e+07	1.1489e+07	172554	153057	197980	1.18337e+07	88895.3	1.15979e+07	2.48923e+06	-2.2201	0.0062666	0.0884592	1.82942					-	-	-	136.833	173.044	-	-	-	-
POS21350	8.25772e+06	7.40428e+06	9.45498e+06	6.27328e+06	8.0378e+06	1.30472e+07	1.23406e+07	1.1506e+07	1.55114e+07	1.44732e+07	7.88561e+06	1.33757e+07	0.762318	0.00027162	0.0130717	1.50464					-	-	-	136.334	151.062	-	-	-	-
POS21363	6.45055e+06	6.18178e+06	6.30643e+06	5.9242e+06	7.02284e+06	127993	5.8974e+06	6.35356e+06	66781	219962	6.37716e+06	2.53314e+06	-1.33199	0.0317428	0.22931	1.08509					-	-	-	130.436	181.048	-	-	-	-
POS21379	3.63781e+06	4.57052e+06	4.60395e+06	3.39309e+06	4.42754e+06	1.05253e+06	1.7313e+06	1.27512e+06	957349	639735	4.12658e+06	1.13121e+06	-1.86708	1.15935e-05	0.00230223	1.14028					-	-	-	126.896	168.063	-	-	-	-
POS21404	7.28187e+06	2.52117e+07	1.92362e+07	4.28016e+07	2.69571e+07	4.54222e+06	6.52706e+06	4.7912e+06	5.78261e+06	1.48866e+07	2.42977e+07	7.30594e+06	-1.73368	0.0234216	0.192466	2.30432					-	-	-	116.625	280.163	-	-	-	-
POS21415	809545	2.48319e+08	689394	353695	493085	2.54219e+08	2.68851e+08	2.6948e+08	2.62612e+08	2.51921e+08	5.0133e+07	2.61416e+08	2.38252	0.00278803	0.054343	9.06999			3,5-Dinitroguaiacol	-1.4056	-	-	-	112.678	215.139	-	-	-	-
POS21480	5.2451e+06	2.92495e+07	1.41305e+07	3.99014e+07	1.85782e+07	3.13301e+06	4.74381e+06	3.70597e+06	4.15508e+06	1.27725e+07	2.14209e+07	5.70207e+06	-1.90946	0.0368441	0.249712	2.13018			Aplysil	-13.0812	-	-	-	106.444	310.202	-	-	-	-
POS21491	5.77474e+07	5.60199e+06	3.71438e+06	4.48456e+06	4.63978e+07	5.58432e+07	5.52899e+07	5.40995e+07	6.81391e+07	4.40355e+07	2.35892e+07	5.54814e+07	1.23388	0.0327836	0.233949	3.00481					-	-	-	105.13	118.05	-	-	-	-
POS21503	9.65724e+07	1.10552e+08	1.16968e+08	1.59812e+08	1.09031e+08	1.00541e+08	8.67848e+07	7.29335e+06	8.70035e+07	7.39741e+07	1.18587e+08	7.11194e+07	-0.737633	0.0428088	0.270966	3.6716					-	-	-	102.555	113.964	-	-	-	-
POS21525	4.09025e+07	3.575e+07	3.51854e+07	6.49278e+07	3.37204e+07	3.86999e+06	6.96687e+06	1.57261e+06	4.11257e+06	4.75329e+06	4.20972e+07	4.25507e+06	-3.30647	0.000205711	0.011085	3.94969					-	-	-	100.021	159.15	-	-	-	-
POS21540	5.13037e+07	3.32347e+07	4.27039e+07	2.74279e+07	2.51324e+07	4.67313e+07	1.03143e+08	4.47201e+07	6.26427e+07	5.97897e+07	3.59605e+07	6.34054e+07	0.818192	0.0457556	0.280359	2.91064					-	-	-	98.8833	171.993	-	-	-	-
POS21549	1.24187e+07	1.32087e+07	1.3045e+07	1.12318e+07	2.64615e+07	2.61672e+07	4.38598e+07	2.19953e+07	2.39258e+07	2.03735e+07	1.52731e+07	2.72643e+07	0.836018	0.046871	0.282972	1.86664					-	-	-	98.401	126.067	-	-	-	-
POS21554	4.29884e+06	5.5824e+06	5.01439e+06	1.49985e+06	1.13073e+07	1.02793e+07	1.81232e+07	8.54425e+06	1.00813e+07	9.16808e+06	5.54055e+06	1.12392e+07	1.02044	0.0430671	0.271793	1.29342					-	-	-	97.9585	242.114	-	-	-	-
POS21595	4.97761e+06	3.89583e+06	4.89031e+06	6.26967e+06	4.09754e+06	8.16684e+06	6.62734e+06	9.56048e+06	9.05762e+06	6.80917e+06	4.82619e+06	8.04429e+06	0.73708	0.00209224	0.0461252	1.10153					-	-	-	92.3589	121.065	-	-	-	-
POS21605	1.84374e+07	1.37384e+07	145342	2.12918e+07	1.69755e+07	3.17137e+06	2.35874e+06	4.81025e+06	2.8751e+06	2.55712e+06	1.41177e+07	3.15451e+06	-2.16201	0.0186145	0.169186	1.9313					-	-	-	92.1985	87.0642	-	-	-	-
POS21636	7.72117e+07	6.71002e+07	9.5868e+07	5.34164e+07	6.93802e+07	9.28778e+07	9.64723e+07	8.43529e+07	1.04947e+08	9.5409e+07	7.25953e+07	9.48118e+07	0.38519	0.0205161	0.178794	2.70161			Se-Methyl-L-selenocysteine	-12.6482	-	-	-	91.884	183.085	-	-	-	-
POS21641	4.10455e+07	3.27856e+07	4.41334e+07	4.6347e+07	3.48694e+07	4.89741e+07	4.99287e+07	5.03447e+07	5.45263e+07	4.47669e+07	3.98362e+07	4.97081e+07	0.319402	0.0118237	0.129039	1.84461					-	-	-	91.8632	123.044	-	-	-	-
POS21642	9.92037e+07	7.89436e+07	1.11835e+08	9.54441e+07	8.44217e+07	1.20707e+08	1.25004e+08	1.09882e+08	1.35851e+08	1.11371e+08	9.39696e+07	1.20563e+08	0.359519	0.00743041	0.0979265	3.09409					-	-	-	91.8632	165.055	-	-	-	-
POS21643	1.56528e+07	1.23665e+07	1.71158e+07	1.83312e+07	1.34787e+07	1.87321e+07	1.95224e+07	1.85933e+07	2.11894e+07	1.77311e+07	1.5389e+07	1.91537e+07	0.315723	0.0168164	0.159522	1.12381			Flupropate	-23.1799	-	-	-	91.8632	147.044	-	-	-	-
POS21655	7.69307e+08	6.75289e+08	9.53634e+08	5.43696e+08	6.8054e+08	9.07258e+08	9.50658e+08	8.36147e+08	1.03544e+09	9.40634e+08	7.24494e+08	9.34027e+08	0.366492	0.0234016	0.192386	8.24917					-	-	-	91.7167	182.081	-	-	-	-
POS21657	1.03241e+08	8.32086e+07	1.1369e+08	1.08841e+08	8.91412e+07	1.22569e+08	1.25201e+08	1.22927e+08	1.37973e+08	1.12863e+08	9.96243e+07	1.24306e+08	0.319331	0.00816388	0.103413	2.96066			Methyl 2-propenyl selenide	-10.542	-	-	-	91.6685	136.076	-	-	-	-
POS21715	4.53061e+06	5.47783e+06	4.28759e+06	6.97266e+06	4.14931e+06	1.12792e+07	1.7552e+07	1.02768e+07	4.21088e+06	1.85199e+07	5.0836e+06	1.23677e+07	1.28266	0.0258341	0.203491	1.55711					-	-	-	89.5079	98.0608	-	-	-	-
POS21719	5.26792e+07	5.00298e+07	5.04903e+07	3.73213e+07	4.56886e+07	371356	456184	268846	4.99011e+07	866898	4.72419e+07	1.03729e+07	-2.18725	0.00701981	0.0946402	3.65905			Moniliformin	0.745229	-	-	-	89.1706	99.0642	-	-	-	-
POS21729	3.32113e+07	4.96613e+07	1.37755e+08	2.91266e+07	4.53204e+07	1.8718e+08	2.44869e+08	1.60557e+08	3.1305e+07	3.53252e+08	5.9015e+07	1.95433e+08	1.72752	0.0419171	0.267911	6.51523					-	-	-	88.7662	116.071	-	-	-	-
POS21731	4.18329e+06	5.44167e+06	5.03965e+06	8.74385e+06	5.13691e+06	8.32436e+06	1.04517e+07	7.65918e+06	1.04187e+07	1.19194e+07	5.70907e+06	9.75468e+06	0.772838	0.0064001	0.0893882	1.22685					-	-	-	88.7428	99.0447	-	-	-	-
POS21734	4.96277e+06	1.21436e+07	1.16868e+07	3.53187e+07	1.39698e+07	351055	646755	3.99627e+06	4.51072e+06	1.23149e+06	1.56163e+07	2.14726e+06	-2.86249	0.0328722	0.234292	2.0185					-	-	-	88.7284	195.114	-	-	-	-
POS21779	7.74201e+06	2.34278e+07	2.25838e+07	3.86687e+07	1.62175e+07	4.65698e+06	6.72244e+06	5.29455e+06	6.24067e+06	1.64046e+07	2.1728e+07	7.86384e+06	-1.46625	0.0363891	0.24789	1.99064					-	-	-	87.4854	280.163	-	-	-	-
POS21802	283844	108399	108038	733866	98287.9	103775	5.61422e+06	189506	5.62548e+06	6.67786e+06	266487	3.64217e+06	3.77266	0.047737	0.286232	1.01071					-	-	-	87.1816	110.977	-	-	-	-
POS21810	1.63373e+07	1.36985e+07	1.40192e+07	4.11838e+07	1.68408e+07	1.48197e+06	1.44348e+06	1.63708e+06	2.06996e+06	1.84775e+06	2.04159e+07	1.69605e+06	-3.58945	0.00719471	0.0960575	2.57749					-	-	-	87.1513	132.045	-	-	-	-
POS21818	1.57922e+06	1.31439e+06	1.58006e+06	1.29309e+06	1.00045e+06	4.27368e+06	4.35271e+06	4.4741e+06	4.36966e+06	4.02008e+06	1.35344e+06	4.29805e+06	1.66705	1.73613e-08	3.06114e-05	1.15476			Nornitrogen mustard	-1.0671	-	-	-	87.1376	143.034	-	-	-	-
POS21828	5.87119e+06	4.10928e+06	4.23479e+07	1.61485e+07	3.39958e+06	3.20453e+07	2.9864e+07	3.16504e+07	3.39721e+07	3.87401e+07	1.43753e+07	3.32544e+07	1.20995	0.0362738	0.247328	2.4389					-	-	-	87.0022	245.096	-	-	-	-
POS21842	2.74407e+07	2.30238e+07	2.41198e+07	2.77197e+07	2.35629e+07	7.48161e+06	2.50576e+07	6.18587e+06	798973	2.35977e+07	2.51734e+07	1.26243e+07	-0.99569	0.0367651	0.249679	1.89326			Aminopyrrolnitrin	3.43226	-	-	-	86.8614	228.098	-	-	-	-
POS21894	8.47491e+06	5.81239e+06	1.24807e+07	8.2428e+06	6.19929e+06	4.70357e+06	4.91966e+06	4.39598e+06	5.27947e+06	4.90619e+06	8.24202e+06	4.84098e+06	-0.7677	0.0215363	0.183273	1.03362					-	-	-	84.9916	115.076	-	-	-	-
POS21921	522301	381748	571006	913619	441378	5.57479e+06	5.80727e+06	1.41305e+06	7.12332e+06	615634	566010	4.10681e+06	2.85912	0.0260385	0.204638	1.05866					-	-	-	81.6761	127.07	-	-	-	-
POS21941	1.96009e+06	728046	1.03244e+07	8.95997e+06	539395	9.40348e+06	9.05544e+06	9.15207e+06	8.98158e+06	1.08019e+07	4.50238e+06	9.47889e+06	1.07403	0.0493477	0.291749	1.22839					-	-	-	80.479	184.003	-	-	-	-
POS22016	6.24874e+06	5.10743e+06	7.6564e+06	7.25593e+06	7.6415e+06	1.05196e+06	1.35944e+06	658254	1.12897e+06	1.28477e+06	6.782e+06	1.09668e+06	-2.62857	3.52214e-06	0.000978018	1.58808					-	-	-	77.4017	158.093	-	-	-	-
POS22029	4.01397e+06	1.69142e+07	2.14041e+07	2.71426e+07	1.65696e+07	2.57792e+06	3.88317e+06	2.80491e+06	3.59364e+06	9.54746e+06	1.72089e+07	4.48142e+06	-1.94113	0.0133634	0.13863	2.04027			Aplysil	-13.036	-	-	-	76.632	310.202	-	-	-	-
POS22046	2.23556e+07	2.03898e+07	1.80965e+07	1.40488e+07	2.13147e+07	9.38981e+06	1.39163e+07	6.11281e+06	8.69234e+06	9.02724e+06	1.92411e+07	9.4277e+06	-1.02921	0.000985305	0.0281938	1.97438			Pyridoxal phosphate	1.84745	-	-	-	75.3904	248.15	-	-	-	-
POS22047	4.77419e+06	6.17895e+06	6.09454e+06	4.25474e+06	5.78437e+06	2.2451e+06	1.64091e+06	1.73518e+06	929203	162711	5.41736e+06	1.34262e+06	-2.01254	5.59317e-05	0.00542037	1.32			Urate radical	23.121	-	-	-	75.2769	168.113	-	-	-	-
POS22065	1.0869e+07	1.13155e+07	1.22538e+07	6.58142e+06	9.8662e+06	2.79039e+07	2.51192e+07	3.44224e+07	2.71673e+07	3.70304e+07	1.01772e+07	3.03286e+07	1.57534	3.9943e-05	0.00450827	2.94012					-	-	-	71.8928	132.066	-	-	-	-
POS22066	1.90192e+06	1.88496e+06	1.58697e+06	937325	1.41405e+06	7.82981e+06	6.12511e+06	1.11506e+07	5.77909e+06	9.08475e+06	1.54505e+06	7.99388e+06	2.37124	0.000205794	0.011085	1.63206					-	-	-	71.6839	154.048	-	-	-	-
POS22071	1.02327e+07	9.18569e+06	1.09906e+07	6.57736e+06	9.60028e+06	1.39967e+07	1.42586e+07	1.17661e+07	1.65779e+07	1.60619e+07	9.31733e+06	1.45322e+07	0.641268	0.0017712	0.0418792	1.42291					-	-	-	71.393	166.073	-	-	-	-
POS22093	6.02198e+06	5.57341e+06	7.11082e+06	4.60177e+06	5.71867e+06	8.79596e+06	7.55013e+06	8.30197e+06	1.20983e+07	9.21554e+06	5.80533e+06	9.19238e+06	0.66306	0.0047695	0.0743458	1.10725					-	-	-	69.3362	131.054	-	-	-	-
POS22110	1.99948e+07	1.41738e+07	1.55298e+07	1.21196e+06	1.54602e+07	249207	80216.7	392052	88573.4	399915	1.32741e+07	241993	-5.77751	0.00340756	0.0614734	2.2309					-	-	-	68.7504	170.033	-	-	-	-
POS22112	1.10654e+08	1.01071e+08	1.31654e+08	8.58552e+07	1.02456e+08	1.58918e+08	1.4265e+08	1.51566e+08	2.14187e+08	1.67406e+08	1.06338e+08	1.66945e+08	0.650716	0.00316511	0.0586211	4.75224					-	-	-	68.6082	130.05	-	-	-	-
POS22113	891587	3.20989e+06	2.43253e+06	1.51529e+06	1.35844e+06	796430	6.49884e+07	908341	6.56349e+07	7.98859e+07	1.88155e+06	4.24428e+07	4.49553	0.0460057	0.280927	3.51395			L-Fuculose 1-phosphate	22.9898	-	-	-	68.597	245.149	-	-	-	-
POS22128	4.31643e+06	4.7611e+06	5.1374e+06	5.31483e+06	4.99606e+06	366959	73554.9	117434	779262	490167	4.90517e+06	365476	-3.74645	2.73208e-08	4.36802e-05	1.43084					-	-	-	68.1411	158.101	-	-	-	-
POS22150	5.26578e+06	4.25397e+06	8.02391e+06	6.62277e+06	6.33633e+06	2.82694e+06	2.3243e+06	1.12127e+06	2.31238e+06	2.17858e+06	6.10055e+06	2.15269e+06	-1.5028	0.000472393	0.0179488	1.26621					-	-	-	67.5	203.053	-	-	-	-
POS22151	2.68928e+06	46889.3	277529	374604	41259.4	4.44278e+06	3.6263e+06	5.61834e+06	4.67487e+06	3.39683e+06	685912	4.35182e+06	2.66552	0.000451416	0.0175551	1.20937					-	-	-	67.4985	477.171	-	-	-	-
POS22154	9.35994e+06	1.23581e+07	9.60492e+06	1.61978e+07	1.47884e+07	8.78415e+06	7.20507e+06	7.99006e+06	7.47956e+06	8.94032e+06	1.24618e+07	8.07983e+06	-0.62512	0.0142998	0.143765	1.22479					-	-	-	67.3686	107.071	-	-	-	-
POS22164	3.00111e+07	3.04724e+07	3.92471e+07	4.0036e+07	3.23997e+07	6.54972e+07	4.22817e+07	3.48631e+07	4.31525e+07	5.54795e+07	3.44333e+07	4.82548e+07	0.48687	0.0457728	0.280359	2.0232					-	-	-	66.9865	116.071	-	-	-	-
POS22196	2.25261e+07	1.98285e+07	2.68947e+07	1.58948e+07	1.67634e+07	1.2654e+07	1.18974e+07	1.34326e+07	1.11024e+07	2.08419e+07	2.03815e+07	1.39857e+07	-0.543312	0.0433308	0.272608	1.34843					-	-	-	66.0738	124.097	-	-	-	-
POS22249	1.8569e+07	1.20954e+07	1.30662e+07	5.98057e+06	1.32751e+07	2.51378e+07	2.12413e+07	2.37735e+07	2.63087e+07	2.18334e+07	1.25973e+07	2.36589e+07	0.909275	0.00108279	0.0298202	2.06396					-	-	-	64.388	250.08	-	-	-	-
POS22250	1.55963e+07	1.32643e+07	1.77293e+07	1.35369e+07	1.38745e+07	3.33926e+07	2.50656e+07	3.82108e+07	4.36277e+07	4.17397e+07	1.48002e+07	3.64073e+07	1.29861	0.000233842	0.0119922	2.97574					-	-	-	64.388	456.193	-	-	-	-
POS22251	2.62169e+06	2.15115e+06	2.82003e+06	2.21087e+06	2.09609e+06	5.5566e+06	4.06575e+06	6.1794e+06	7.393e+06	6.92959e+06	2.37997e+06	6.02487e+06	1.33999	0.000295572	0.0136237	1.21893					-	-	-	64.388	457.195	-	-	-	-
POS22293	1.30442e+08	8.84052e+07	9.33639e+07	6.26306e+07	9.19889e+07	1.58078e+08	1.60241e+08	2.26675e+08	1.20479e+08	1.06556e+08	9.33662e+07	1.54406e+08	0.725755	0.0318124	0.229578	4.26575					-	-	-	62.7053	158.962	-	-	-	-
POS22303	2.52599e+06	6.33187e+06	5.60138e+06	8.10381e+06	1.17397e+07	1.64457e+06	2.36567e+06	2.16394e+06	2.13287e+06	5.8021e+06	6.86055e+06	2.82183e+06	-1.28169	0.0442538	0.275109	1.1007			Aplysil	-13.0088	-	-	-	62.3535	310.202	-	-	-	-
POS22305	1.48057e+07	1.5104e+07	1.69989e+07	6.85812e+06	1.42901e+07	2.03841e+07	1.7443e+07	2.21528e+07	2.16244e+07	2.68305e+07	1.36114e+07	2.1687e+07	0.672014	0.00829625	0.104339	1.68234					-	-	-	62.2239	229.101	-	-	-	-
POS22324	1.49109e+08	1.47201e+08	1.79776e+08	7.0387e+07	1.41521e+08	2.0133e+08	1.74468e+08	2.15214e+08	2.16876e+08	2.41556e+08	1.37599e+08	2.09889e+08	0.609158	0.0091097	0.110113	5.01195			Aminopyrrolnitrin	3.31404	-	-	-	60.9579	228.098	-	-	-	-
POS22339	1.77815e+07	1.65775e+07	2.4844e+07	2.11115e+07	1.941e+07	938487	1.02069e+06	857743	2.00693e+07	1.21797e+06	1.99449e+07	4.82083e+06	-2.04867	0.0059571	0.0853216	2.35047			Trifluoromethanesulfonic acid	18.5007	-	-	-	60.0926	151.087	-	-	-	-
POS22353	7.45487e+06	5.80455e+06	1.683e+07	7.79351e+06	4.73465e+06	1.8055e+07	1.44524e+07	2.92266e+07	3.05222e+07	1.32436e+07	8.52352e+06	2.11e+07	1.30772	0.0183033	0.167423	2.01658					-	-	-	58.7674	139.05	-	-	-	-
POS22355	2.0119e+06	6.50325e+06	5.24088e+06	1.19367e+07	7.65636e+06	1.267e+06	1.89537e+06	1.37757e+06	1.70466e+06	3.70865e+06	6.66982e+06	1.99065e+06	-1.74441	0.0237084	0.193678	1.21117			Azacozole	-22.3623	-	-	-	58.6075	301.141	-	-	-	-
POS22359	9.44523e+06	2.40196e+07	2.47189e+07	1.32981e+07	2.88517e+07	8.46066e+06	8.35563e+06	1.08919e+07	8.19173e+06	6.57618e+06	2.00667e+07	8.49521e+06	-1.24008	0.0151563	0.149348	1.97946					-	-	-	58.1914	172.978	-	-	-	-
POS22361	1.87855e+08	1.75246e+08	1.45138e+08	1.95306e+08	2.00239e+08	1.07187e+08	1.22873e+08	1.24298e+08	1.00877e+08	9.2337e+07	1.80757e+08	1.09514e+08	-0.722928	0.00028408	0.0133265	5.47715					-	-	-	57.8877	205.127	-	-	-	-
POS22362	1.97233e+09	1.82663e+09	1.49342e+09	2.02912e+09	2.09064e+09	1.11037e+09	1.27434e+09	1.28303e+09	1.0378e+09	9.43083e+08	1.88243e+09	1.12972e+09	-0.736625	0.000325825	0.0144412	17.7765					-	-	-	57.8877	204.123	-	-	-	-
POS22363	1.42299e+07	1.24518e+07	1.16648e+07	1.7091e+07	1.45864e+07	8.80791e+06	9.66918e+06	1.05703e+07	8.20436e+06	7.34682e+06	1.40048e+07	8.91972e+06	-0.650846	0.00167986	0.0405546	1.41707					-	-	-	57.8877	85.0291	-	-	-	-
POS22364	1.24403e+07	1.17405e+07	9.7347e+06	1.20787e+07	1.35209e+07	7.01023e+06	8.35356e+06	8.10362e+06	6.89098e+06	6.1458e+06	1.1903e+07	7.30084e+06	-0.705194	0.000258186	0.0126511	1.39511					-	-	-	57.8265	206.128	-	-	-	-
POS22373	4.83189e+06	3.68964e+06	4.23277e+06	4.70144e+06	4.05903e+06	6.52746e+06	7.07674e+06	6.00759e+06	6.67762e+06	6.88477e+06	4.30295e+06	6.63484e+06	0.624733	3.0858e-05	0.00405469	1.006					-	-	-	57.0511	134.036	-	-	-	-
POS22377	2.81217e+07	2.26906e+07	3.10549e+07	1.82766e+07	2.49438e+07	3.85458e+07	4.00927e+07	3.34824e+07	3.91567e+07	4.2316e+07	2.50175e+07	3.87187e+07	0.630093	0.000833064	0.0253188	2.348					-	-	-	56.7894	152.054	-	-	-	-
POS22418	9.45492e+07	6.98778e+07	9.445e+07	9.47496e+07	8.33337e+07	1.27793e+08	1.33921e+08	1.13687e+08	1.31464e+08	1.28338e+08	8.73921e+07	1.2704e+08	0.539713	0.000172733	0.0102143	4.08151					-	-	-	55.6717	133.032	-	-	-	-
POS22426	5.14239e+06	4.07048e+06	168684	2.96164e+06	4.75127e+06	175753	271684	220527	423988	340871	3.41889e+06	286565	-3.5766	0.00803146	0.102423	1.07344					-	-	-	55.6029	135.035	-	-	-	-
POS22427	4.04675e+06	4.90611e+06	5.28512e+06	5.56447e+06	4.79751e+06	631183	338004	569491	359132	515494	4.91999e+06	482661	-3.34957	1.5872e-07	0.000161229	1.4076					-	-	-	55.5342	103.059	-	-	-	-
POS22437	2.65317e+07	2.58176e+07	3.35714e+07	4.74356e+07	1.5374e+07	1.39291e+07	1.47238e+07	1.6152e+07	1.70346e+07	1.71977e+07	2.9746e+07	1.58074e+07	-0.912094	0.0308786	0.226161	2.0234					-	-	-	55.3747	102.056	-	-	-	-
POS22438	2.02583e+07	1.45643e+07	2.00574e+07	2.03219e+07	1.70402e+07	2.70808e+07	2.83998e+07	2.41741e+07	2.78441e+07	2.69445e+07	1.84484e+07	2.68886e+07	0.543497	0.000259091	0.0126707	1.87549					-	-	-	55.3336	104.053	-	-	-	-
POS22475	4.30523e+06	3.78456e+06	4.52406e+06	4.26409e+06	4.62166e+06	7.69575e+06	8.00461e+06	8.77678e+06	8.2772e+06	8.89954e+06	4.29992e+06	8.33078e+06	0.95414	3.97202e-07	0.000308194	1.33912					-	-	-	53.7899	189.124	-	-	-	-
POS22621	3.44817e+06	7.14942e+06	6.37813e+06	1.55083e+07	8.10852e+06	2.92608e+06	3.36045e+06	1.48961e+06	3.17874e+06	4.99384e+06	8.11852e+06	3.18975e+06	-1.34777	0.045377	0.279295	1.18342					-	-	-	52.805	234.115	-	-	-	-
POS22677	4.09292e+07	2.3849e+07	1.3705e+07	9.12876e+06	2.54764e+07	4.37996e+07	4.21962e+07	3.94996e+07	4.12898e+07	3.22438e+07	2.26177e+07	3.98058e+07	0.815528	0.0189531	0.17096	2.32554					-	-	-	52.3946	166.054	-	-	-	-
POS22714	3.87822e+07	3.45769e+07	726801	3.31033e+07	4.01511e+07	553324	487082	533855	587429	1.0698e+06	2.94681e+07	646299	-5.51081	0.00425438	0.069138	3.31514					-	-	-	52.2715	116.054	-	-	-	-
POS22750	5.76732e+06	4.85994e+06	5.82254e+06	4.88621e+06	5.44048e+06	1.05041e+07	1.04495e+07	1.24585e+07	9.23816e+06	1.18843e+07	5.3553e+06	1.09069e+07	1.02621	1.65495e-05	0.00280312	1.55122					-	-	-	52.0382	259.093	-	-	-	-
POS22754	8.65095e+06	5.10251e+06	7.68301e+06	8.03785e+06	5.6945e+06	5.81809e+06	6.33337e+06	598947	3.81304e+06	514992	7.03376e+06	3.41569e+06	-1.04212	0.0343361	0.239277	1.04075					-	-	-	52.0247	136.048	-	-	-	-
POS22757	166728	174739	202538	2.29523e+06	133994	3.50548e+06	3.23256e+06	2.68535e+06	3.58538e+06	3.10038e+06	594646	3.22183e+06	2.43778	0.00041476	0.0166819	1.04125					-	-	-	51.9939	203.035	-	-	-	-
POS22791	1.96849e+08	1.88026e+08	1.518e+08	2.04085e+08	2.15713e+08	4.18391e+06	8.61263e+06	5.21106e+06	1.06216e+08	9.91968e+07	1.91295e+08	4.46841e+07	-2.09796	0.000499407	0.0185511	7.76647					-	-	-	51.6476	205.086	-	-	-	-
POS22809	1.9459e+06	2.49946e+06	2.58279e+06	2.44101e+06	2.09317e+06	1.28744e+07	7.90694e+06	1.25944e+07	2.62538e+07	1.41718e+07	2.31247e+06	1.47603e+07	2.67422	0.0036317	0.0637945	2.13637					-	-	-	51.428	143.082	-	-	-	-
POS22829	4.88712e+06	4.07335e+06	5.01116e+06	4.74638e+06	4.27593e+06	669131	309843	563601	1.54695e+06	681610	4.59879e+06	754227	-2.60818	6.94492e-07	0.000426564	1.31192					-	-	-	51.2221	144.085	-	-	-	-
POS22833	2.99107e+06	5.41092e+06	8.74217e+06	1.06946e+07	5.15329e+06	1.10461e+06	2.16496e+06	2.71165e+06	2.0008e+06	3.42073e+06	6.59842e+06	2.28055e+06	-1.53274	0.0165244	0.157907	1.17429					-	-	-	51.1672	180.087	-	-	-	-
POS22842	7.13409e+07	5.93466e+07	1.09449e+08	5.69165e+07	8.14844e+07	3.53704e+07	3.73565e+07	7.07821e+07	3.03545e+07	3.86646e+07	7.57076e+07	4.25056e+07	-0.832784	0.0238949	0.194559	3.28015					-	-	-	51.0818	203.053	-	-	-	-
POS22848	1.00134e+07	9.97063e+06	4.04365e+06	5.36368e+06	1.23582e+06	1.59258e+07	1.94306e+07	6.12416e+06	1.00427e+07	1.65051e+07	6.12543e+06	1.36057e+07	1.15132	0.0353666	0.243818	1.5537					-	-	-	50.9874	121.072	-	-	-	-
POS22851	7.64559e+07	5.43832e+07	7.61715e+07	5.84591e+07	6.7936e+07	8.13858e+07	9.19877e+07	7.32827e+07	8.55916e+07	7.38732e+07	6.66811e+07	8.12242e+07	0.284632	0.0349654	0.242024	2.09437					-	-	-	50.9412	72.0817	-	-	-	-
POS22852	5.09987e+06	1.57989e+07	1.77147e+07	9.08839e+06	7.52605e+06	4.09275e+06	4.6885e+06	2.2967e+06	5.16226e+06	7.39771e+06	1.10456e+07	4.72759e+06	-1.22429	0.0395191	0.260729	1.3214					-	-	-	50.9399	259.148	-	-	-	-
POS22858	3.02289e+08	3.20717e+08	1.82391e+08	1.69541e+08	3.44883e+08	1.08436e+06	1.4277e+06	1.42264e+08	1.9386e+06	1.62845e+06	2.63964e+08	2.96687e+07	-3.15333	0.000961029	0.0277478	9.78972					-	-	-	50.8148	204.087	-	-	-	-
POS22922	4.41546e+06	4.0664e+06	7.18447e+06	7.65077e+06	5.76368e+06	3.25502e+06	2.79004e+06	3.77707e+06	2.12389e+06	2.60298e+06	5.81616e+06	2.9098e+06	-0.999146	0.00543557	0.0803711	1.02708					-	-	-	49.8785	280.996	-	-	-	-
POS22938	3.97264e+07	3.45516e+07	2.26713e+07	3.63272e+07	1.95337e+07	4.39647e+07	4.59749e+07	3.5913e+07	3.73915e+07	4.14628e+07	3.0562e+07	4.09414e+07	0.42182	0.0465736	0.282188	1.77954			6-phosphonatooxy-D-gluconate	14.6527	-	-	-	49.5536	274.122	-	-	-	-
POS22944	1.16356e+07	4.93458e+06	3.89057e+06	9.88322e+06	4.86075e+06	3.25025e+06	3.38252e+06	3.46634e+06	3.06067e+06	3.91775e+06	7.04095e+06	3.4155e+06	-1.04367	0.0486898	0.289758	1.0311			5-Acetylamino-6-formylamino-3-methyluracil	19.252	-	-	-	49.4832	227.201	-	-	-	-
POS22958	360113	1.76719e+07	1.55704e+07	2.34167e+07	3.32383e+07	4.4093e+06	6.29675e+06	195574	2.54335e+06	7.86036e+06	1.80515e+07	4.26106e+06	-2.08283	0.0377418	0.253381	2.04541			5,6-Dichloro-1,3-cyclohexadiene	12.429	-	-	-	49.0279	150.027	-	-	-	-
POS22969	2.92119e+06	145333	1.06786e+07	2.11691e+06	9.72207e+06	1.81379e+07	2.40431e+07	1.96561e+07	306812	1.90464e+07	5.11682e+06	1.6238e+07	1.66606	0.0430129	0.271611	1.82303					-	-	-	48.7703	121.102	-	-	-	-
POS22996	1.34318e+07	1.02115e+07	1.06786e+07	2.00677e+07	1.23162e+07	925760	1.04088e+06	1.67011e+07	824422	1.07026e+06	1.33412e+07	4.11247e+06	-1.69781	0.0340095	0.238191	1.70012					-	-	-	47.5803	128.046	-	-	-	-
POS23002	3.81849e+06	8.46625e+06	7.55469e+06	1.30994e+07	7.24419e+06	2.61516e+06	2.97924e+06	2.98483e+06	3.00681e+06	4.49965e+06	8.0366e+06	3.21714e+06	-1.32081	0.0134701	0.138994	1.25732					-	-	-	47.2944	216.16	-	-	-	-
POS23013	5.41525e+08	4.65474e+08	2.42634e+06	8.65653e+06	2.46816e+06	7.46638e+08	7.79934e+08	3.32514e+08	7.94976e+08	8.66206e+08	2.0411e+08	7.04054e+08	1.78634	0.0122236	0.131288	13.2157					-	-	-	46.7827	150.092	-	-	-	-
POS23038	2.33611e+06	8.769e+06	7.39788e+06	1.745e+07	9.01646e+06	1.23749e+06	1.75932e+06	1.86012e+06	1.59163e+06	4.72145e+06	8.99389e+06	2.234e+06	-2.00931	0.0275368	0.211747	1.43688			Aplysil	-12.9843	-	-	-	45.3424	310.202	-	-	-	-
POS23039	7.59863e+06	1.73059e+06	5.80577e+06	3.42314e+06	6.1067e+06	616277	1.00355e+06	1.72597e+06	624350	1.61269e+06	4.93297e+06	1.11657e+06	-2.14338	0.00733258	0.0970804	1.18976					-	-	-	45.2399	190.004	-	-	-	-
POS23101	3.79293e+06	3.64484e+06	5.51643e+06	2.0666e+06	1.15265e+06	8.68554e+06	9.0299e+06	4.77676e+06	1.21776e+07	1.2653e+07	3.23469e+06	9.46457e+06	1.54891	0.00470523	0.073803	1.53455					-	-	-	40.8464	137.096	-	-	-	-
POS23215	2.57483e+07	3.1917e+07	2.92848e+07	2.16047e+07	2.93521e+07	3.15243e+07	3.5611e+07	3.0112e+07	3.42956e+07	4.7069e+07	2.75814e+07	3.57224e+07	0.373135	0.0480359	0.287356	1.56167					-	-	-	38.6033	142.939	-	-	-	-
POS23256	1.39374e+07	8.46253e+06	8.82925e+06	9.00065e+06	8.17847e+06	1.52579e+07	1.29445e+07	1.44343e+07	1.46685e+07	9.94584e+06	9.68167e+06	1.34502e+07	0.474301	0.0305394	0.224835	1.05887					-	-	-	38.2926	90.5076	-	-	-	-
POS23270	164351	5.52251e+06	6.0965e+06	9.80736e+06	7.25951e+06	206435	229463	305652	4.41591e+06	135335	5.77005e+06	1.05856e+06	-2.44648	0.0302065	0.222734	1.20609					-	-	-	38.1603	201.009	-	-	-	-
POS23355	3.71781e+06	3.30899e+06	1.73569e+06	2.78496e+06	1.65528e+06	5.41154e+06	5.80072e+06	5.10727e+06	5.34449e+06	5.73689e+06	2.64055e+06	5.48018e+06	1.05339	0.000176772	0.0103518	1.09712					-	-	-	37.2302	189.087	-	-	-	-
POS23411	7.68607e+06	6.58751e+06	1.21053e+07	3.71912e+06	6.62893e+06	1.15155e+06	2.7e+06	917926	5.15331e+06	840716	7.34539e+06	2.1527e+06	-1.77069	0.011427	0.126328	1.33091			2,3-Dimethylmaleate	9.43033	-	-	-	36.0488	145.134	-	-	-	-
POS23427	2.04274e+07	1.97243e+07	1.43198e+07	1.54606e+07	2.0944e+07	1.08965e+07	1.12685e+07	1.41232e+07	9.32482e+06	9.55301e+06	1.81752e+07	1.10332e+07	-0.720122	0.00221195	0.0479589	1.68147			2-Aminoethyl diphenylborite	18.0238	-	-	-	35.7895	226.105	-	-	-	-
POS23442	3.03025e+07	3.06884e+07	3.61499e+07	1.80701e+07	3.28799e+07	7.24586e+07	4.7875e+07	6.39322e+07	5.99481e+07	8.20318e+07	2.96182e+07	6.52492e+07	1.13948	0.000605826	0.0210154	3.77534					-	-	-	35.6092	455.189	-	-	-	-
POS23445	2.37801e+08	2.22331e+08	1.77008e+08	2.03817e+08	2.43246e+08	1.38e+08	1.45041e+08	1.503e+08	1.13836e+08	1.16302e+08	2.1684e+08	1.32696e+08	-0.70851	0.000352901	0.0151306	5.9464					-	-	-	35.5921	205.127	-	-	-	-
POS23446	2.44468e+09	2.30357e+09	1.80421e+09	2.12368e+09	2.51459e+09	1.40985e+09	1.48223e+09	1.55119e+09	1.1548e+09	1.25451e+09	2.23815e+09	1.37052e+09	-0.707581	0.000358729	0.0152077	19.0847					-	-	-	35.5531	204.123	-	-	-	-
POS23447	1.43612e+07	1.43207e+07	1.19795e+07	1.31867e+07	1.57755e+07	8.57068e+06	9.2713e+06	9.7494e+06	7.04847e+06	7.83468e+06	1.39247e+07	8.49491e+06	-0.712977	0.000140072	0.00927509	1.5239					-	-	-	35.5531	206.128	-	-	-	-
POS23455	3.40113e+07	3.8936e+07	3.72197e+07	1.40506e+07	3.5997e+07	6.14739e+07	4.33622e+07	4.99579e+07	5.37256e+07	7.62465e+07	3.20429e+07	5.69532e+07	0.829772	0.00894221	0.109188	2.94871			Aminopyrrolnitrin	4.62922	-	-	-	35.4802	228.098	-	-	-	-
POS23457	1.35414e+07	1.23893e+07	1.1717e+07	2.69508e+06	484659	919456	796533	952072	1.01743e+06	737486	8.16549e+06	884594	-3.20645	0.0282065	0.214683	1.4784					-	-	-	35.4487	228.069	-	-	-	-
POS23483	5.56489e+06	5.92278e+06	6.95892e+06	3.45369e+06	6.29246e+06	1.4413e+07	9.08172e+06	1.22033e+07	1.11658e+07	1.5789e+07	5.63855e+06	1.25306e+07	1.15206	0.000816694	0.025054	1.65235					-	-	-	35.3204	456.193	-	-	-	-
POS23484	1.63961e+07	1.56133e+07	1.64234e+07	1.43744e+07	1.50853e+07	2.58997e+07	2.46406e+07	2.96595e+07	2.69844e+07	2.90483e+07	1.55785e+07	2.72465e+07	0.806517	3.09107e-06	0.000949282	2.26522					-	-	-	35.3179	175.108	-	-	-	-
POS23488	1.61001e+08	1.28878e+08	1.39283e+08	1.20779e+08	1.33536e+08	2.53673e+08	1.85269e+08	2.01391e+08	2.23983e+08	2.67215e+08	1.36695e+08	2.26306e+08	0.727311	0.000703079	0.0229992	5.96904					-	-	-	35.3174	112.051	-	-	-	-
POS23491	5.41543e+06	5.4093e+06	5.41707e+06	3.07365e+06	5.07867e+06	9.52027e+06	7.20819e+06	1.01229e+07	8.5309e+06	1.04618e+07	4.87882e+06	9.16881e+06	0.910201	0.000426633	0.0169186	1.31493			N-Methyl-N'-nitro-N-nitrosoguanidine	-21.1448	-	-	-	35.3145	148.097	-	-	-	-
POS23492	4.25419e+06	6.33627e+06	5.3406e+06	2.56235e+06	3.65304e+06	1.37456e+07	8.65662e+06	1.0439e+07	2.2335e+07	1.83459e+07	4.42929e+06	1.47044e+07	1.7311	0.00427296	0.0693201	1.94429					-	-	-	35.3145	143.082	-	-	-	-
POS23493	2.48474e+07	2.30545e+07	2.65698e+07	1.83289e+07	2.47954e+07	3.69099e+07	3.21472e+07	3.60514e+07	3.89541e+07	4.23786e+07	2.35192e+07	3.72883e+07	0.664882	0.000242093	0.0122438	2.37726					-	-	-	35.3118	250.08	-	-	-	-
POS23503	2.11903e+06	1.76492e+06	2.77661e+06	1.38818e+06	2.69343e+06	5.04363e+06	3.76111e+06	5.10028e+06	3.92999e+06	6.1166e+06	2.14843e+06	4.79032e+06	1.15684	0.000809252	0.0249104	1.02143					-	-	-	35.2885	477.171	-	-	-	-
POS23511	3.19491e+06	2.6491e+06	2.70774e+06	1.85278e+06	3.41547e+06	5.76703e+06	6.03075e+06	3.80377e+06	4.8726e+06	6.98363e+06	2.764e+06	5.49155e+06	0.990458	0.00194878	0.0445227	1.02894					-	-	-	35.2581	259.093	-	-	-	-
POS23527	9.49627e+06	1.39847e+07	5.54467e+06	9.46313e+06	1.33359e+07	2.01381e+07	2.29843e+07	2.47285e+07	2.46606e+07	1.88939e+07	1.03649e+07	2.22811e+07	1.10411	0.000272256	0.0130717	2.20518					-	-	-	35.1424	212.101	-	-	-	-
POS23532	3.55742e+06	4.41174e+06	2.09338e+06	3.83341e+06	4.54495e+06	5.9452e+06	6.22498e+06	7.27933e+06	7.00621e+06	5.48695e+06	3.68818e+06	6.38853e+06	0.792576	0.00117942	0.0318177	1.01921					-	-	-	35.1091	234.083	-	-	-	-
POS23550	4.4145e+07	4.90153e+07	3.03881e+07	3.88397e+07	5.64987e+07	8.24913e+07	8.66785e+07	9.89272e+07	9.28299e+07	6.75325e+07	4.37774e+07	8.56919e+07	0.968974	0.00030614	0.0138732	4.10709					-	-	-	35.0226	190.119	-	-	-	-
POS23551	3.97249e+07	2.17217e+07	4.162e+07	1.27403e+07	2.72479e+07	6.30359e+07	8.55896e+07	2.29202e+07	7.22054e+07	8.03464e+07	2.8611e+07	6.48195e+07	1.17986	0.0193533	0.173205	3.48999					-	-	-	35.0108	427.096	-	-	-	-
POS23552	3.57143e+06	3.67856e+06	3.57904e+06	2.92316e+06	3.40871e+06	5.69466e+06	5.31478e+06	6.22901e+06	5.80017e+06	6.95613e+06	3.43218e+06	5.99895e+06	0.805584	3.46215e-05	0.00435423	1.05061					-	-	-	35.0048	197.09	-	-	-	-
POS23554	7.84614e+06	7.59025e+06	5.6633e+06	9.52006e+06	8.33229e+06	1.15079e+07	1.19615e+07	1.31489e+07	1.30022e+07	8.89308e+06	7.79041e+06	1.17027e+07	0.587073	0.00424326	0.0690504	1.1881					-	-	-	35.0048	173.092	-	-	-	-
POS23555	2.83305e+06	1.33421e+06	3.18969e+06	699204	2.13797e+06	4.94576e+06	6.59429e+06	1.92485e+06	5.48747e+06	5.89264e+06	2.03883e+06	4.969e+06	1.28522	0.0135632	0.139409	1.00767					-	-	-	35.0048	429.091	-	-	-	-
POS23557	5.36725e+06	2.88901e+06	6.44413e+06	1.55321e+06	3.89004e+06	9.36502e+06	1.26189e+07	3.41411e+06	1.0049e+07	1.11644e+07	4.02873e+06	9.32227e+06	1.21036	0.0186653	0.169463	1.33784					-	-	-	35.0001	428.099	-	-	-	-
POS23559	1.25229e+07	7.24616e+06	1.45389e+07	3.92982e+06	9.12107e+06	2.08751e+07	2.76592e+07	7.37997e+06	2.3751e+07	2.94921e+07	9.47176e+06	2.18315e+07	1.20471	0.0215692	0.183408	2.0286			Benzethonium chloride	-23.3968	-	-	-	34.9941	449.078	-	-	-	-
POS23566	1.66235e+07	1.72014e+07	1.19985e+07	1.19935e+07	1.78593e+07	1.53357e+06	9.23526e+06	785256	7.78828e+06	8.26604e+06	1.51352e+07	5.52168e+06	-1.45473	0.00249899	0.0510052	1.91017			Fenclorim	4.88653	-	-	-	34.9815	226.082	-	-	-	-
POS23568	1.04642e+07	9.5035e+06	1.03581e+07	1.10717e+07	1.05447e+07	1.48965e+07	1.60063e+07	1.48659e+07	1.09799e+07	1.38161e+07	1.03885e+07	1.41129e+07	0.442037	0.00312004	0.0582768	1.19118					-	-	-	34.9678	201.991	-	-	-	-
POS23569	4.74186e+06	2.88163e+06	5.13618e+06	1.17663e+06	3.45477e+06	7.14088e+06	9.92672e+06	2.33949e+06	8.77911e+06	1.13718e+07	3.47822e+06	7.9116e+06	1.18562	0.031923	0.230035	1.18657					-	-	-	34.9438	471.06	-	-	-	-
POS23599	1.35703e+07	1.37091e+07	1.57755e+07	1.22817e+07	1.15164e+07	3.33133e+07	3.29399e+07	3.4488e+07	1.94569e+07	3.1277e+07	1.33706e+07	3.0295e+07	1.18002	0.000348072	0.0149722	2.65375					-	-	-	34.7247	132.102	-	-	-	-
POS23604	1.2011e+09	9.0312e+08	1.33117e+09	7.95662e+08	1.09093e+09	1.85237e+09	1.65201e+09	1.88724e+09	1.89231e+09	2.15896e+09	1.0644e+09	1.88858e+09	0.827267	0.000183401	0.0103775	18.4697					-	-	-	34.7103	116.071	-	-	-	-
POS23608	2.42562e+07	1.64348e+07	2.46159e+07	1.76901e+07	1.99e+07	3.61152e+07	3.17918e+07	3.59716e+07	3.6631e+07	3.74823e+07	2.05794e+07	3.55984e+07	0.79061	5.53635e-05	0.00541558	2.51917					-	-	-	34.7068	70.066	-	-	-	-
POS23609	5.11501e+06	4.55761e+06	4.10572e+06	4.17454e+06	5.28503e+06	1.17457e+07	6.13761e+06	8.17761e+06	1.97333e+07	7.18139e+06	4.64758e+06	1.05951e+07	1.18885	0.0435221	0.273102	1.29309					-	-	-	34.7068	367.159	-	-	-	-
POS23610	2.32927e+07	2.05942e+07	2.70845e+07	2.57277e+07	2.45928e+07	1.33965e+07	1.3526e+07	1.8444e+07	1.19494e+07	1.15402e+07	2.42584e+07	1.37712e+07	-0.816828	0.000226125	0.0117234	2.09696					-	-	-	34.698	85.0292	-	-	-	-
POS23616	6.12775e+06	4.83536e+06	8.88195e+06	4.98122e+06	6.96605e+06	2.79805e+06	3.14169e+06	4.08565e+06	2.59417e+06	2.7814e+06	6.35847e+06	3.08019e+06	-1.04566	0.00316995	0.0586534	1.11624					-	-	-	34.6421	235.079	-	-	-	-
POS23629	1.30443e+06	1.57876e+06	2.7441e+06	1.63434e+07	1.49497e+07	7.17788e+07	5.0889e+07	7.00752e+07	1.55906e+08	4.74488e+07	7.38409e+06	7.92195e+07	3.42336	0.00720859	0.0960575	4.99589					-	-	-	34.4858	175.072	-	-	-	-
POS23635	3.55563e+07	3.15427e+07	4.02248e+07	1.13348e+07	4.09223e+07	4.52752e+06	2.86359e+06	4.40406e+06	1.04607e+07	2.88019e+06	3.19162e+07	5.02722e+06	-2.66646	0.00134866	0.0350931	3.2824					-	-	-	34.4475	176.075	-	-	-	-
POS23650	5.3922e+06	5.71425e+06	7.48541e+06	5.33022e+06	7.155e+06	3.26871e+06	2.97826e+06	5.30474e+06	2.49906e+06	3.6135e+06	6.21541e+06	3.53285e+06	-0.815016	0.00371481	0.0647397	1.00899					-	-	-	34.2728	225.035	-	-	-	-
POS23651	1.91964e+07	1.17755e+07	1.74647e+07	8.29996e+06	1.60768e+07	2.48867e+07	1.94642e+07	2.01214e+07	1.99614e+07	1.84024e+07	1.45627e+07	2.05672e+07	0.498073	0.0302084	0.222734	1.33348					-	-	-	34.261	114.056	-	-	-	-
POS23664	4.95828e+07	3.86618e+07	4.15933e+07	4.60325e+07	4.11792e+07	7.47619e+07	4.91448e+07	1.1379e+08	6.80545e+07	6.72704e+07	4.341e+07	7.46043e+07	0.781233	0.0207022	0.17936	3.11289					-	-	-	34.1253	216.086	-	-	-	-
POS23665	5.78054e+07	4.60698e+07	2.45336e+07	7.38352e+07	8.06956e+07	8.52397e+06	7.57718e+06	1.03767e+07	7.00449e+06	1.29144e+07	5.65879e+07	9.27935e+06	-2.6084	0.00157625	0.0388705	4.3623					-	-	-	34.1115	129.066	-	-	-	-
POS23672	4.70628e+06	2.805e+06	6.41328e+06	1.83072e+06	3.54631e+06	8.59368e+06	8.83917e+06	6.16295e+06	1.24233e+07	8.11127e+06	3.86032e+06	8.82608e+06	1.19305	0.00483376	0.074745	1.34961					-	-	-	34.016	204.087	-	-	-	-
POS23684	1.16439e+07	8.41037e+06	1.54546e+07	1.55484e+07	1.31397e+07	6.54527e+06	6.55519e+06	1.30202e+07	5.42374e+06	5.37938e+06	1.28394e+07	7.38475e+06	-0.797957	0.0234824	0.192487	1.33498					-	-	-	33.903	280.996	-	-	-	-
POS23697	7.29546e+06	5.93197e+06	8.36413e+06	5.75148e+06	7.04887e+06	2.61736e+06	2.9186e+06	6.4163e+06	2.572e+06	1.62253e+06	6.87838e+06	3.22936e+06	-1.09082	0.00506557	0.0769914	1.1679					-	-	-	33.8184	265.023	-	-	-	-
POS23705	4.52174e+07	3.92152e+07	4.83465e+07	3.31656e+07	4.40483e+07	7.37763e+07	7.19597e+07	7.90683e+07	1.03769e+08	7.55816e+07	4.19986e+07	8.0831e+07	0.944567	0.000308349	0.0139449	3.97101					-	-	-	33.758	104.071	-	-	-	-
POS23734	1.61263e+07	1.51621e+07	1.6202e+07	9.01642e+06	1.52706e+07	2.20107e+07	2.38544e+07	2.65915e+07	1.68447e+07	2.61597e+07	1.43555e+07	2.30922e+07	0.685803	0.00437294	0.070423	1.79824					-	-	-	33.4465	83.0225	-	-	-	-
POS23744	4.87334e+06	5.35147e+06	1.03459e+07	7.6925e+06	9.16838e+06	3.15196e+06	2.65442e+06	4.97427e+06	3.11137e+06	3.76794e+06	7.48632e+06	3.53199e+06	-1.08378	0.00818687	0.103486	1.19064			(R)-5-Diphosphomevalote	17.7181	-	-	-	33.2529	309.13	-	-	-	-
POS23753	1.29474e+07	1.09352e+07	1.70718e+07	1.05102e+07	1.35981e+07	6.32822e+06	6.22673e+06	1.05406e+07	5.51112e+06	6.03657e+06	1.30125e+07	6.92864e+06	-0.909259	0.00345291	0.0619952	1.5198					-	-	-	33.1462	145.05	-	-	-	-
POS23766	772991	958396	2.14013e+06	727194	1.46281e+06	605241	5.15151e+07	5.2217e+07	3.82942e+07	802692	1.2123e+06	2.86868e+07	4.56457	0.0467092	0.282443	2.83331					-	-	-	32.9659	274.09	-	-	-	-
POS23769	4.64963e+07	4.22095e+07	4.38882e+07	3.08343e+07	4.03151e+07	5.59856e+07	6.32066e+07	6.68855e+07	4.63475e+07	5.5984e+07	4.07487e+07	5.76819e+07	0.501364	0.00508894	0.0771108	2.49294			6-phosphonatooxy-D-gluconate	14.3603	-	-	-	32.9617	274.122	-	-	-	-
POS23776	3.22216e+07	2.84154e+07	4.00001e+07	2.05173e+07	3.41954e+07	3.83218e+07	4.44163e+07	4.35275e+07	4.16515e+07	3.83854e+07	3.107e+07	4.12605e+07	0.409241	0.0189051	0.17076	1.81892					-	-	-	32.9023	198.085	-	-	-	-
POS23780	6.45474e+07	5.85264e+07	7.72575e+07	3.47201e+07	6.64689e+07	7.75581e+07	8.66168e+07	9.13111e+07	8.63155e+07	7.50307e+07	6.0304e+07	8.33664e+07	0.467212	0.0172301	0.161657	2.74026					-	-	-	32.8965	176.103	-	-	-	-
POS23781	2.01572e+07	1.74038e+07	2.28774e+07	2.00493e+07	2.13263e+07	2.53766e+07	2.72367e+07	2.9109e+07	2.82287e+07	2.14166e+07	2.03628e+07	2.62735e+07	0.367673	0.00678666	0.0928638	1.43948					-	-	-	32.895	159.077	-	-	-	-
POS23782	1.37482e+07	1.21284e+07	2.27254e+07	1.14016e+07	1.96663e+07	6.4612e+06	6.44754e+06	1.39475e+07	5.46169e+06	6.56098e+06	1.5934e+07	7.77578e+06	-1.03505	0.0171686	0.161194	1.66522					-	-	-	32.895	180.087	-	-	-	-
POS23783	9.0798e+07	9.92551e+07	1.0387e+08	8.72043e+07	1.14226e+08	5.33781e+07	6.28835e+07	8.85416e+07	4.30041e+07	6.42039e+07	9.90706e+07	6.24022e+07	-0.66686	0.0034789	0.0623346	3.73211			para-Trifluoromethylphenol	-3.11185	-	-	-	32.8934	163.116	-	-	-	-
POS23787	1.17005e+09	1.31018e+09	1.3807e+09	1.16457e+09	1.51965e+09	6.89729e+08	8.41568e+08	1.13439e+09	5.88443e+08	8.5943e+08	1.30903e+09	8.22712e+08	-0.670037	0.00277518	0.0541325	13.6603					-	-	-	32.8546	162.113	-	-	-	-
POS23795	6.60872e+06	6.73904e+06	5.49439e+06	5.00544e+06	6.29685e+06	1.0511e+07	1.08527e+07	1.04008e+07	1.17062e+07	1.06443e+07	6.02889e+06	1.0823e+07	0.844138	2.52957e-06	0.000853086	1.45329					-	-	-	32.7341	220.067	-	-	-	-
POS23800	3.23769e+07	3.10105e+07	3.0623e+07	2.79254e+07	4.72225e+07	6.74723e+07	9.94485e+07	6.77596e+07	4.24047e+07	7.54106e+07	3.38316e+07	7.04991e+07	1.05923	0.00554978	0.0813855	3.67851			Semicarbazide	-8.38377	-	-	-	32.6929	76.0765	-	-	-	-
POS23808	9.52529e+06	1.15886e+07	9.30102e+06	9.56094e+06	1.37753e+07	4.22887e+06	4.7125e+06	9.44364e+06	3.64633e+06	5.33559e+06	1.07502e+07	5.47339e+06	-0.973861	0.00437654	0.070438	1.41712					-	-	-	32.6618	184.095	-	-	-	-
POS23821	5.30864e+07	5.56712e+07	9.79873e+07	3.71145e+07	7.91607e+07	2.63313e+07	2.6612e+07	6.05885e+07	2.27255e+07	3.14238e+07	6.4604e+07	3.35362e+07	-0.945903	0.0406848	0.264264	3.07154			Phosphoguanidinoacetate	20.1016	-	-	-	32.6188	198.098	-	-	-	-
POS23836	1.38096e+06	1.22169e+06	945387	567395	2.92067e+06	5.60015e+06	1.46864e+07	4.59938e+06	2.16369e+06	7.77156e+06	1.40722e+06	6.96423e+06	2.30712	0.0334954	0.236284	1.3304			1-Methylhypoxanthine	-6.09303	-	-	-	32.5887	151.144	-	-	-	-
POS23842	7.9066e+07	6.92937e+07	8.38318e+07	5.31468e+07	1.21048e+08	2.05887e+08	2.46638e+08	1.50408e+08	2.53698e+08	1.67544e+08	8.12773e+07	2.04835e+08	1.33354	0.000760437	0.0241455	7.01279			L-dopachromate	-17.7414	-	-	-	32.5545	193.155	-	-	-	-
POS23857	6.22888e+06	5.50833e+06	6.96173e+06	3.73688e+06	9.94275e+06	1.72607e+07	2.01659e+07	1.26072e+07	2.13704e+07	1.34768e+07	6.47572e+06	1.69762e+07	1.3904	0.000825576	0.0251723	2.03938					-	-	-	32.4526	194.158	-	-	-	-
POS23862	8.90506e+06	6.32037e+06	1.05831e+07	7.40795e+06	8.63418e+06	4.43183e+06	4.32603e+06	7.78851e+06	4.19884e+06	3.4945e+06	8.37012e+06	4.84794e+06	-0.787876	0.00965039	0.114294	1.12372					-	-	-	32.3935	127.039	-	-	-	-
POS23863	1.84136e+07	1.56117e+07	1.3233e+07	1.3367e+07	1.34064e+07	2.04246e+07	1.73821e+07	1.81577e+07	2.13016e+07	1.99318e+07	1.48063e+07	1.94396e+07	0.39278	0.00572021	0.0829179	1.28543					-	-	-	32.3835	192.025	-	-	-	-
POS23869	1.28085e+08	1.20893e+08	7.0706e+06	5.31098e+07	4.80044e+06	2.15286e+08	2.8614e+08	2.32987e+08	6.04907e+06	2.31652e+08	6.27918e+07	1.94423e+08	1.63055	0.0448546	0.277307	6.33581			Hydroxymalote	22.358	-	-	-	32.3411	121.071	-	-	-	-
POS23891	3.16728e+07	2.77572e+07	4.14736e+07	3.42229e+07	3.57236e+07	1.93008e+07	1.93425e+07	3.95215e+07	1.63468e+07	1.99139e+07	3.417e+07	2.28851e+07	-0.578324	0.0458767	0.28054	1.83856					-	-	-	32.1551	204.056	-	-	-	-
POS23895	4.8178e+08	4.17284e+08	6.20583e+08	5.23398e+08	5.47294e+08	2.90074e+08	2.97968e+08	5.91373e+08	2.56457e+08	2.96559e+08	5.18068e+08	3.46486e+08	-0.580343	0.0406199	0.264109	7.243					-	-	-	32.1193	203.053	-	-	-	-
POS23897	5.44729e+07	4.88936e+07	4.23066e+07	3.46216e+07	4.11641e+07	1.40745e+08	1.00936e+08	7.25113e+07	2.68792e+08	1.03748e+08	4.42917e+07	1.37346e+08	1.63271	0.0280884	0.214136	5.3434			(3E)-4-(2-Carboxyphenyl)-2-oxobut-3-enoate	3.1279	-	-	-	32.1066	221.186	-	-	-	-
POS23898	1.86303e+08	1.4161e+08	2.06308e+08	1.128e+08	1.67161e+08	2.06399e+08	1.85548e+08	2.16926e+08	2.18933e+08	2.38908e+08	1.62836e+08	2.13343e+08	0.389751	0.026537	0.207113	3.94175					-	-	-	32.1028	120.066	-	-	-	-
POS23899	5.1848e+06	5.00024e+06	4.16569e+06	3.72494e+06	3.98233e+06	1.46846e+07	1.08632e+07	7.81443e+06	2.89849e+07	1.07825e+07	4.4116e+06	1.46259e+07	1.72916	0.02647	0.206773	1.77841					-	-	-	32.1028	222.19	-	-	-	-
POS23925	1.06585e+07	1.00355e+07	1.61483e+07	9.23926e+06	1.27448e+07	5.08053e+06	4.80455e+06	9.019e+06	3.85295e+06	5.80941e+06	1.17653e+07	5.71329e+06	-1.04214	0.00409793	0.0679413	1.50477					-	-	-	31.9791	383.116	-	-	-	-
POS23937	2.27871e+07	2.45269e+07	2.48808e+07	1.47065e+07	2.46904e+07	1.64436e+07	1.48348e+07	2.03708e+07	1.4414e+07	1.76538e+07	2.23183e+07	1.67434e+07	-0.414638	0.036163	0.247051	1.31466					-	-	-	31.801	318.97	-	-	-	-
POS23962	6.27269e+07	7.15115e+07	8.03692e+07	7.51133e+07	8.16166e+07	3.67543e+07	3.38522e+07	5.49975e+07	2.89094e+07	5.48178e+07	7.42675e+07	4.18662e+07	-0.826944	0.00101899	0.0286305	3.59278					-	-	-	31.6174	258.11	-	-	-	-
POS23970	2.46335e+07	1.95514e+07	1.76617e+07	2.50453e+07	2.0045e+07	3.42434e+07	2.90963e+07	3.11162e+07	3.84867e+07	3.78356e+07	2.13874e+07	3.41556e+07	0.675363	0.000614821	0.0211709	2.25662					-	-	-	31.5198	164.03	-	-	-	-
POS23976	4.33326e+06	4.02819e+06	3.38397e+06	2.93095e+06	3.73716e+06	6.73292e+06	5.27421e+06	5.19801e+06	6.79405e+06	7.9651e+06	3.68271e+06	6.39286e+06	0.795695	0.00152567	0.0378998	1.02487			Dichlorvos	24.2425	-	-	-	31.4792	221.988	-	-	-	-
POS24001	1.17598e+07	1.01657e+07	1.23667e+07	7.98687e+06	5.71352e+06	1.52364e+06	2.33591e+06	2.01733e+06	4.1235e+06	4.15376e+06	9.59852e+06	2.83083e+06	-1.76159	0.0010298	0.0288421	1.61853					-	-	-	31.266	184.074	-	-	-	-
POS24011	2.9602e+07	2.72346e+07	3.31817e+07	1.77105e+07	2.65481e+07	3.54586e+07	2.97305e+07	3.25144e+07	4.4448e+07	4.20153e+07	2.68554e+07	3.68333e+07	0.455801	0.0300477	0.22217	1.74733					-	-	-	31.1903	106.05	-	-	-	-
POS24015	4.79482e+06	5.38836e+06	5.88909e+06	5.62421e+06	6.45939e+06	2.39365e+06	2.16276e+06	4.44188e+06	1.71293e+06	4.23572e+06	5.63117e+06	2.98939e+06	-0.913585	0.00291978	0.056124	1.00518			Barban	19.7554	-	-	-	31.1552	259.113	-	-	-	-
POS24059	6.61629e+07	7.24628e+07	9.70618e+07	6.34022e+07	8.05554e+07	2.79861e+07	2.47421e+07	3.78729e+07	2.57466e+07	5.09952e+07	7.5929e+07	3.34686e+07	-1.18184	0.00062631	0.0214029	4.13274					-	-	-	30.9231	280.092	-	-	-	-
POS24071	5.26426e+06	5.84563e+06	7.90555e+06	5.28303e+06	6.60435e+06	2.09489e+06	1.89514e+06	2.94196e+06	1.74947e+06	3.99367e+06	6.18056e+06	2.53503e+06	-1.28574	0.000500537	0.018567	1.21489					-	-	-	30.7976	281.096	-	-	-	-
POS24076	337380	1.2466e+07	360761	1.69943e+07	1.43156e+07	2.21636e+07	1.96618e+07	2.06232e+07	2.16108e+07	2.58769e+07	8.8948e+06	2.19873e+07	1.30563	0.00782286	0.100833	2.15117			2,4-Dichlorophenol	-0.629757	-	-	-	30.773	164.009	-	-	-	-
POS24106	1.21755e+07	1.41012e+07	1.99043e+07	9.78706e+06	1.33088e+07	5.39313e+06	3.84686e+06	6.81327e+06	3.82492e+06	1.03097e+07	1.38554e+07	6.03757e+06	-1.19841	0.00534319	0.0795933	1.67579					-	-	-	30.652	296.066	-	-	-	-
POS24116	3.69607e+06	2.23123e+06	8.16544e+06	1.06694e+06	1.36845e+06	7.23298e+06	9.3359e+06	1.0406e+07	9.12419e+06	8.26574e+06	3.30563e+06	8.87297e+06	1.42449	0.00413145	0.0680697	1.44939					-	-	-	30.6192	241.13	-	-	-	-
POS24142	1.10325e+07	1.13071e+07	1.30827e+07	629776	738000	884259	705703	770664	1.02424e+06	934686	7.35801e+06	863910	-3.09036	0.0457272	0.280274	1.34469					-	-	-	30.4603	318.984	-	-	-	-
POS24177	1.72657e+07	1.51377e+07	151853	681588	1.80368e+07	2.20819e+07	2.22109e+07	1.9934e+07	2.78332e+07	2.62423e+07	1.02547e+07	2.36605e+07	1.20619	0.0142827	0.143703	2.08416					-	-	-	30.2981	177.123	-	-	-	-
POS24180	2.78482e+07	2.62026e+07	2.83999e+07	2.44998e+07	2.56467e+07	2.89966e+07	2.74554e+07	3.20253e+07	2.75954e+07	3.3639e+07	2.65194e+07	2.99423e+07	0.175136	0.0434817	0.272972	1.00284					-	-	-	30.2555	96.9224	-	-	-	-
POS24181	1.79709e+07	1.50053e+07	1.6724e+07	1.68663e+07	1.53479e+07	2.4709e+07	2.01822e+07	2.16422e+07	3.04864e+07	2.30068e+07	1.63829e+07	2.40053e+07	0.551163	0.00349604	0.0625145	1.67218					-	-	-	30.2555	150.014	-	-	-	-
POS24229	2.6998e+06	3.74952e+06	2.61287e+06	3.86261e+06	5.13071e+06	1.12639e+07	1.21838e+07	9.81867e+06	9.33422e+06	1.90298e+07	3.6111e+06	1.23261e+07	1.77121	0.00133144	0.0348165	1.85908					-	-	-	29.8669	158.165	-	-	-	-
POS24230	2.69666e+07	2.23948e+07	2.85059e+07	2.63189e+07	2.51229e+07	3.63031e+07	4.24902e+07	3.91105e+07	3.2053e+07	4.2087e+07	2.58618e+07	3.84088e+07	0.570613	0.000448078	0.0175114	2.28087					-	-	-	29.8669	189.16	-	-	-	-
POS24578	3.49269e+07	3.07285e+07	3.57048e+07	1.87992e+07	3.30574e+07	4.85564e+07	4.97823e+07	4.20839e+07	5.08677e+07	5.2879e+07	3.06434e+07	4.88339e+07	0.672308	0.000961111	0.0277478	2.6873					-	-	-	28.306	177.061	-	-	-	-
POS24611	3.1653e+07	2.79656e+07	3.28784e+07	1.21895e+07	2.90896e+07	4.39948e+07	4.50077e+07	4.06193e+07	4.59568e+07	4.80222e+07	2.67552e+07	4.47201e+07	0.741105	0.00184977	0.0431574	2.63129					-	-	-	28.3028	155.079	-	-	-	-
POS24622	1.34874e+07	1.19369e+07	1.36463e+07	6.48175e+06	1.26778e+07	1.84836e+07	1.90249e+07	1.55009e+07	1.95255e+07	2.02689e+07	1.16461e+07	1.85608e+07	0.672414	0.00218593	0.0475799	1.6281					-	-	-	28.3003	313.036	-	-	-	-
POS24639	1.0236e+07	8.77834e+06	1.08522e+07	3.8316e+06	9.30305e+06	1.36456e+07	1.41406e+07	1.14395e+07	1.42957e+07	1.54189e+07	8.60024e+06	1.37881e+07	0.680972	0.00615423	0.0873868	1.36937					-	-	-	28.1241	245.049	-	-	-	-
POS24652	5.80681e+06	4.77441e+06	6.09306e+06	2.15278e+06	5.24942e+06	7.9409e+06	8.17159e+06	6.58297e+06	8.25809e+06	7.93729e+06	4.8153e+06	7.77817e+06	0.691806	0.00478286	0.0744373	1.04115					-	-	-	28.0283	381.024	-	-	-	-
POS24687	1.05197e+07	369069	411181	457233	154000	1.2534e+07	9.74249e+06	346822	1.67334e+07	1.57891e+07	2.38224e+06	1.10292e+07	2.21093	0.0420708	0.268584	1.59551					-	-	-	28.0031	167.043	-	-	-	-
POS24760	6.43015e+07	5.66011e+07	6.65199e+07	2.027e+07	5.65134e+07	9.00498e+07	8.99086e+07	7.64184e+07	9.27703e+07	1.04181e+08	5.28412e+07	9.06657e+07	0.778894	0.00400932	0.0673254	3.74876			5,6-Dihydro-5-fluorouracil	-21.0238	-	-	-	27.4498	133.098	-	-	-	-
POS24807	2.10771e+06	2.41373e+06	2.05265e+06	2.29085e+06	2.14963e+06	5.36397e+06	5.39384e+06	3.86954e+06	8.11998e+06	8.42765e+06	2.20291e+06	6.235e+06	1.50098	0.00180488	0.04241	1.25425					-	-	-	26.8272	147.169	-	-	-	-
POS24808	2.90017e+07	3.38498e+07	2.93071e+07	3.35583e+07	3.09908e+07	7.27557e+07	7.2141e+07	5.48512e+07	1.07708e+08	1.15207e+08	3.13415e+07	8.45326e+07	1.43143	0.00175154	0.0416515	4.55821			3-Methyleneoxindole	0.88891	-	-	-	26.8208	146.165	-	-	-	-
POS24815	2.65766e+06	2.46317e+06	2.63075e+06	1.91845e+06	2.19638e+06	5.49429e+06	5.74653e+06	3.15186e+06	7.80609e+06	7.21015e+06	2.37328e+06	5.88178e+06	1.30937	0.00271207	0.0531763	1.16024					-	-	-	26.7194	89.1081	-	-	-	-
POS24817	1.87464e+06	2.29627e+06	1.89524e+06	3.72363e+06	2.18877e+06	5.29e+06	4.95088e+06	3.88813e+06	7.51894e+06	7.48208e+06	2.39571e+06	5.82601e+06	1.28205	0.00263207	0.0525043	1.14652			5,6-Dihydrothymine	19.4906	-	-	-	26.7023	129.139	-	-	-	-
POS24825	2.8868e+07	2.73155e+07	2.59749e+07	3.30278e+07	2.66419e+07	160505	192252	177071	365843	379339	2.83656e+07	255002	-6.79749	1.73856e-08	3.06114e-05	3.56111					-	-	-	26.3258	130.143	-	-	-	-
POS24835	6.48737e+07	3.75309e+07	2.88219e+07	2.39547e+07	4.17984e+07	6.78134e+07	5.75199e+07	4.95689e+07	7.47257e+07	5.64725e+07	3.93959e+07	6.12201e+07	0.635958	0.0314959	0.228322	2.53385					-	-	-	26.1985	82.5379	-	-	-	-
POS24845	3.38885e+07	2.65837e+07	2.16025e+07	2.69293e+07	2.88652e+07	3.53883e+07	2.93655e+07	4.5513e+07	3.76059e+07	3.26293e+07	2.75738e+07	3.61004e+07	0.388716	0.0353195	0.243557	1.54968					-	-	-	26.0979	110.009	-	-	-	-
POS25136	1.33369e+06	6.19409e+06	5.81143e+06	1.24029e+07	2.58087e+06	394769	1.33182e+06	1.18974e+06	1.12795e+06	1.72986e+06	5.6646e+06	1.15483e+06	-2.29429	0.0481496	0.287775	1.1082					-	-	-	23.1796	216.16	-	-	-	-
POS25154	8.80803e+06	9.68086e+06	9.53249e+06	1.98018e+07	9.98652e+06	7.59126e+06	7.96511e+06	6.02298e+06	5.83337e+06	4.34917e+06	1.15619e+07	6.35238e+06	-0.864015	0.0430998	0.271932	1.22464					-	-	-	23.0121	173.118	-	-	-	-
POS25187	5.14187e+07	6.18753e+07	5.92232e+07	7.39404e+07	5.80836e+07	4.84327e+07	4.60747e+07	5.34739e+07	4.45849e+07	5.49392e+07	6.09082e+07	4.95011e+07	-0.299178	0.0266087	0.207232	1.86827					-	-	-	22.9092	287.889	-	-	-	-
POS25207	2.76515e+08	676927	2.5964e+08	8.44752e+06	533579	2.6788e+08	2.47369e+08	3.41094e+08	2.56997e+08	2.50534e+08	1.09163e+08	2.72775e+08	1.32123	0.0410099	0.265209	6.94918					-	-	-	22.8816	142	-	-	-	-
POS25225	9.84317e+06	1.0057e+07	1.03031e+07	9.57802e+06	1.04194e+07	9.73655e+06	8.69657e+06	780281	830343	1.74401e+06	1.00401e+07	4.35755e+06	-1.20419	0.0219442	0.185665	1.33973					-	-	-	22.774	171.006	-	-	-	-
POS25351	1.21007e+07	1.43861e+07	1.43972e+07	2.81749e+07	8.4221e+06	5.16447e+06	3.87404e+06	1.21451e+07	4.30518e+06	7.6303e+06	1.54962e+07	6.62382e+06	-1.22618	0.0425857	0.270043	1.59265					-	-	-	22.1422	107.071	-	-	-	-
POS25366	9.16043e+06	5.54106e+06	6.45641e+06	2.30375e+06	6.75738e+06	1.97235e+06	2.22708e+06	2.26552e+06	1.99017e+06	1.20546e+06	6.04381e+06	1.93212e+06	-1.64528	0.00648429	0.09028	1.23396					-	-	-	22.0187	126.956	-	-	-	-
POS25431	2.81013e+07	4.42661e+07	4.4075e+07	5.05078e+07	5.17319e+07	2.21164e+07	2.20965e+07	2.11373e+07	2.16441e+07	4.18416e+07	4.37364e+07	2.57672e+07	-0.763302	0.0149877	0.148255	2.43991			Bronopol	3.33226	-	-	-	21.6257	200.996	-	-	-	-
POS25459	2.40603e+06	2.04437e+06	1.60856e+07	4.47908e+06	1.59512e+07	1.8273e+07	1.77234e+07	1.87883e+07	1.79119e+07	1.60337e+07	8.19326e+06	1.7746e+07	1.11499	0.0188578	0.170621	1.74436					-	-	-	21.3711	228.105	-	-	-	-
POS25470	1.34205e+07	1.65088e+07	1.60999e+07	2.85256e+07	1.73739e+07	3.11676e+06	5.24217e+06	1.69275e+06	1.53794e+07	1.65187e+07	1.83857e+07	8.38994e+06	-1.13186	0.0403548	0.263498	1.70787			Barbiturate	-14.8668	-	-	-	21.1444	129.092	-	-	-	-
POS25475	3.95741e+06	1.15322e+07	3.04185e+06	9.76743e+06	9.4489e+06	3.48155e+06	3.15221e+06	3.39239e+06	2.5673e+06	3.44787e+06	7.54955e+06	3.20826e+06	-1.2346	0.0344356	0.239715	1.14731					-	-	-	21.0996	169.086	-	-	-	-
POS25478	5.16791e+06	1.70112e+07	1.5142e+07	2.70049e+07	1.00999e+07	1.27224e+06	4.962e+06	1.9592e+06	4.3786e+06	5.40082e+06	1.48852e+07	3.59457e+06	-2.04999	0.0169792	0.160173	1.88534			Aplysil	-12.666	-	-	-	21.0543	310.202	-	-	-	-
POS25542	1.35559e+07	1.36576e+07	1.29015e+07	2.92226e+07	1.95839e+07	8.12538e+06	9.26562e+06	1.3907e+07	1.1823e+07	7.15947e+06	1.77843e+07	1.00561e+07	-0.822534	0.049555	0.292334	1.50925			3-Phospho-D-erythrote	-5.5499	-	-	-	19.1456	217.089	-	-	-	-
POS25763	2.73324e+07	1.03722e+06	2.25958e+07	1.10781e+07	2.88567e+07	1.42054e+06	1.17165e+06	1.47778e+07	1.25797e+06	1.2642e+06	1.818e+07	3.97843e+06	-2.19208	0.0439966	0.274508	2.12169					-	-	-	6.19825	156.991	-	-	-	-
POS26138	5.40148e+07	5.24412e+07	5.40465e+07	5.22891e+07	5.8544e+07	5.09932e+07	5.07018e+07	5.10894e+07	5.05649e+07	5.23015e+07	5.42671e+07	5.11302e+07	-0.0859035	0.0282319	0.214683	1.02312					-	-	-	4.6817	276.897	-	-	-	-
POS26280	2.12871e+06	6.37879e+06	5.91755e+06	1.37653e+07	7.58001e+06	1.36815e+06	2.18602e+06	1.79716e+06	1.81403e+06	4.18658e+06	7.15408e+06	2.27039e+06	-1.65583	0.0368272	0.249712	1.19882					-	-	-	1.99426	324.217	-	-	-	-

## Sheet: NEG
index	Normal-1	Normal-2	Normal-3	Normal-4	Normal-5	Model-1	Model-2	Model-3	Model-4	Model-5	control_mean	case_mean	log2_FC(case_mean/control_mean)	Pvalue	fdr	vip	MS2 name	MS2 score	MS1 name	MS1 ppm	formula	CAS	molecular weight	rt	mz	C_ID	Pathway	KEGG_B_class	KEGG_A_class
NEG00001	3.03921e+08	4.646e+08	2.59975e+08	2.9414e+08	2.61229e+08	1.43546e+08	1.27642e+08	1.48682e+08	1.48884e+08	1.66824e+08	3.16773e+08	1.47115e+08	-1.1065	0.00226241	0.0182627	8.62933	cis-gondoic acid	0.999645			-	-	-	602.477	309.28	C16526	ko01040//Biosynthesis of unsaturated fatty acids	Lipid metabolism	Metabolism
NEG00002	6.35856e+09	7.94382e+09	6.40562e+09	6.87277e+09	6.89793e+09	3.75442e+09	2.8991e+09	4.29942e+09	3.71515e+09	4.15169e+09	6.89574e+09	3.76396e+09	-0.873456	3.21195e-05	0.000996024	39.0852	Palmitic acid	0.999508			-	-	-	538.097	255.233	C00249	ko01100//Metabolic pathways;ko01040//Biosynthesis of unsaturated fatty acids;ko00061//Fatty acid biosynthesis;ko00071//Fatty acid degradation;ko01212//Fatty acid metabolism;ko00062//Fatty acid elongation	Lipid metabolism;Global and overview maps	Metabolism
NEG00004	1.46631e+09	1.62801e+09	1.44531e+09	1.61509e+09	1.3459e+09	1.2185e+09	9.15168e+08	1.31228e+09	1.20403e+09	1.336e+09	1.50013e+09	1.1972e+09	-0.325422	0.0111025	0.0576327	10.9485	Methyl Heptadecanoic acid	0.99897			-	-	-	595.957	283.264	-	-	-	-
NEG00005	2.7176e+07	4.31484e+07	2.3742e+07	3.9752e+07	3.76056e+07	2.27716e+07	4.95642e+06	2.34378e+07	3.66453e+06	2.27719e+07	3.42848e+07	1.55204e+07	-1.1434	0.0132127	0.065665	2.69528	Stearic acid	0.998898			-	-	-	556.863	283.264	C01530	ko01040//Biosynthesis of unsaturated fatty acids;ko00061//Fatty acid biosynthesis;ko04745//Phototransduction - fly	Lipid metabolism;Sensory system	Organismal Systems;Metabolism
NEG00006	2.03484e+06	961414	4.4984e+06	624939	815596	1.57174e+08	1.63584e+08	1.21075e+08	3.35619e+08	1.44298e+08	1.78704e+06	1.8435e+08	6.68873	0.00146419	0.0132975	8.99021	Cholic acid	0.998009			C24H40O5	81-25-4	408.288	313.382	407.281	C00695	ko01100//Metabolic pathways;ko04976//Bile secretion;ko00120//Primary bile acid biosynthesis	Lipid metabolism;Digestive system;Global and overview maps	Metabolism;Organismal Systems
NEG00007	1.40561e+08	1.86942e+08	1.13095e+08	2.10499e+08	1.32194e+08	9.86689e+07	6.14306e+07	1.13105e+08	1.09814e+08	1.10394e+08	1.56658e+08	9.86826e+07	-0.666754	0.0223481	0.0975396	4.56727	(+)-Isomyristic acid	0.997722			-	-	-	477.85	227.201	-	-	-	-
NEG00011	2.76337e+06	2.25656e+06	1.73017e+06	2.78828e+06	3.34166e+06	2.64523e+07	2.87602e+07	3.4853e+07	3.2702e+07	2.10207e+07	2.57601e+06	2.87577e+07	3.48074	5.05085e-06	0.00034668	3.6116	Chenodeoxycholic acid	0.996824			C20H40NO4	474-25-9	392.296	322.034	391.286	C02528	ko01100//Metabolic pathways;ko04976//Bile secretion;ko00120//Primary bile acid biosynthesis	Lipid metabolism;Digestive system;Global and overview maps	Metabolism;Organismal Systems
NEG00012	2.47587e+08	3.23703e+08	2.65169e+08	2.49788e+08	2.90212e+08	1.45086e+08	9.99523e+07	1.66575e+08	1.43534e+08	1.83995e+08	2.75292e+08	1.47829e+08	-0.897037	0.000221158	0.00335685	7.77602	5(Z),14(Z)-Eicosadienoic Acid	0.99681			-	-	-	560.63	307.264	-	-	-	-
NEG00014	6.34598e+07	8.2741e+07	7.16915e+07	6.76744e+07	7.00523e+07	2.7273e+07	1.80856e+07	3.63045e+07	2.49954e+07	2.93294e+07	7.11238e+07	2.71976e+07	-1.38685	8.20653e-06	0.000443125	4.65854	10Z-nonadecenoic acid	0.995716			-	-	-	576.144	295.264	-	-	-	-
NEG00015	3.22946e+09	3.47933e+09	3.34932e+09	3.8577e+09	3.19419e+09	1.51563e+09	1.27973e+09	1.84631e+09	1.37074e+09	1.96068e+09	3.422e+09	1.59462e+09	-1.10163	7.24784e-06	0.000418493	29.9934	Arachidonic Acid	0.995148			C20H32O2	506-32-1	304.24	503.81	303.233	C00219	ko01100//Metabolic pathways;ko00590//Arachidonic acid metabolism;ko00591//Linoleic acid metabolism;ko04723//Retrograde endocannabinoid signaling;ko01040//Biosynthesis of unsaturated fatty acids;ko04750//Inflammatory mediator regulation of TRP channels;ko04726//Serotonergic synapse;ko04664//Fc epsilon RI signaling pathway;ko04666//Fc gamma R-mediated phagocytosis;ko04925//Aldosterone synthesis and…	Sensory system;Nervous system;Infectious diseases;Global and overview maps;Endocrine system;Lipid metabolism;Circulatory system;Immune system	Human Diseases;Organismal Systems;Metabolism
NEG00017	1.65674e+07	3.97402e+06	2.08069e+07	1.62838e+07	1.75247e+07	3.02216e+06	4.67334e+06	3.30579e+06	9.20219e+06	2.63792e+06	1.50314e+07	4.56828e+06	-1.71825	0.0100623	0.0538602	1.99566	D(-)-Gulono-gamma-lactone	0.993971			-	-	-	28.201	177.04	-	-	-	-
NEG00019	1.17865e+08	1.1705e+08	1.32541e+08	1.17023e+08	1.1165e+08	1.64712e+08	1.81228e+08	1.46903e+08	2.00042e+08	1.86096e+08	1.19226e+08	1.75796e+08	0.560208	0.000422725	0.00538233	5.1018	DL-Tryptophan	0.993913			-	-	-	194.38	203.082	-	-	-	-
NEG00020	2.74217e+07	3.95205e+07	4.29752e+07	2.87748e+07	2.50307e+07	1.10022e+07	5.43098e+06	1.45028e+07	9.71545e+06	1.87352e+07	3.27446e+07	1.18773e+07	-1.46305	0.00111763	0.0109054	3.05834	Docosatrienoic Acid	0.99377			-	-	-	577.46	333.28	-	-	-	-
NEG00021	9.36984e+07	8.93506e+07	1.19544e+08	8.26685e+07	9.29793e+07	1.12409e+08	1.21264e+08	1.0258e+08	1.25246e+08	1.20612e+08	9.56482e+07	1.16422e+08	0.283553	0.0239191	0.102422	2.73369	Tyrosine	0.993589			-	-	-	69.1021	180.066	-	-	-	-
NEG00022	6.52389e+08	6.64038e+08	7.41941e+08	7.38551e+08	6.61192e+08	2.83125e+08	1.9382e+08	3.66305e+08	2.67963e+08	3.33087e+08	6.91622e+08	2.8886e+08	-1.25961	3.38906e-06	0.000290731	14.1206	cis-4,10,13,16-Docosatetraenoic Acid	0.993545			-	-	-	544.46	331.264	-	-	-	-
NEG00023	3.20361e+07	3.27632e+07	4.06924e+07	3.29188e+07	3.29214e+07	3.85322e+07	3.81907e+07	3.84364e+07	3.97903e+07	4.77433e+07	3.42663e+07	4.05386e+07	0.242503	0.0328227	0.128643	1.4588	Histidine	0.993542			-	-	-	34.8953	154.061	-	-	-	-
NEG00026	5.42954e+08	7.94928e+08	5.07416e+08	7.05688e+08	6.03845e+08	1.92989e+08	8.92601e+07	2.57457e+08	1.57129e+08	2.70629e+08	6.30966e+08	1.93493e+08	-1.70528	0.000114289	0.00215427	14.4326	alpha-ESA	0.991568			-	-	-	478.91	277.217	-	-	-	-
NEG00033	2.91407e+07	2.59796e+07	4.20394e+07	2.8372e+07	3.27424e+07	1.95223e+07	2.32695e+07	2.51794e+07	1.97836e+07	1.93684e+07	3.16548e+07	2.14247e+07	-0.563153	0.0100614	0.0538602	1.97386	D-Xylulose	0.981482			C5H10O5	551-84-8	150.053	32.9397	149.044	C00310	ko01100//Metabolic pathways;ko00040//Pentose and glucuronate interconversions	Carbohydrate metabolism;Global and overview maps	Metabolism
NEG00034	7.17354e+08	1.06654e+09	5.47594e+08	1.11763e+09	6.82558e+08	2.87804e+08	1.3636e+08	3.55711e+08	3.05804e+08	3.5983e+08	8.26335e+08	2.89102e+08	-1.51515	0.00201864	0.0168129	15.2312	delta2-trans-Hexadecenoic Acid	0.978535			-	-	-	494.423	253.217	-	-	-	-
NEG00040	3.78861e+09	1.06384e+10	8.4464e+09	9.03573e+09	9.31835e+09	4.28908e+09	2.55829e+09	5.27071e+09	3.71449e+09	4.80001e+09	8.2455e+09	4.12652e+09	-0.998683	0.0114358	0.0588846	39.4236	17-Octadecynoic Acid	0.968935			-	-	-	511.531	279.233	-	-	-	-
NEG00043	3.08446e+08	3.1078e+08	2.8568e+08	1.37824e+08	3.02265e+08	5.06044e+08	5.6724e+08	2.42347e+08	6.03972e+08	5.94899e+08	2.68999e+08	5.029e+08	0.902673	0.0142899	0.0696538	9.29776	Oxoglutaric acid	0.967754			-	-	-	27.8661	145.013	C00026	ko01100//Metabolic pathways;ko01110//Biosynthesis of secondary metabolites;ko04976//Bile secretion;ko01120//Microbial metabolism in diverse environments;ko01130//Biosynthesis of antibiotics;ko01230//Biosynthesis of amino acids;ko01210//2-Oxocarboxylic acid metabolism;ko05230//Central carbon metabolism in cancer;ko00250//Alanine, aspartate and glutamate metabolism;ko01200//Carbon metabolism;ko0004…	Endocrine system;Digestive system;Carbohydrate metabolism;Signal transduction;Cancers;Global and overview maps;Excretory system;Amino acid metabolism;Metabolism of other amino acids;Nervous system	Human Diseases;Organismal Systems;Metabolism;Environmental Information Processing
NEG00046	1.65577e+08	1.66772e+08	1.81548e+08	1.54947e+08	1.69086e+08	1.93137e+08	2.23648e+08	1.89033e+08	1.86184e+08	2.20906e+08	1.67586e+08	2.02582e+08	0.273602	0.00512501	0.0329626	3.77753	Phenylalanine	0.960521			-	-	-	164.226	164.071	-	-	-	-
NEG00050	3.27414e+07	3.2319e+07	2.99551e+07	3.19654e+07	2.99741e+07	3.45674e+07	3.8995e+07	3.24932e+07	4.01697e+07	3.91581e+07	3.1391e+07	3.70767e+07	0.24016	0.00776392	0.044637	1.49963	Lysine	0.94926			-	-	-	34.1324	145.097	-	-	-	-
NEG00052	3.21485e+08	3.02883e+08	4.56554e+08	2.96237e+08	3.69887e+08	1.93268e+08	2.31171e+08	2.67857e+08	1.96071e+08	2.02432e+08	3.49409e+08	2.1816e+08	-0.679533	0.00401768	0.0276306	7.34434	Glucose	0.935487			-	-	-	32.5095	179.055	C00031	ko01100//Metabolic pathways;ko01110//Biosynthesis of secondary metabolites;ko04976//Bile secretion;ko01130//Biosynthesis of antibiotics;ko02010//ABC transporters;ko05230//Central carbon metabolism in cancer;ko04978//Mineral absorption;ko04742//Taste transduction;ko04922//Glucagon signaling pathway;ko00030//Pentose phosphate pathway;ko00052//Galactose metabolism;ko00520//Amino sugar and nucleotide…	Sensory system;Endocrine and metabolic diseases;Endocrine system;Biosynthesis of other secondary metabolites;Digestive system;Carbohydrate metabolism;Signal transduction;Cancers;Membrane transport;Global and overview maps	Human Diseases;Organismal Systems;Metabolism;Environmental Information Processing
NEG00053	160464	78720.9	30284.6	29481.9	380812	2.29273e+07	1.819e+07	3.14938e+07	5.01977e+07	1.24947e+07	135953	2.70607e+07	7.63695	0.00344327	0.0246504	3.38717	Acylated phloroglucinol	0.933832			-	-	-	289.314	405.265	-	-	-	-
NEG00055	3.4588e+06	4.59765e+06	2.74026e+06	4.87262e+06	3.7239e+06	1.58145e+07	1.02725e+07	2.14166e+07	1.28363e+07	1.99024e+07	3.87864e+06	1.60485e+07	2.04881	0.000441973	0.00556853	2.34316	9,10-EODE	0.927408			-	-	-	422.455	295.228	-	-	-	-
NEG00056	7.39086e+06	8.54237e+06	7.53078e+06	6.80441e+06	7.59317e+06	1.07361e+07	7.82767e+06	1.19147e+07	1.52445e+07	1.37399e+07	7.57232e+06	1.18926e+07	0.651254	0.0107011	0.0560588	1.27871	1-Hydroxy-2-(9Z,12Z-octadecadienoyl)-sn-glycero-3-phosphoethanolamine	0.9184			-	-	-	431.309	476.279	-	-	-	-
NEG00057	5.79912e+06	4.41962e+06	2.97267e+06	4.40028e+06	3.78081e+06	1.55124e+06	1.17227e+06	2.23282e+06	1.88903e+06	1.25779e+06	4.2745e+06	1.62063e+06	-1.3992	0.000761142	0.00828701	1.10517	1-(2,3-dibenzimidazol-2-ylpropyl)-2-methoxybenzene	0.916068			-	-	-	549.215	381.174	-	-	-	-
NEG00059	5.3387e+06	3.32328e+06	4.65999e+06	4.63452e+06	7.80387e+06	2.70874e+07	3.28326e+07	3.52121e+07	2.00146e+07	2.48909e+07	5.15207e+06	2.80075e+07	2.44259	4.11356e-05	0.00114144	3.32858	Deoxycholate	0.910329			-	-	-	358.875	391.286	C04483	ko04976//Bile secretion	Digestive system	Organismal Systems
NEG00060	9.79109e+06	1.23698e+07	6.92665e+06	1.01084e+07	5.56394e+06	5.58199e+06	2.25645e+06	4.60052e+06	2.82086e+06	8.67398e+06	8.95197e+06	4.78676e+06	-0.903156	0.0367237	0.139884	1.21914	13-HODE	0.909163			-	-	-	392.905	295.228	C14762	ko00591//Linoleic acid metabolism;ko03320//PPAR signaling pathway	Lipid metabolism;Endocrine system	Metabolism;Organismal Systems
NEG00063	3.9171e+06	1.47895e+06	1.89834e+06	1.87587e+06	2.80262e+06	2.4311e+07	2.71348e+07	1.85638e+07	3.44762e+07	2.83749e+07	2.39458e+06	2.65721e+07	3.47207	1.61853e-05	0.000642669	3.4337	2,5-DIHYDROXYBENZOATE	0.905707			-	-	-	220.47	153.018	C00628	ko01100//Metabolic pathways;ko01120//Microbial metabolism in diverse environments;ko00350//Tyrosine metabolism	Global and overview maps;Amino acid metabolism	Metabolism
NEG00065	1.64975e+07	2.02194e+07	1.28088e+07	1.79685e+07	1.53644e+07	6.03639e+06	2.91493e+06	8.07759e+06	5.57451e+06	5.93717e+06	1.65717e+07	5.70812e+06	-1.53763	8.5102e-05	0.00180049	2.28549	Phenol red	0.894635			C19H14O5S	143-74-8	354.056	549.216	354.265	-	-	-	-
NEG00066	671841	668089	627252	701319	639297	1.5502e+07	7.60915e+06	1.24189e+07	1.09943e+07	1.10724e+07	661560	1.15194e+07	4.12205	2.75465e-05	0.000898522	2.28629	Pregabalin	0.891465			-	-	-	220.127	158.118	-	-	-	-
NEG00067	4.69904e+08	5.59804e+08	3.13065e+08	3.15983e+08	1.99964e+08	1.63819e+08	8.6599e+07	1.22499e+08	1.7235e+07	3.00071e+08	3.71744e+08	1.38045e+08	-1.42917	0.018408	0.0842782	9.55466	12(R)-HETE	0.889738			-	-	-	405.986	319.228	C14822	ko01100//Metabolic pathways;ko00590//Arachidonic acid metabolism;ko04925//Aldosterone synthesis and secretion	Global and overview maps;Endocrine system;Lipid metabolism	Metabolism;Organismal Systems
NEG00074	1.10633e+07	1.46282e+07	1.32708e+07	1.09107e+07	1.1974e+07	7.78959e+06	6.53229e+06	9.25959e+06	6.95458e+06	7.33363e+06	1.23694e+07	7.57393e+06	-0.707661	0.000471776	0.0058227	1.48559	Nonadecanoic acid	0.840995			C19H38O2	646-30-0	298.287	631.538	297.28	-	-	-	-
NEG00075	6.07275e+06	6.44679e+06	4.20415e+06	6.06348e+06	5.45112e+06	2.30998e+06	1.76946e+06	3.27681e+06	2.71323e+06	2.5282e+06	5.64766e+06	2.51954e+06	-1.16449	0.000149409	0.0025705	1.2212	cis-9,10-Epoxystearic acid	0.836725			-	-	-	549.216	297.244	-	-	-	-
NEG00076	9.2191e+07	1.53114e+08	9.32213e+07	1.17536e+08	9.21841e+07	1.88696e+07	1.16693e+07	2.71826e+07	1.63208e+07	3.34332e+07	1.09649e+08	2.14951e+07	-2.35082	0.000108268	0.0020882	6.48131	Eicosapentaenoic Acid	0.826813			C20H30O2	10417-94-4	302.225	473.779	301.217	C06428	ko01040//Biosynthesis of unsaturated fatty acids	Lipid metabolism	Metabolism
NEG00077	1.12692e+07	9.39283e+06	1.35468e+07	8.46558e+06	1.10644e+07	1.47465e+07	1.19016e+07	1.36711e+07	1.33935e+07	1.53753e+07	1.07478e+07	1.38176e+07	0.362471	0.0198945	0.0893687	1.04118	2-Ethyl-2-Hydroxybutyric acid	0.823362			-	-	-	92.9424	131.07	-	-	-	-
NEG00078	6.01494e+09	7.2502e+09	5.75126e+09	6.30425e+09	6.48019e+09	3.48787e+09	2.32641e+09	4.42056e+09	3.25786e+09	3.71823e+09	6.36017e+09	3.44219e+09	-0.885739	0.000129101	0.00233155	37.3414	Oleic acid	0.819455			C18H34O2	112-80-1	282.256	549.212	281.248	C00712	ko01040//Biosynthesis of unsaturated fatty acids;ko00061//Fatty acid biosynthesis;ko04212//Longevity regulating pathway - worm	Lipid metabolism;Aging	Organismal Systems;Metabolism
NEG00090	1.08111e+08	1.43179e+08	9.63837e+07	1.11788e+08	1.17559e+08	3.97666e+07	2.00929e+07	6.26119e+07	3.74092e+07	4.51507e+07	1.15404e+08	4.10062e+07	-1.49278	9.31356e-05	0.00189411	5.9816	FAHFA 36:1	0.764935			-	-	-	549.214	563.505	-	-	-	-
NEG00091	8.4375e+06	7.34303e+06	1.22944e+07	7.56499e+06	9.61045e+06	4.57171e+06	6.02327e+06	6.3692e+06	4.48494e+06	4.57947e+06	9.05007e+06	5.20572e+06	-0.797832	0.00469826	0.0310171	1.24916	Lipoic acid, reduced	0.761065			-	-	-	33.8948	207.05	-	-	-	-
NEG00096	1.57086e+08	1.44275e+08	1.50212e+08	1.81873e+08	2.01318e+08	4.8774e+07	5.93879e+07	6.86621e+07	4.402e+07	5.00007e+07	1.66953e+08	5.41689e+07	-1.6239	1.03374e-05	0.000509946	7.40383	Phosphatidylcholine lyso 20:4	0.742009			-	-	-	434.986	602.347	-	-	-	-
NEG00097	5.16687e+08	6.53173e+08	5.88276e+08	6.03897e+08	5.24342e+08	1.77504e+08	9.7694e+07	2.2613e+08	2.13961e+08	2.05016e+08	5.77275e+08	1.84061e+08	-1.64907	3.10288e-06	0.000281981	13.9668	7Z, 10Z, 13Z, 16Z, 19Z-docosapentaenoic acid	0.735328			-	-	-	516.385	329.249	-	-	-	-
NEG00098	1.36677e+07	2.4643e+07	1.15883e+07	1.86474e+07	1.10903e+07	2.87401e+06	1.19722e+06	4.28176e+06	1.98331e+06	5.23624e+06	1.59273e+07	3.11451e+06	-2.35443	0.00132833	0.012385	2.38608	Stearidonic Acid	0.735309			C18H28O2	20290-75-9	276.209	451.727	275.202	C16300	ko01110//Biosynthesis of secondary metabolites;ko00592//alpha-Linolenic acid metabolism	Global and overview maps;Lipid metabolism	Metabolism
NEG00101	2.08326e+07	2.34034e+07	1.61746e+07	1.77138e+07	2.97661e+07	3.06618e+07	4.62945e+07	2.0894e+07	2.97286e+07	3.78818e+07	2.15781e+07	3.30921e+07	0.616921	0.04636	0.165101	1.93781	Indoxyl sulfate	0.716681			-	-	-	213.001	212.002	-	-	-	-
NEG00102	2.05533e+07	3.82666e+07	6.48377e+07	3.76935e+07	5.12686e+07	2.20993e+07	2.64157e+07	3.05441e+07	2.07598e+07	2.19536e+07	4.25239e+07	2.43545e+07	-0.804087	0.0444923	0.160293	2.3797	Ethyl-beta-glucuronide	0.713278			-	-	-	33.8368	221.066	-	-	-	-
NEG00103	3.73697e+08	4.64733e+08	3.86187e+08	3.88403e+08	4.12691e+08	2.06654e+08	1.38161e+08	2.66473e+08	1.7352e+08	2.78032e+08	4.05142e+08	2.12568e+08	-0.930503	0.000269959	0.00389067	9.53792	5(Z),8(Z),11(Z)-Eicosatrienoic Acid	0.713097			-	-	-	533.102	305.249	-	-	-	-
NEG00109	9.27894e+08	1.04848e+09	8.4077e+08	1.18856e+09	1.01434e+09	3.50777e+08	2.18164e+08	4.04293e+08	3.52529e+08	4.42707e+08	1.00401e+09	3.53694e+08	-1.5052	1.43619e-05	0.000597777	17.8218	(4Z,7Z,10Z,13Z,16Z,19Z)-4,7,10,13,1 6,19-Docosahexaenoic acid	0.684025			-	-	-	490.818	327.233	-	-	-	-
NEG00121	3.08738e+06	273822	965888	4.34237e+06	1.39725e+06	1.02806e+07	1.23051e+07	9.02248e+06	8.28708e+06	1.3524e+07	2.01334e+06	1.06838e+07	2.40777	0.000109559	0.00210215	2.02528	(R)-2-hydroxystearic acid	0.632201			-	-	-	435.047	299.259	-	-	-	-
NEG00123	2.57132e+07	1.81247e+07	2.07602e+07	7.4547e+06	1.93037e+07	4.5808e+07	5.54999e+07	5.2382e+07	4.27184e+07	2.52658e+07	1.82713e+07	4.43348e+07	1.27886	0.00264385	0.0205329	3.3432	PI(16:0e/12-HETE)	0.613187			-	-	-	545.422	859.535	-	-	-	-
NEG00125	1.17127e+07	1.2104e+07	1.28952e+07	1.22519e+07	1.54628e+07	7.93654e+06	7.90413e+06	8.99589e+06	8.59886e+06	9.25136e+06	1.28853e+07	8.53736e+06	-0.593869	0.000324756	0.00444779	1.41505	Phosphatidylcholine lyso 18:1	0.598191			-	-	-	453.051	580.362	-	-	-	-
NEG00136	2.23616e+08	2.55289e+08	1.98463e+08	2.3342e+08	2.21192e+08	1.22014e+08	8.13993e+07	1.54442e+08	1.2268e+08	1.27566e+08	2.26396e+08	1.2162e+08	-0.896466	0.00010831	0.0020882	7.0881	5-Oxo-ETE-d7	0.555199			-	-	-	549.216	324.254	-	-	-	-
NEG00137	1.75274e+08	2.1797e+08	1.4966e+08	1.51505e+08	1.45913e+08	9.55829e+07	1.07986e+08	9.61962e+07	1.05167e+08	9.62625e+07	1.68064e+08	1.00239e+08	-0.745572	0.00114831	0.0111099	5.53327	D-Gluconic acid	0.55203			-	-	-	28.6517	195.05	C00257	ko01100//Metabolic pathways;ko01110//Biosynthesis of secondary metabolites;ko01120//Microbial metabolism in diverse environments;ko01130//Biosynthesis of antibiotics;ko01200//Carbon metabolism;ko00030//Pentose phosphate pathway	Global and overview maps;Carbohydrate metabolism	Metabolism
NEG00142	5.89814e+06	2.61523e+06	5.84873e+06	5.9106e+06	7.76933e+06	1.59767e+07	1.02606e+07	1.04553e+07	1.35479e+07	4.76481e+06	5.60841e+06	1.1001e+07	0.971978	0.0307336	0.122467	1.3892	C11-LAS (STANDARD MIX)	0.519443			-	-	-	558.086	311.169	-	-	-	-
NEG00147	2.71775e+08	2.73274e+08	2.34249e+08	2.25653e+08	3.23073e+08	1.50228e+08	1.12221e+08	2.68732e+08	1.36444e+08	1.50824e+08	2.65605e+08	1.6369e+08	-0.698317	0.0133147	0.0660485	6.29489	Heptadecanoic acid	0.497983			C17H34O2	506-12-7	270.256	563.843	269.249	-	-	-	-
NEG00148	9.20227e+06	9.32821e+06	6.79293e+06	6.7904e+06	5.29634e+06	3.70948e+06	2.10492e+06	2.72087e+06	829865	8.01266e+06	7.48203e+06	3.47556e+06	-1.10619	0.0247272	0.104831	1.23396	12S-HHTrE	0.474136			-	-	-	352.964	279.197	-	-	-	-
NEG00152	4.82404e+06	5.13547e+06	4.65339e+06	6.53532e+06	4.95959e+06	2.21867e+07	1.91039e+07	1.93662e+07	2.2874e+07	8.7683e+06	5.22156e+06	1.84598e+07	1.82183	0.000846695	0.00895614	2.46282	Phosphatidylinositol 16:0-18:1	0.456398			-	-	-	560.117	835.535	-	-	-	-
NEG00153	1.7483e+07	1.17545e+07	1.41079e+07	1.15912e+07	1.36034e+07	4.2207e+06	5.27823e+06	5.37829e+06	3.56688e+06	1.79177e+06	1.3708e+07	4.04717e+06	-1.76003	5.65956e-05	0.00139315	2.16172	Phosphatidylinositol 18:1-20:4	0.440653			-	-	-	557.115	883.534	-	-	-	-
NEG00154	5.71865e+06	6.00831e+06	5.69605e+06	6.76137e+06	5.47075e+06	2.6749e+06	2.25399e+06	3.06762e+06	2.24386e+06	3.39501e+06	5.93102e+06	2.72708e+06	-1.12093	8.1339e-06	0.000440692	1.25591	FTY720	0.412714			-	-	-	503.814	306.242	-	-	-	-
NEG00602	6.42658e+06	9.14691e+06	8.88397e+06	6.9602e+06	6.45909e+06	6.45425e+06	4.35006e+06	3.76653e+06	5.27378e+06	5.21678e+06	7.57535e+06	5.01228e+06	-0.595846	0.00923807	0.0504276	1.00612			Lichenin	-5.50111	-	-	-	678.508	161.045	-	-	-	-
NEG00817	64759.1	63254.2	62383.1	60513.7	64708.6	7.74927e+06	7.57178e+06	7.49388e+06	86647.6	8.38146e+06	63123.7	6.25661e+06	6.63105	0.00397809	0.0274645	1.59773			D-Erythritol 4-phosphate	-10.3334	-	-	-	676.464	201.015	-	-	-	-
NEG00847	3.08925e+06	5.52213e+06	4.0391e+06	3.89122e+06	4.55069e+06	1.1819e+06	598644	1.51199e+06	1.02621e+06	1.89391e+06	4.21848e+06	1.24253e+06	-1.76344	0.000187176	0.00298566	1.18402			Linoleate	0.895148	-	-	-	676.383	279.233	-	-	-	-
NEG00901	1.56784e+07	1.49465e+07	1.66552e+07	1.66982e+07	1.58985e+07	371643	1.57342e+07	330705	293525	307700	1.59754e+07	3.40755e+06	-2.22904	0.0036563	0.025738	2.26533					-	-	-	676.129	140.982	-	-	-	-
NEG01204	6.37272e+06	6.59391e+06	7.15087e+06	5.9903e+06	6.05493e+06	1.95102e+07	1.96812e+07	6.64113e+06	5.98431e+06	2.00951e+07	6.43254e+06	1.43824e+07	1.16084	0.0427722	0.155653	1.60895					-	-	-	674.048	146.965	-	-	-	-
NEG01262	1.33564e+07	1.84679e+06	1.65666e+06	2.09382e+06	2.005e+06	1.14799e+07	1.1968e+07	1.08999e+07	1.23229e+07	1.06931e+07	4.19174e+06	1.14728e+07	1.45259	0.0136435	0.0674286	1.62667					-	-	-	673.402	102.008	-	-	-	-
NEG01770	1.75755e+07	1.5518e+07	1.569e+07	121301	1.59112e+07	73584	63741.4	74967.7	156017	64477	1.29632e+07	86557.4	-7.22655	0.00403468	0.0277122	2.35921					-	-	-	667.909	153.923	-	-	-	-
NEG01885	1.70961e+07	1.55516e+07	2.19475e+07	1.60966e+07	1.6425e+07	1.41352e+07	7.24129e+06	1.08978e+07	5.55149e+06	1.23832e+07	1.74234e+07	1.00418e+07	-0.795007	0.00568631	0.0355155	1.74768			Cyanopyrazine	-12.3245	-	-	-	666.037	104.024	-	-	-	-
NEG01937	6.54674e+06	1.18461e+07	6.18691e+06	5.50245e+06	4.20781e+06	1.99935e+06	2.97484e+06	1.72693e+06	1.48932e+06	2.42062e+06	6.85801e+06	2.12221e+06	-1.69222	0.00755599	0.0437721	1.38943			Phytate	1.42313	-	-	-	661.779	311.296	-	-	-	-
NEG01943	1.12095e+06	1.33759e+06	1.52499e+06	2.54447e+06	2.69647e+06	2.48988e+06	5.03882e+06	5.09047e+06	3.16267e+06	6.02211e+06	1.84489e+06	4.36079e+06	1.24105	0.00900951	0.0496035	1.00022			(S)-Ureidoglycine	-21.7257	-	-	-	660.989	132.039	-	-	-	-
NEG02407	5.17791e+06	1.20146e+07	6.26015e+06	6.38508e+06	1.36296e+07	2.0421e+07	1.80213e+07	2.44573e+07	1.38225e+07	7.2451e+06	8.69346e+06	1.67934e+07	0.949897	0.0448121	0.161241	1.6533					-	-	-	655.887	134.035	-	-	-	-
NEG02590	18010.9	0	0	15436	11897.5	3.05589e+06	5.79102e+06	2.95638e+06	1.4294e+06	5.72872e+06	9068.89	3.79228e+06	8.70792	0.00218946	0.0178386	1.27284			Staphidine	18.3209	-	-	-	637.792	605.459	-	-	-	-
NEG02613	165505	116805	99868.7	142799	2613.55	3.1667e+06	3.13025e+06	2.87223e+06	3.3038e+06	2.91613e+06	105518	3.07782e+06	4.86634	5.08011e-10	8.11955e-07	1.23121			MG(0:0/22:1(13Z)/0:0)	1.47772	-	-	-	635.234	411.349	-	-	-	-
NEG02887	489971	806956	712033	799817	719082	2.47133e+07	2.30212e+07	2.87613e+07	3.84922e+07	2.55598e+07	705572	2.81096e+07	5.31612	8.92255e-06	0.000466539	3.67413			Glycerol triundecanoate	2.01249	-	-	-	622.318	595.496	-	-	-	-
NEG02891	221871	205941	150910	163329	186703	1.01712e+07	9.14747e+06	1.0404e+07	1.50623e+07	1.01234e+07	185751	1.09817e+07	5.88559	6.54648e-06	0.000393355	2.30854					-	-	-	621.965	596.499	-	-	-	-
NEG02895	12989.9	1727.75	1905.77	10825.1	4761.47	2.1445e+06	1.89795e+06	2.54287e+06	3.16701e+06	2.3064e+06	6441.99	2.41175e+06	8.54836	3.79885e-06	0.000308208	1.09138					-	-	-	621.495	597.502	-	-	-	-
NEG02906	4.55332e+06	5.6926e+06	5.05632e+06	4.11884e+06	4.00747e+06	2.13539e+06	1.79459e+06	2.71031e+06	1.77501e+06	1.60653e+06	4.68571e+06	2.00437e+06	-1.22512	8.63444e-05	0.00180871	1.1336					-	-	-	620.614	298.284	-	-	-	-
NEG02908	2.23591e+07	2.76084e+07	2.46766e+07	2.01171e+07	1.99161e+07	1.06114e+07	8.86574e+06	1.32154e+07	8.75002e+06	7.87778e+06	2.29355e+07	9.86408e+06	-1.21732	6.72025e-05	0.00154769	2.50853			Nodecanoic acid	0.804244	-	-	-	620.601	297.28	-	-	-	-
NEG03185	1.62074e+07	2.22216e+07	1.23427e+07	1.39425e+07	1.30801e+07	7.28653e+06	6.26317e+06	6.96122e+06	7.91396e+06	7.50656e+06	1.55589e+07	7.18629e+06	-1.11442	0.00169251	0.0146941	1.93383					-	-	-	602.508	352.286	-	-	-	-
NEG03191	8.10306e+06	1.01516e+07	6.24312e+06	6.58737e+06	6.47466e+06	3.89465e+06	3.59903e+06	3.82726e+06	4.3714e+06	4.21077e+06	7.51196e+06	3.98062e+06	-0.916195	0.00152059	0.0136338	1.26145			3alpha,7alpha-Dihydroxy-12-oxo-5beta-cholate	9.01102	-	-	-	602.5	405.268	-	-	-	-
NEG03194	6.62664e+07	1.01412e+08	5.6862e+07	6.40173e+07	5.67802e+07	3.13528e+07	2.78178e+07	3.23576e+07	3.25743e+07	3.65724e+07	6.90676e+07	3.2135e+07	-1.10386	0.00233262	0.0186505	4.0236					-	-	-	602.493	310.284	-	-	-	-
NEG03195	7.21287e+06	1.10255e+07	6.07954e+06	6.88765e+06	6.18721e+06	3.35646e+06	2.87498e+06	3.49246e+06	3.41017e+06	3.9786e+06	7.47856e+06	3.42253e+06	-1.1277	0.00238644	0.0189764	1.33361					-	-	-	602.493	311.287	-	-	-	-
NEG03412	1.63553e+07	1.6498e+07	1.42252e+07	1.54062e+07	1.35151e+07	1.24568e+07	9.60527e+06	1.32811e+07	1.24803e+07	1.23064e+07	1.52e+07	1.2026e+07	-0.337915	0.00608554	0.0372378	1.15445					-	-	-	595.98	327.274	-	-	-	-
NEG03413	1.74258e+07	2.02e+07	1.60998e+07	1.96513e+07	1.41911e+07	1.31708e+07	6.99952e+06	1.41453e+07	1.2167e+07	1.40117e+07	1.75136e+07	1.20989e+07	-0.533604	0.0140051	0.0687692	1.4507					-	-	-	595.98	567.536	-	-	-	-
NEG03419	2.88003e+08	3.20343e+08	2.83629e+08	3.1646e+08	2.6466e+08	2.38e+08	1.78216e+08	2.56454e+08	2.36411e+08	2.61349e+08	2.94619e+08	2.34086e+08	-0.331812	0.010298	0.0546455	4.91023					-	-	-	595.957	284.268	-	-	-	-
NEG03420	2.75585e+07	3.01488e+07	2.67475e+07	2.95736e+07	2.52081e+07	2.27536e+07	1.68738e+07	2.4324e+07	2.23402e+07	2.5101e+07	2.78473e+07	2.22785e+07	-0.321885	0.0114144	0.0587937	1.4868					-	-	-	595.957	285.271	-	-	-	-
NEG03421	7.86557e+07	7.99431e+07	6.99129e+07	7.56503e+07	6.55863e+07	6.1807e+07	4.80558e+07	6.49995e+07	6.08734e+07	6.07099e+07	7.39497e+07	5.92891e+07	-0.318776	0.00619037	0.0377636	2.4769			Margaroylglycine	0.611312	-	-	-	595.957	326.27	-	-	-	-
NEG03427	1.31291e+07	1.48377e+07	1.144e+07	1.45152e+07	1.20006e+07	1.00498e+07	8.32572e+06	1.10664e+07	1.07555e+07	1.1573e+07	1.31845e+07	1.03541e+07	-0.348645	0.0119714	0.0608959	1.05519					-	-	-	595.954	314.247	-	-	-	-
NEG03480	3.26185e+07	3.49145e+07	2.68343e+07	3.22739e+07	2.62386e+07	2.25285e+07	1.97241e+07	1.38638e+07	2.39451e+07	2.55682e+07	3.0576e+07	2.1126e+07	-0.533381	0.00769163	0.0443657	1.96705					-	-	-	595.635	615.54	-	-	-	-
NEG03483	1.67625e+07	1.30284e+07	1.16357e+07	1.41884e+07	1.33086e+07	1.00036e+07	8.40772e+06	5.99751e+06	1.03545e+07	1.0975e+07	1.37847e+07	9.14765e+06	-0.591596	0.00555779	0.0349377	1.3988					-	-	-	595.635	616.543	-	-	-	-
NEG03557	87505.7	6478.44	3170.85	3313.91	0	2.8307e+06	2.38687e+06	1.44944e+06	3.36185e+06	2.98042e+06	20093.8	2.60185e+06	7.01665	4.91975e-05	0.0012765	1.11156					-	-	-	594.179	596.499	-	-	-	-
NEG03588	1.27777e+06	2.17503e+06	2.78802e+06	4.26565e+06	1.27617e+06	1.24534e+07	5.40531e+06	6.80214e+06	5.92493e+06	8.39763e+06	2.35653e+06	7.79667e+06	1.7262	0.00439709	0.0296035	1.50107			PS(20:0/22:6(4Z,7Z,10Z,13Z,16Z,19Z))	-5.90808	-	-	-	592.878	862.555	-	-	-	-
NEG03621	71044.9	54406.4	66827.2	18351.4	51952.6	5.24497e+06	3.91651e+06	3.95879e+06	8.32127e+06	5.66047e+06	52516.5	5.4204e+06	6.68949	0.000155411	0.00263408	1.58719					-	-	-	592.039	521.422	-	-	-	-
NEG03655	4.82367e+06	3.09078e+06	5.78503e+06	8.2872e+06	5.33807e+06	2.28453e+07	3.08425e+07	1.60981e+07	3.08603e+07	2.70743e+07	5.46495e+06	2.55441e+07	2.22471	0.000124413	0.00228562	3.09831			PI(16:0/20:2(11Z,14Z))	1.64971	-	-	-	591.733	861.551	-	-	-	-
NEG03830	114340	33626.1	47226.5	33406.5	20524	3.48825e+06	3.72975e+06	2.46406e+06	5.45275e+06	116539	49824.6	3.05027e+06	5.93593	0.00906936	0.0497787	1.10335			LysoPA(24:0/0:0)	2.9849	-	-	-	590.984	521.363	-	-	-	-
NEG03866	1.30154e+07	1.39772e+07	1.37843e+07	1.23167e+07	1.17152e+07	8.9413e+06	8.20364e+06	1.00429e+07	8.50851e+06	8.76602e+06	1.29618e+07	8.89248e+06	-0.543605	5.96175e-05	0.00144593	1.40304			Methyl palmitate	1.21211	-	-	-	590.788	269.249	-	-	-	-
NEG03901	5.60802e+06	5.64754e+06	5.95442e+06	5.88388e+06	5.66679e+06	1.51038e+06	2.03732e+06	5.79024e+06	1.55979e+06	1.75542e+06	5.75213e+06	2.53063e+06	-1.1846	0.0044569	0.0298427	1.15115			L-cysteine Hydrochloride	24.415	-	-	-	590.669	155.993	-	-	-	-
NEG03910	994573	492244	273771	451331	363395	6.69995e+06	6.06769e+06	1.60663e+06	3.51617e+06	3.03337e+06	515063	4.18476e+06	3.02233	0.00520241	0.0332866	1.23014			Glycerol triundecanoate	1.59561	-	-	-	590.618	595.495	-	-	-	-
NEG03971	6.16456e+07	8.23122e+07	1.64229e+06	3.00267e+06	7.12787e+07	1.76736e+06	1.39599e+06	2.03847e+06	1.72073e+06	2.28641e+06	4.39763e+07	1.84179e+06	-4.57755	0.0410166	0.151227	3.8564					-	-	-	590.309	282.252	-	-	-	-
NEG04024	1.52684e+07	1.80595e+07	1.65711e+07	1.10885e+07	1.0389e+07	8.13925e+06	1.13777e+07	9.16199e+06	1.00361e+07	1.08133e+07	1.42753e+07	9.90567e+06	-0.527196	0.0272185	0.112441	1.26055					-	-	-	589.871	119.975	-	-	-	-
NEG04086	1.12392e+07	3.25465e+06	2.26961e+06	2.71697e+06	3.12993e+06	3.01315e+07	2.81189e+07	9.71164e+06	9.48603e+06	3.05959e+07	4.52207e+06	2.16088e+07	2.25656	0.011114	0.057655	2.53445					-	-	-	588.916	593.48	-	-	-	-
NEG04122	25644.5	8940.43	3953.4	16275.3	21418.2	5.08538e+06	4.9767e+06	4.27443e+06	8.09235e+06	3.22871e+06	15246.4	5.13151e+06	8.39477	0.000230273	0.00346559	1.55356					-	-	-	587.532	522.425	-	-	-	-
NEG04189	2.09616e+06	2.22633e+06	3.74173e+06	1.14942e+06	3.59933e+06	4.42926e+06	8.47773e+06	7.11753e+06	9.34751e+06	3.41897e+06	2.56259e+06	6.5582e+06	1.35569	0.0123956	0.0624193	1.25838					-	-	-	583.977	107.043	-	-	-	-
NEG04218	3235.59	6675.29	2353.73	9319.27	6477.71	2.23512e+06	3.3728e+06	1.63518e+06	2.1787e+06	2.28974e+06	5612.32	2.34231e+06	8.70512	3.48537e-05	0.00103166	1.06694			3,4,5-trihydroxy-6-{[1-(4-methoxyphenyl)-4-methyl-3-oxopentan-2-yl]oxy}oxane-2-carboxylic acid	-6.47302	-	-	-	582.586	397.148	-	-	-	-
NEG04224	3190	2776.79	0	0	3827.85	2.03854e+06	3.34139e+06	1.52249e+06	2.16308e+06	2.18514e+06	1958.93	2.25013e+06	10.1657	6.65518e-05	0.00153936	1.04182			Dihydroanhydropodorhizol	-0.517066	-	-	-	582.38	399.145	-	-	-	-
NEG04256	2.37082e+07	2.45832e+07	2.24755e+07	2.05965e+07	2.01843e+07	1.19659e+07	1.20521e+07	1.6618e+07	1.04584e+07	1.11869e+07	2.23095e+07	1.24563e+07	-0.840788	9.66327e-05	0.00194497	2.17562					-	-	-	578.296	284.268	-	-	-	-
NEG04267	6.44225e+06	9.38848e+06	1.01815e+07	7.14442e+06	6.0898e+06	2.65928e+06	1.2668e+06	3.59542e+06	2.42469e+06	5.87208e+06	7.84929e+06	3.16365e+06	-1.31097	0.00313952	0.0232202	1.41808					-	-	-	577.456	334.284	-	-	-	-
NEG04286	1.29745e+07	1.70393e+07	1.36184e+07	1.35122e+07	1.44963e+07	5.63027e+06	3.60494e+06	7.49505e+06	7.91072e+06	6.09387e+06	1.43281e+07	6.14697e+06	-1.2209	5.27004e-05	0.001337	1.98778			17-Methylstearate	-14.3142	-	-	-	575.991	296.268	-	-	-	-
NEG04295	7.45335e+06	5.88621e+06	9.01669e+06	9.31169e+06	7.68019e+06	2.96926e+07	1.28851e+07	2.75831e+07	1.40295e+07	1.32599e+07	7.86963e+06	1.94901e+07	1.30837	0.0157035	0.0746547	2.09047			PI(16:0/20:2(11Z,14Z))	1.57793	-	-	-	575.446	861.551	-	-	-	-
NEG04313	2.79538e+07	1.19572e+07	1.01159e+07	3.1909e+07	1.46215e+07	7.48225e+06	4.28635e+06	1.03583e+07	9.43499e+06	9.6276e+06	1.93115e+07	8.2379e+06	-1.22911	0.0417187	0.153096	1.92349			Amantadine hydrochloride	-13.4964	-	-	-	575.062	186.103	-	-	-	-
NEG04327	2.60198e+06	3.02704e+06	3.809e+06	5.00197e+06	2.71842e+06	7.10344e+06	6.95678e+06	1.18933e+07	6.51408e+06	6.177e+06	3.43168e+06	7.72891e+06	1.17135	0.00557814	0.0350041	1.33909			PS(20:0/22:6(4Z,7Z,10Z,13Z,16Z,19Z))	-6.03242	-	-	-	573.922	862.555	-	-	-	-
NEG04366	5.47715e+06	4.47431e+06	4.45366e+06	5.25491e+06	4.39005e+06	1.43741e+07	7.0005e+06	1.61756e+07	1.96199e+07	1.04754e+07	4.81002e+06	1.35291e+07	1.49195	0.00428119	0.0289746	1.90084					-	-	-	570.785	216.853	-	-	-	-
NEG04398	8674.57	3801.66	15823.9	14818.2	16726.6	2.04928e+06	2.69106e+06	1.80424e+06	3.32701e+06	3.48938e+06	11969	2.67219e+06	7.80258	4.56101e-05	0.00121859	1.12926					-	-	-	568.092	551.411	-	-	-	-
NEG04411	196141	176473	133996	131222	144980	128484	3.37903e+06	3.21646e+06	3.54928e+06	2.83512e+06	156562	2.62168e+06	4.06568	0.00464233	0.0306985	1.01424					-	-	-	567.417	367.234	-	-	-	-
NEG04461	1.3066e+07	1.20757e+07	1.03394e+07	1.18549e+07	1.09152e+07	5.35696e+06	4.90127e+06	6.08949e+06	5.21692e+06	9.27924e+06	1.16503e+07	6.16878e+06	-0.917305	0.000367042	0.00486841	1.6117			Linoleate	0.786308	-	-	-	565.453	279.233	-	-	-	-
NEG04492	5.00334e+07	5.02553e+07	4.27485e+07	4.12686e+07	5.88781e+07	2.73619e+07	2.03904e+07	4.96456e+07	2.4936e+07	2.77035e+07	4.86368e+07	3.00075e+07	-0.696726	0.0143017	0.06969	2.68364					-	-	-	563.84	270.252	-	-	-	-
NEG04493	1.12445e+07	7.79766e+06	7.22455e+06	7.39216e+06	9.53291e+06	4.53672e+06	3.55931e+06	8.30967e+06	4.64549e+06	4.44295e+06	8.63836e+06	5.09883e+06	-0.760591	0.0138939	0.0683246	1.17969			(+)-Prosopinine	0.920222	-	-	-	563.84	312.255	-	-	-	-
NEG04494	1.25922e+07	1.06144e+07	1.00887e+07	8.5471e+06	9.96703e+06	9.53151e+06	3.61422e+07	1.18169e+07	3.69991e+07	3.80565e+07	1.03619e+07	2.65093e+07	1.35521	0.0381957	0.143651	2.32597					-	-	-	563.84	505.376	-	-	-	-
NEG04543	6.88772e+06	7.14652e+06	5.50547e+06	5.39633e+06	6.74048e+06	3.7688e+06	2.85471e+06	4.19155e+06	4.17716e+06	3.93538e+06	6.33531e+06	3.78552e+06	-0.742923	0.000419106	0.00535029	1.09773			Lovastatin	8.44331	-	-	-	560.788	403.252	-	-	-	-
NEG04556	7.86151e+06	9.45812e+06	7.55708e+06	7.45609e+06	8.42949e+06	4.28547e+06	2.95281e+06	4.69463e+06	4.34354e+06	5.102e+06	8.15246e+06	4.27569e+06	-0.931077	6.81255e-05	0.00156444	1.37413					-	-	-	560.654	350.27	-	-	-	-
NEG04559	5.41211e+07	6.96289e+07	5.71873e+07	5.43328e+07	6.32194e+07	3.1607e+07	2.15997e+07	3.6054e+07	3.12398e+07	4.01892e+07	5.96979e+07	3.21379e+07	-0.893402	0.000206527	0.00320789	3.6197					-	-	-	560.63	308.268	-	-	-	-
NEG04560	5.76511e+06	7.44481e+06	6.12834e+06	5.7057e+06	6.82644e+06	3.45252e+06	2.29541e+06	3.89892e+06	3.39013e+06	4.20518e+06	6.37408e+06	3.44843e+06	-0.886276	0.000237283	0.00354439	1.17739					-	-	-	560.62	309.271	-	-	-	-
NEG04567	1.07656e+07	1.19173e+07	9.1066e+06	8.94927e+06	1.11364e+07	6.1948e+06	4.64777e+06	6.92883e+06	6.98184e+06	7.53034e+06	1.0375e+07	6.45672e+06	-0.684241	0.000914803	0.00946975	1.34559					-	-	-	560.337	639.54	-	-	-	-
NEG04569	2.23525e+06	2.24189e+06	2.20022e+06	2.95575e+06	2.19251e+06	1.02439e+07	1.07931e+07	9.09544e+06	9.44025e+06	4.19765e+06	2.36512e+06	8.75405e+06	1.88803	0.000658509	0.00742239	1.72088			PE(DiMe(11,3)/MonoMe(11,5))	-5.77455	-	-	-	560.292	836.54	-	-	-	-
NEG04585	4.34369e+06	4.37098e+06	4.6169e+06	422368	4.71415e+06	450966	230886	578007	657363	486517	3.69362e+06	480748	-2.94168	0.00455117	0.0302333	1.17158					-	-	-	559.545	91.0192	-	-	-	-
NEG04612	1.05423e+08	1.08119e+08	1.11156e+08	1.08193e+08	1.13923e+08	1.14271e+08	1.15754e+08	1.22633e+08	1.16817e+08	1.2449e+08	1.09363e+08	1.18793e+08	0.119327	0.00524555	0.0334422	1.96319			(1R,6R)-6-Hydroxy-2-succinylcyclohexa-2,4-diene-1-carboxylate	14.0231	-	-	-	559.442	239.059	-	-	-	-
NEG04615	4.55594e+07	4.60943e+07	4.7367e+07	4.66925e+07	4.92946e+07	4.91499e+07	5.02176e+07	5.27298e+07	5.04746e+07	5.16037e+07	4.70016e+07	5.08351e+07	0.113117	0.00262787	0.0204386	1.28577			Dibenzthion	-16.2901	-	-	-	559.442	313.079	-	-	-	-
NEG04643	0	7232.58	0	0	0	2.70532e+06	2.69928e+06	2.34689e+06	3.6383e+06	4.05467e+06	1446.52	3.08889e+06	11.0603	1.18256e-05	0.00054873	1.22517					-	-	-	559.193	525.395	-	-	-	-
NEG04656	2.24625e+07	9.81511e+06	1.32611e+07	2.68875e+07	1.76775e+07	1.11052e+07	1.29475e+07	9.04585e+06	1.18073e+07	6.6249e+06	1.80207e+07	1.03061e+07	-0.806153	0.0458582	0.163898	1.56141			Ritterazine A	23.1338	-	-	-	558.402	911.564	-	-	-	-
NEG04680	2.85051e+08	2.6723e+08	2.73872e+08	2.5471e+08	2.77532e+08	3.02557e+08	3.34139e+08	3.13105e+08	3.25737e+08	3.06254e+08	2.71679e+08	3.16358e+08	0.219655	0.000459343	0.00572674	4.5161			Chenodeoxycholate	8.73915	-	-	-	557.768	391.289	-	-	-	-
NEG04682	6.60996e+07	6.20421e+07	6.30503e+07	6.20045e+07	6.3129e+07	7.14791e+07	7.51783e+07	7.13416e+07	7.46157e+07	7.17816e+07	6.32651e+07	7.28792e+07	0.204098	2.59262e-05	0.000868717	2.15691					-	-	-	557.75	392.292	-	-	-	-
NEG04712	1.14155e+06	1.29337e+06	662475	558967	911057	7.21167e+06	8.37001e+06	7.50479e+06	8.1757e+06	1.83175e+06	913484	6.61878e+06	2.85712	0.00161514	0.0142387	1.59616			Leukotriene B4 ethanolamide	5.40158	-	-	-	556.847	378.267	-	-	-	-
NEG04718	1.2795e+09	7.96002e+08	1.15817e+09	1.12774e+09	1.0215e+09	8.34575e+08	8.61461e+08	9.55604e+08	5.83388e+08	3.21899e+08	1.07658e+09	7.11386e+08	-0.597755	0.0321126	0.126605	11.0854			PI(16:0/22:4(10Z,13Z,16Z,19Z))	-0.160681	-	-	-	556.694	885.55	-	-	-	-
NEG04722	4.1934e+07	2.86426e+07	4.23384e+07	4.0549e+07	3.5092e+07	2.74794e+07	3.11899e+07	3.3274e+07	2.13535e+07	1.15185e+07	3.77112e+07	2.49631e+07	-0.595197	0.0268843	0.111435	2.08228			PS(22:1(13Z)/22:6(4Z,7Z,10Z,13Z,16Z,19Z))	-17.5409	-	-	-	556.606	888.56	-	-	-	-
NEG04723	1.87484e+08	1.23981e+08	1.8335e+08	1.78586e+08	1.57541e+08	1.25727e+08	1.36516e+08	1.5129e+08	9.26756e+07	5.15503e+07	1.66188e+08	1.11552e+08	-0.575107	0.0337037	0.131133	4.25075			Bacteriopheophytin	-13.3586	-	-	-	556.587	887.557	-	-	-	-
NEG04724	6.67811e+08	4.15854e+08	5.96253e+08	5.871e+08	5.33158e+08	4.08922e+08	4.47729e+08	4.98836e+08	3.03288e+08	1.78186e+08	5.60035e+08	3.67392e+08	-0.608197	0.0263659	0.109656	8.16184			PS(22:2(13Z,16Z)/22:6(4Z,7Z,10Z,13Z,16Z,19Z))	-7.94168	-	-	-	556.587	886.553	-	-	-	-
NEG04746	6.26135e+06	7.28781e+06	5.82421e+06	6.08029e+06	5.55759e+06	3.71601e+06	344645	4.17455e+06	3.70944e+06	4.55438e+06	6.20225e+06	3.2998e+06	-0.910412	0.00722028	0.0423698	1.09776			Decanoylcholine	14.8795	-	-	-	554.98	257.24	-	-	-	-
NEG04754	246188	148096	528638	365162	505392	3.29184e+06	3.49023e+06	3.45929e+06	2.20774e+06	996911	358695	2.6892e+06	2.90635	0.00143296	0.0130728	1.02387			Tolytoxin	19.7615	-	-	-	554.628	848.533	-	-	-	-
NEG04765	4.8446e+08	5.57062e+08	4.68693e+08	4.78855e+08	4.53118e+08	3.19088e+08	2.64777e+08	3.4221e+08	3.01791e+08	3.32136e+08	4.88437e+08	3.12e+08	-0.646627	5.09846e-05	0.00130391	9.27688			Hexadecanoic acid	0.334149	-	-	-	554.301	255.233	-	-	-	-
NEG04770	578303	573830	1.61243e+06	1.48322e+06	1.28613e+06	7.17635e+06	5.45343e+06	7.56937e+06	5.08521e+06	2.30592e+06	1.10678e+06	5.51806e+06	2.31779	0.00177488	0.0151944	1.40145					-	-	-	554.083	847.531	-	-	-	-
NEG04786	1.49281e+07	1.89241e+07	1.23786e+07	1.1613e+07	1.63265e+07	7.44769e+06	6.35394e+06	7.67023e+06	7.41716e+06	9.15781e+06	1.48341e+07	7.60937e+06	-0.963066	0.000877787	0.00916972	1.8254			Linoleate	0.710657	-	-	-	553.672	279.233	-	-	-	-
NEG04798	3.89258e+06	4.12512e+06	4.32592e+06	3.56672e+06	3.7256e+06	943101	485480	1.32851e+06	1.19803e+06	1.46985e+06	3.92719e+06	1.08499e+06	-1.85581	1.22751e-06	0.000164868	1.19631			Pregnediol	1.3959	-	-	-	553.655	319.265	-	-	-	-
NEG04811	104752	94586.2	48218.1	31500.5	59966.3	3.16192e+06	2.96694e+06	3.39558e+06	3.76638e+06	2.57165e+06	67804.6	3.17249e+06	5.54809	3.09419e-07	6.77458e-05	1.25154			Diisononyl phthalate	1.24415	-	-	-	553.351	417.302	-	-	-	-
NEG04882	1.22012e+07	1.4073e+07	1.11206e+07	1.19965e+07	1.18997e+07	6.69746e+06	2.70027e+06	8.74711e+06	4.32997e+06	2.83428e+06	1.22582e+07	5.06182e+06	-1.27602	0.000465698	0.00577893	1.81923			Randainol	18.1186	-	-	-	550.46	281.123	-	-	-	-
NEG04883	1.5926e+07	8.94544e+06	9.19745e+06	1.3625e+07	1.00564e+07	1.6151e+07	1.6623e+07	1.6015e+07	1.67559e+07	1.59957e+07	1.15501e+07	1.63081e+07	0.49769	0.00897015	0.0494494	1.35969			Dihydroxyfumarate	14.144	-	-	-	550.317	146.996	-	-	-	-
NEG04885	1.17334e+07	1.3843e+07	1.10706e+07	1.23699e+07	1.22828e+07	6.01005e+06	4.64174e+06	1.50209e+06	4.56404e+06	7.57903e+06	1.226e+07	4.85939e+06	-1.33511	0.000151326	0.00259511	1.87785					-	-	-	550.278	281.373	-	-	-	-
NEG04886	1.13612e+07	7.69515e+06	9.14257e+06	6.99048e+06	7.97167e+06	2.14851e+07	1.24875e+07	1.21873e+07	1.38666e+07	9.31768e+06	8.63222e+06	1.38688e+07	0.684042	0.043141	0.156354	1.30639			Monodehydroascorbate	-12.5681	-	-	-	550.158	174.015	-	-	-	-
NEG04914	1.42665e+07	1.66936e+07	1.43423e+07	1.56467e+07	1.54452e+07	1.13743e+07	8.03838e+06	1.24032e+07	1.07382e+07	1.19347e+07	1.52789e+07	1.08977e+07	-0.487507	0.00115897	0.0112062	1.40276			7,8-Dehydro-beta-micropteroxanthin	-10.1137	-	-	-	549.527	393.276	-	-	-	-
NEG04921	1.07121e+07	1.04898e+07	9.96845e+06	9.22554e+06	1.00765e+07	8.01371e+06	6.62107e+06	8.90637e+06	7.68348e+06	7.71112e+06	1.00945e+07	7.78715e+06	-0.374398	0.000857062	0.00901806	1.03195			1-(11Z-docosenoyl)-glycero-3-phosphate	18.4325	-	-	-	549.521	491.323	-	-	-	-
NEG04923	1.8789e+07	1.66887e+07	1.32192e+07	1.47854e+07	1.55671e+07	1.02768e+07	9.01773e+06	1.29519e+07	1.05471e+07	9.51196e+06	1.58099e+07	1.04611e+07	-0.595793	0.00168907	0.0146879	1.55007					-	-	-	549.519	615.53	-	-	-	-
NEG04939	2.37473e+07	2.83297e+07	2.2959e+07	2.68205e+07	2.57249e+07	1.58685e+07	9.53022e+06	1.75195e+07	1.46849e+07	1.61096e+07	2.55163e+07	1.47425e+07	-0.791432	0.000217706	0.00332023	2.25271					-	-	-	549.217	312.231	-	-	-	-
NEG04942	3.49905e+06	4.41856e+06	2.733e+06	3.95115e+06	3.60436e+06	1.30049e+06	496614	1.66139e+06	1.05563e+06	1.32649e+06	3.64122e+06	1.16812e+06	-1.64023	8.39912e-05	0.00178991	1.09043			(4Z,7Z,10Z,13Z,16Z,19Z)-Docosahexaenoic acid ethyl ester	11.8955	-	-	-	549.217	355.268	-	-	-	-
NEG04944	1.04202e+06	951324	966333	700657	1.58384e+06	2.86319e+07	3.76807e+07	3.01701e+07	3.03896e+07	2.75352e+07	1.04884e+06	3.08815e+07	4.87988	1.65535e-07	4.26732e-05	3.88972			3-Hydroxy-10'-apo-b,y-carotenal	-3.63133	-	-	-	549.217	391.263	-	-	-	-
NEG04954	3.06714e+06	3.86182e+06	2.54716e+06	3.51074e+06	3.09556e+06	1.02365e+06	385067	1.43617e+06	909107	1.21169e+06	3.21648e+06	993138	-1.69542	5.06351e-05	0.00130113	1.03804			3-Hydroxy-5, 8-tetradecadiencarnitine	1.00272	-	-	-	549.216	382.26	-	-	-	-
NEG04958	7.77268e+06	9.27479e+06	7.35029e+06	7.88121e+06	8.03397e+06	4.25118e+06	2.9712e+06	5.61636e+06	3.99502e+06	4.78411e+06	8.06259e+06	4.32357e+06	-0.899018	0.000128048	0.00232041	1.33849					-	-	-	549.216	284.257	-	-	-	-
NEG04959	5.91129e+06	6.28573e+06	4.55343e+06	5.57489e+06	5.38116e+06	2.58742e+06	1.71575e+06	3.19798e+06	2.64971e+06	2.48502e+06	5.5413e+06	2.52718e+06	-1.1327	4.27611e-05	0.00117087	1.21377			(9Z,12Z)-(8R)-Hydroxyoctadeca-9,12-dienoic acid	1.30294	-	-	-	549.216	295.228	-	-	-	-
NEG04960	5.27071e+06	6.21307e+06	4.72015e+06	5.83767e+06	5.40278e+06	2.3285e+06	1.26899e+06	3.10231e+06	2.20753e+06	2.56703e+06	5.48888e+06	2.29487e+06	-1.2581	3.85321e-05	0.00108809	1.24649			Methoprene	0.162801	-	-	-	549.216	309.244	-	-	-	-
NEG04961	7.15862e+06	9.33628e+06	7.11974e+06	7.98193e+06	8.30395e+06	3.75737e+06	2.22627e+06	5.33693e+06	3.47035e+06	3.92247e+06	7.9801e+06	3.74268e+06	-1.09234	0.000173866	0.00283273	1.4151			Istamycin Y0	17.9666	-	-	-	549.216	317.225	-	-	-	-
NEG04963	5.27321e+06	5.85393e+06	4.75969e+06	5.34105e+06	5.23618e+06	2.80466e+06	1.8525e+06	3.55989e+06	2.83775e+06	2.8998e+06	5.29281e+06	2.79092e+06	-0.923295	5.54879e-05	0.00137931	1.10201					-	-	-	549.216	326.261	-	-	-	-
NEG04964	6.2431e+06	7.91835e+06	5.26299e+06	7.00503e+06	6.42974e+06	2.15006e+06	913749	3.22078e+06	2.05965e+06	2.37606e+06	6.57184e+06	2.14406e+06	-1.61595	5.62897e-05	0.00138936	1.46326					-	-	-	549.216	336.255	-	-	-	-
NEG04967	9.32946e+06	1.15526e+07	8.18232e+06	1.0613e+07	9.65328e+06	4.40518e+06	2.20691e+06	5.40886e+06	3.81214e+06	4.64259e+06	9.86613e+06	4.09514e+06	-1.26857	8.01199e-05	0.00173753	1.666			3, 5-Tetradecadiencarnitine	-0.203804	-	-	-	549.216	366.265	-	-	-	-
NEG04969	4.31827e+06	6.20392e+06	3.60258e+06	4.7569e+06	4.72189e+06	1.47974e+06	644981	2.23178e+06	1.2646e+06	1.53454e+06	4.72071e+06	1.43113e+06	-1.72185	0.000162994	0.00272503	1.24959			3-Oxo-4,6-choladienoic acid	23.5142	-	-	-	549.216	369.252	-	-	-	-
NEG04974	1.93481e+08	1.69847e+08	1.34351e+08	1.48602e+08	1.53384e+08	1.01879e+08	8.27425e+07	1.28974e+08	1.04347e+08	9.58723e+07	1.59933e+08	1.02763e+08	-0.638147	0.00192914	0.0162452	5.06169					-	-	-	549.216	613.524	-	-	-	-
NEG04975	8.1299e+07	7.05722e+07	5.99782e+07	6.41668e+07	6.86956e+07	4.40535e+07	3.6465e+07	5.58903e+07	4.54081e+07	4.16313e+07	6.89424e+07	4.46896e+07	-0.625451	0.000993662	0.0100263	3.33474					-	-	-	549.216	614.527	-	-	-	-
NEG04977	1.07333e+07	1.17452e+07	9.47124e+06	1.02364e+07	9.9798e+06	5.62726e+06	4.0215e+06	7.30338e+06	5.76455e+06	6.17331e+06	1.04332e+07	5.778e+06	-0.852537	0.000100937	0.0019868	1.49942			DG(20:3(5Z,8Z,11Z)/24:1(15Z)/0:0)	-18.8545	-	-	-	549.216	727.611	-	-	-	-
NEG04978	5.70748e+06	6.42355e+06	5.02155e+06	5.66613e+06	5.86807e+06	3.016e+06	2.16235e+06	4.02267e+06	3.06406e+06	3.31482e+06	5.73736e+06	3.11598e+06	-0.880701	0.000110587	0.00211931	1.12235			CerP(d18:1/24:0)	23.4586	-	-	-	549.216	728.613	-	-	-	-
NEG04981	4.63514e+07	5.23554e+07	4.04704e+07	4.8721e+07	4.57428e+07	2.52295e+07	1.67957e+07	3.24006e+07	2.48215e+07	2.6594e+07	4.67282e+07	2.51683e+07	-0.892687	0.000136452	0.00241786	3.20789					-	-	-	549.216	325.258	-	-	-	-
NEG04982	5.96366e+06	7.55697e+06	4.9921e+06	6.9543e+06	5.9895e+06	1.95618e+06	1.32242e+06	3.19595e+06	2.08601e+06	2.38826e+06	6.29131e+06	2.18976e+06	-1.52258	6.19861e-05	0.00148033	1.40512			Oleoyl glycine	2.08768	-	-	-	549.216	338.271	-	-	-	-
NEG04983	1.12751e+07	1.47979e+07	9.29597e+06	1.35644e+07	1.21902e+07	4.0476e+06	1.58131e+06	5.44349e+06	3.57008e+06	4.25437e+06	1.22247e+07	3.77937e+06	-1.69358	7.40306e-05	0.00165025	2.01374					-	-	-	549.216	370.26	-	-	-	-
NEG04987	3.84934e+07	4.32096e+07	3.45516e+07	3.86234e+07	3.93168e+07	2.14878e+07	1.51018e+07	2.81303e+07	2.08679e+07	2.27864e+07	3.88389e+07	2.16748e+07	-0.841483	0.000127776	0.00232041	2.86692			Avocadene 1-acetate	0.249895	-	-	-	549.215	327.254	-	-	-	-
NEG04989	7.41689e+06	8.22633e+06	6.64625e+06	7.55078e+06	7.65152e+06	4.09643e+06	2.78045e+06	5.42682e+06	4.27949e+06	4.52798e+06	7.49835e+06	4.22224e+06	-0.828566	0.000169781	0.00278319	1.24858					-	-	-	549.215	328.258	-	-	-	-
NEG04993	1.10499e+07	1.29497e+07	1.03534e+07	1.14968e+07	1.13969e+07	5.60201e+06	4.36344e+06	7.71634e+06	5.87632e+06	7.02928e+06	1.14494e+07	6.11748e+06	-0.904257	7.67665e-05	0.00168077	1.60484					-	-	-	549.215	281.355	-	-	-	-
NEG04996	1.13769e+08	1.34952e+08	1.06506e+08	1.1807e+08	1.22399e+08	6.53382e+07	4.30422e+07	8.31019e+07	6.07746e+07	6.88019e+07	1.19139e+08	6.42118e+07	-0.891741	0.00013221	0.00237962	5.12307					-	-	-	549.214	283.255	-	-	-	-
NEG04998	4.26832e+07	5.66152e+07	3.84756e+07	4.43159e+07	4.7131e+07	1.59862e+07	7.83832e+06	2.50318e+07	1.49179e+07	1.79125e+07	4.58442e+07	1.63373e+07	-1.48857	9.32658e-05	0.00189411	3.76635			N-(2R-Hydroxyhexadecanoyl)-2S-amino-9-methyl-4E,8E-octadecadiene-1,3R-diol	15.1904	-	-	-	549.214	564.508	-	-	-	-
NEG04999	9.24355e+06	1.15393e+07	7.74212e+06	9.01252e+06	1.00593e+07	3.10309e+06	1.5869e+06	5.05646e+06	3.17705e+06	3.62168e+06	9.51935e+06	3.30903e+06	-1.52445	7.53125e-05	0.0016672	1.73305			FAHFA(18:0/10-O-18:0)	-15.2342	-	-	-	549.214	565.512	-	-	-	-
NEG05005	6.08023e+06	7.49319e+06	4.7519e+06	6.59461e+06	6.12489e+06	2.09404e+06	818615	2.92853e+06	1.84466e+06	2.03024e+06	6.20897e+06	1.94322e+06	-1.67591	6.02253e-05	0.00144967	1.43631			Isopropamide	-5.76566	-	-	-	549.213	352.25	-	-	-	-
NEG05007	6.85012e+06	8.01264e+06	6.70654e+06	6.93226e+06	7.38851e+06	3.80048e+06	2.54063e+06	4.68408e+06	3.68604e+06	3.9615e+06	7.17802e+06	3.73455e+06	-0.942652	3.61469e-05	0.00104721	1.29656					-	-	-	549.212	341.27	-	-	-	-
NEG05010	1.18309e+09	1.43208e+09	1.1299e+09	1.24382e+09	1.2729e+09	6.82341e+08	4.5465e+08	8.72485e+08	6.40465e+08	7.28583e+08	1.25236e+09	6.75705e+08	-0.890183	0.000139263	0.0024433	16.5856					-	-	-	549.212	282.252	-	-	-	-
NEG05018	2.72051e+07	2.41619e+07	2.12514e+07	2.17416e+07	2.35397e+07	1.83862e+07	1.64185e+07	2.24275e+07	1.92877e+07	9.26939e+06	2.358e+07	1.71579e+07	-0.458692	0.0299812	0.120158	1.49722			Sphingosine 1-phosphate	-4.0715	-	-	-	549.204	378.24	-	-	-	-
NEG05019	1.31327e+08	1.17169e+08	1.04471e+08	1.06689e+08	1.13702e+08	9.17756e+07	8.02729e+07	1.0846e+08	9.59345e+07	8.50406e+07	1.14672e+08	9.22968e+07	-0.313158	0.0110019	0.0572596	3.0029			Pleuromutilin	8.8191	-	-	-	549.199	377.237	-	-	-	-
NEG05027	447394	337714	228850	248854	210451	2.26175e+06	4.50552e+06	2.47952e+06	2.84321e+06	1.91942e+06	294653	2.80188e+06	3.24931	0.000556456	0.00654922	1.07755					-	-	-	548.899	593.478	-	-	-	-
NEG05045	7530.83	17559.5	0	0	0	3.73193e+06	3.70881e+06	4.16245e+06	5.43465e+06	3.07738e+06	5018.07	4.02304e+06	9.64694	7.20233e-06	0.000418493	1.41138					-	-	-	548.033	493.39	-	-	-	-
NEG05122	7.93928e+06	6.50224e+06	7.37692e+06	7.93732e+06	7.2245e+06	2.99901e+06	2.19872e+06	3.78679e+06	2.96293e+06	2.88179e+06	7.39605e+06	2.96585e+06	-1.31831	2.03057e-06	0.000222292	1.4854					-	-	-	544.548	664.543	-	-	-	-
NEG05132	1.56241e+08	1.59856e+08	1.77444e+08	1.76828e+08	1.59453e+08	6.76194e+07	4.6591e+07	8.76934e+07	6.37794e+07	8.01134e+07	1.65964e+08	6.91593e+07	-1.26288	3.05152e-06	0.000280301	6.9261					-	-	-	544.461	332.268	-	-	-	-
NEG05133	1.86419e+07	1.87185e+07	2.16823e+07	2.13812e+07	1.90246e+07	8.08024e+06	5.5186e+06	1.03818e+07	7.64094e+06	9.62533e+06	1.98897e+07	8.24938e+06	-1.26966	4.90405e-06	0.000341724	2.39559					-	-	-	544.461	333.271	-	-	-	-
NEG05142	1.6831e+07	1.39726e+07	1.56146e+07	1.66123e+07	1.48007e+07	6.49789e+06	4.63641e+06	8.24217e+06	6.45632e+06	6.3554e+06	1.55662e+07	6.43764e+06	-1.27382	2.73039e-06	0.000269545	2.13181					-	-	-	544.46	663.54	-	-	-	-
NEG05151	1.44265e+07	1.16718e+07	1.26471e+07	1.31717e+07	1.21552e+07	5.54497e+06	4.18148e+06	7.38379e+06	5.87832e+06	5.5886e+06	1.28144e+07	5.71543e+06	-1.16484	7.362e-06	0.000418493	1.87662			2-Angeloyl-9-(3-methyl-2E-pentenoyl)-2b,9a-dihydroxy-4Z,10(14)-oplopadien-3-one	7.98949	-	-	-	544.458	427.252	-	-	-	-
NEG05179	1.38224e+08	1.24876e+08	1.27273e+08	1.21219e+08	1.30041e+08	1.4535e+08	1.75173e+08	1.51194e+08	1.56073e+08	1.37742e+08	1.28327e+08	1.53106e+08	0.254714	0.00722493	0.0423766	3.1723			Chenodeoxycholate	8.83363	-	-	-	544.138	391.289	-	-	-	-
NEG05185	3.28172e+07	2.83045e+07	3.00243e+07	2.78453e+07	2.94081e+07	3.37426e+07	4.05353e+07	3.40666e+07	3.59439e+07	3.19128e+07	2.96799e+07	3.52403e+07	0.247739	0.0116893	0.0599581	1.4707					-	-	-	544.13	392.292	-	-	-	-
NEG05208	2.24253e+07	2.84836e+07	2.17245e+07	2.26564e+07	2.43752e+07	1.12421e+07	8.56165e+06	1.36441e+07	1.03608e+07	1.29549e+07	2.3933e+07	1.13527e+07	-1.07597	3.43781e-05	0.00102404	2.48097			Linoleate	0.521919	-	-	-	543.179	279.233	-	-	-	-
NEG05209	1.10374e+07	9.89821e+06	9.44067e+06	8.2759e+06	1.01815e+07	2.41156e+07	3.72832e+07	2.88184e+07	2.3242e+07	1.9878e+07	9.76673e+06	2.66674e+07	1.44913	0.00054416	0.00644723	2.79421			PS(20:1(11Z)/22:6(4Z,7Z,10Z,13Z,16Z,19Z))	-6.9535	-	-	-	543.171	860.539	-	-	-	-
NEG05233	8.88243e+06	5.46738e+06	4.34557e+06	5.67398e+06	3.22212e+06	8.13468e+06	1.07416e+07	1.27851e+07	1.09271e+07	6.3031e+06	5.5183e+06	9.77833e+06	0.825366	0.0208231	0.0925516	1.24404			PI(16:0/20:2(11Z,14Z))	-5.95182	-	-	-	541.887	861.545	-	-	-	-
NEG05255	2.32056e+06	1.90019e+06	1.82224e+06	2.2583e+06	1.79245e+06	5.05091e+06	6.32783e+06	4.88389e+06	4.9492e+06	3.17065e+06	2.01875e+06	4.8765e+06	1.27239	0.000541554	0.00643465	1.15249			PE-NMe2(20:5(5Z,8Z,11Z,14Z,17Z)/22:6(4Z,7Z,10Z,13Z,16Z,19Z))	6.0614	-	-	-	540.088	836.529	-	-	-	-
NEG05258	8.35449e+07	6.81283e+07	6.70121e+07	7.5612e+07	6.35954e+07	1.77279e+08	2.19669e+08	1.71241e+08	1.72987e+08	1.14802e+08	7.15785e+07	1.71196e+08	1.25805	0.000388625	0.00508713	6.82983			1-hexadecanoyl-2-(9Z,12Z-octadecadienoyl)-sn-glycero-3-phospho-D-myo-inositol	1.33477	-	-	-	540.005	833.52	-	-	-	-
NEG05260	1.16915e+07	9.1151e+06	9.2616e+06	1.02748e+07	8.36656e+06	2.37427e+07	2.99783e+07	2.37769e+07	2.35988e+07	1.56345e+07	9.74191e+06	2.33462e+07	1.26091	0.000410391	0.00528123	2.52149			1-Hexadecanoyl-2-(9Z-octadecenoyl)-sn-glycero-3-phospho-1'-myo-inositol	-9.46991	-	-	-	539.984	835.526	-	-	-	-
NEG05262	4.0091e+07	3.23454e+07	3.19091e+07	3.65272e+07	3.03639e+07	8.33083e+07	1.0441e+08	8.12234e+07	8.18871e+07	5.39152e+07	3.42473e+07	8.09488e+07	1.24102	0.000464103	0.00576665	4.6658			PS(18:0/22:6(4Z,7Z,10Z,13Z,16Z,19Z))	-6.89943	-	-	-	539.983	834.523	-	-	-	-
NEG05270	1.31585e+07	1.63675e+07	1.36881e+07	1.4426e+07	1.40539e+07	7.2488e+06	3.39851e+06	2.33599e+06	7.83319e+06	9.12334e+06	1.43388e+07	5.98797e+06	-1.25979	0.000386949	0.00506935	1.97223					-	-	-	539.53	255.342	-	-	-	-
NEG05308	1.04612e+07	1.0098e+07	8.32523e+06	1.01307e+07	9.64955e+06	6.24707e+06	5.60064e+06	7.17638e+06	6.69996e+06	6.39021e+06	9.73294e+06	6.42285e+06	-0.599662	8.76135e-05	0.00182334	1.26339			Coixenolide	-9.44445	-	-	-	538.411	589.515	-	-	-	-
NEG05310	5.3874e+06	6.48935e+06	5.34683e+06	5.75834e+06	5.74817e+06	3.07689e+06	2.4521e+06	3.53408e+06	3.07467e+06	3.4633e+06	5.74602e+06	3.12021e+06	-0.88092	1.40728e-05	0.000593472	1.13763					-	-	-	538.41	258.241	-	-	-	-
NEG05313	1.10457e+07	1.14537e+07	1.05369e+07	1.09338e+07	1.09331e+07	8.92465e+06	7.92787e+06	9.04098e+06	8.93189e+06	9.01966e+06	1.09806e+07	8.76901e+06	-0.324475	2.59813e-05	0.000868744	1.04396			Cholesterol sulfate	6.09821	-	-	-	538.409	465.307	-	-	-	-
NEG05314	1.23185e+08	1.14781e+08	9.60145e+07	1.09588e+08	1.07092e+08	7.16879e+07	6.44412e+07	8.08378e+07	7.57055e+07	7.27281e+07	1.10132e+08	7.30801e+07	-0.591683	0.000101951	0.00200183	4.23673					-	-	-	538.409	587.508	-	-	-	-
NEG05315	4.99058e+07	4.68111e+07	3.891e+07	4.57962e+07	4.40182e+07	2.97964e+07	2.64718e+07	3.38148e+07	3.14389e+07	2.96403e+07	4.50883e+07	3.02325e+07	-0.576654	0.000135381	0.00240422	2.67138					-	-	-	538.409	588.511	-	-	-	-
NEG05317	5.80158e+06	6.48608e+06	5.52787e+06	5.73609e+06	6.10716e+06	3.46278e+06	2.80485e+06	4.02378e+06	3.54328e+06	4.03253e+06	5.93176e+06	3.57345e+06	-0.731144	3.05026e-05	0.000965393	1.07651			DG(18:2(9Z,12Z)/24:1(15Z)/0:0)	-19.4821	-	-	-	538.408	701.595	-	-	-	-
NEG05325	9.09367e+06	1.01814e+07	8.9684e+06	9.30279e+06	8.94807e+06	6.58818e+06	5.52429e+06	7.64363e+06	6.4048e+06	7.14048e+06	9.29887e+06	6.66028e+06	-0.481473	0.000256883	0.00374613	1.11603					-	-	-	538.406	353.281	-	-	-	-
NEG05327	1.80136e+08	1.65635e+08	1.47607e+08	1.55624e+08	1.61091e+08	1.18229e+08	1.08249e+08	1.34183e+08	1.25594e+08	1.18164e+08	1.62019e+08	1.20884e+08	-0.422539	0.000351618	0.00469892	4.41075			Prostaglandin H2	9.2742	-	-	-	538.391	351.221	-	-	-	-
NEG05330	3.21453e+07	2.9897e+07	2.59733e+07	2.82376e+07	2.7997e+07	2.06314e+07	1.94482e+07	2.42319e+07	2.24952e+07	2.09887e+07	2.88501e+07	2.15591e+07	-0.420278	0.000565789	0.00662977	1.84278			Levomethadyl acetate	-10.6537	-	-	-	538.355	352.224	-	-	-	-
NEG05349	3.25195e+07	3.79775e+07	2.96728e+07	3.42168e+07	3.1548e+07	1.77246e+07	1.39607e+07	2.11531e+07	1.82128e+07	1.9141e+07	3.31869e+07	1.80384e+07	-0.87954	3.44698e-05	0.00102404	2.71891			Allylestrenol	13.8766	-	-	-	538.109	299.242	-	-	-	-
NEG05350	6.25106e+06	7.71092e+06	5.20487e+06	6.74795e+06	6.29481e+06	3.33438e+06	2.86416e+06	3.91242e+06	3.4015e+06	3.85739e+06	6.44192e+06	3.47397e+06	-0.890906	0.000167066	0.00275564	1.18743			10,16-Dihydroxyhexadecanoic acid	-15.5908	-	-	-	538.106	287.218	-	-	-	-
NEG05352	1.15937e+07	1.36797e+07	1.11715e+07	1.22415e+07	1.24423e+07	6.08018e+06	5.08722e+06	7.66616e+06	6.93992e+06	854289	1.22257e+07	5.32556e+06	-1.19892	0.000628254	0.00714513	1.75523			Pulcherriminic acid	4.86403	-	-	-	538.098	255.136	-	-	-	-
NEG05353	1.08672e+09	1.35934e+09	1.09131e+09	1.1742e+09	1.17974e+09	6.40948e+08	4.90396e+08	7.29875e+08	6.31818e+08	7.0541e+08	1.17826e+09	6.3969e+08	-0.881218	3.25336e-05	0.00099997	16.2078					-	-	-	538.098	256.236	-	-	-	-
NEG05354	8.88736e+07	1.09961e+08	8.84433e+07	9.42426e+07	9.54696e+07	5.16805e+07	3.93437e+07	5.90688e+07	5.10772e+07	5.72294e+07	9.5398e+07	5.16799e+07	-0.884354	3.07959e-05	0.00097275	4.62252			Decanoylcholine	13.5551	-	-	-	538.098	257.24	-	-	-	-
NEG05356	3.8921e+07	4.64641e+07	3.16583e+07	4.06446e+07	3.61736e+07	2.04295e+07	1.7834e+07	2.45118e+07	2.12542e+07	2.40416e+07	3.87723e+07	2.16142e+07	-0.843048	0.000242578	0.00359559	2.8469			Procyclidine	-8.80663	-	-	-	538.098	286.215	-	-	-	-
NEG05357	1.78235e+08	2.04324e+08	1.6057e+08	1.83882e+08	1.70569e+08	9.77539e+07	7.58766e+07	1.13618e+08	9.91196e+07	1.03088e+08	1.79516e+08	9.78912e+07	-0.874862	2.76754e-05	0.000899058	6.32431			Pentadecanoylglycine	-0.0251755	-	-	-	538.098	298.239	-	-	-	-
NEG05358	7.2073e+06	8.42835e+06	7.01667e+06	7.62878e+06	7.41688e+06	4.16451e+06	3.23898e+06	4.91495e+06	4.06045e+06	4.52139e+06	7.5396e+06	4.18006e+06	-0.850965	1.77301e-05	0.000684495	1.28536			Fenpropimorph	-23.4676	-	-	-	538.098	302.242	-	-	-	-
NEG05360	4.05208e+07	4.7455e+07	3.92494e+07	4.37327e+07	4.10606e+07	2.39206e+07	1.84954e+07	2.77363e+07	2.29967e+07	2.47519e+07	4.24037e+07	2.35802e+07	-0.846615	1.8571e-05	0.000705036	3.0388			MG(0:0/14:0/0:0)	0.522999	-	-	-	538.097	301.239	-	-	-	-
NEG05361	4.23413e+06	5.44573e+06	4.19346e+06	4.45034e+06	4.09606e+06	2.2993e+06	1.82445e+06	2.75605e+06	2.29074e+06	2.32686e+06	4.48394e+06	2.29948e+06	-0.963461	6.38717e-05	0.00150127	1.02672			Hexocyclium	16.9893	-	-	-	538.097	316.257	-	-	-	-
NEG05362	9.08859e+07	1.21784e+08	8.99159e+07	1.01319e+08	9.81562e+07	4.04875e+07	2.49767e+07	4.84605e+07	3.7812e+07	4.27691e+07	1.00412e+08	3.89011e+07	-1.36805	2.10746e-05	0.000763642	5.48842					-	-	-	538.097	511.473	-	-	-	-
NEG05363	5.83777e+06	8.27557e+06	5.85686e+06	6.68384e+06	6.43362e+06	2.5495e+06	1.58204e+06	3.07499e+06	2.41172e+06	2.56347e+06	6.61753e+06	2.43635e+06	-1.44158	3.50698e-05	0.00103273	1.42492			Muricadienin	23.8243	-	-	-	538.097	513.48	-	-	-	-
NEG05365	2.25142e+07	2.73295e+07	2.1972e+07	2.32547e+07	2.37242e+07	1.25069e+07	9.84413e+06	1.4446e+07	1.28449e+07	1.28942e+07	2.37589e+07	1.25073e+07	-0.925704	1.38073e-05	0.000586921	2.35501			(9R,10R)-Dihydroxyoctadecanoic acid	0.189584	-	-	-	538.096	315.254	-	-	-	-
NEG05366	3.15822e+07	4.26916e+07	3.136e+07	3.57298e+07	3.34703e+07	1.37654e+07	8.62252e+06	1.68049e+07	1.37095e+07	1.47779e+07	3.49668e+07	1.3536e+07	-1.36918	2.5262e-05	0.000857245	3.23464					-	-	-	538.096	512.477	-	-	-	-
NEG05382	19928.4	4280.33	7869.66	5052.96	7149.65	2.89012e+06	2.9331e+06	3.11987e+06	4.22124e+06	2.50738e+06	8856.19	3.13434e+06	8.46726	4.76419e-06	0.000341724	1.24672					-	-	-	537.518	493.39	-	-	-	-
NEG05387	1.50874e+06	1.52342e+06	940581	1.50603e+06	831797	3.6683e+06	4.08288e+06	2.76759e+06	5.11964e+06	2.94447e+06	1.26211e+06	3.71657e+06	1.55813	0.00061969	0.00706456	1.0598			PI(16:0/16:1(9Z))	1.93078	-	-	-	537.153	807.504	-	-	-	-
NEG05391	7.64726e+06	1.10698e+07	8.63852e+06	1.06584e+07	9.1307e+06	3.47026e+06	2.0522e+06	4.1944e+06	3.16094e+06	3.82175e+06	9.42895e+06	3.33991e+06	-1.49729	3.34463e-05	0.00101355	1.71248			Sterculic acid	1.83916	-	-	-	536.841	293.249	-	-	-	-
NEG05446	4.00954e+07	1.03146e+07	423882	1.03413e+07	728539	2.78216e+07	3.57793e+07	3.18522e+07	3.36727e+07	2.40233e+07	1.23807e+07	3.06298e+07	1.30684	0.0423201	0.154455	2.40593					-	-	-	533.631	114.933	-	-	-	-
NEG05449	633406	345385	347561	516398	574383	1.94974e+06	2.85877e+06	2.39031e+06	3.34735e+06	3.53275e+06	483427	2.81579e+06	2.54217	5.34957e-05	0.00135288	1.05566			Sapelin A	1.39025	-	-	-	533.615	473.364	-	-	-	-
NEG05479	9.21533e+06	1.21446e+07	6.12006e+06	9.54404e+06	9.99947e+06	4.61369e+06	4.5083e+06	6.08139e+06	5.10076e+06	4.79312e+06	9.4047e+06	5.01945e+06	-0.905851	0.0024421	0.0193611	1.37927					-	-	-	533.301	281.24	-	-	-	-
NEG05498	8.08095e+07	1.01106e+08	8.40122e+07	8.40153e+07	8.97107e+07	4.47662e+07	3.02262e+07	5.78021e+07	3.75299e+07	6.06276e+07	8.79306e+07	4.61904e+07	-0.928772	0.000286215	0.0040656	4.43722					-	-	-	533.187	306.252	-	-	-	-
NEG05530	1.30445e+07	9.18337e+06	1.04482e+07	1.03934e+07	1.17795e+07	1.91541e+07	1.99256e+07	1.90426e+07	2.53684e+07	8.89052e+06	1.09698e+07	1.84762e+07	0.752135	0.0257797	0.107976	1.65683					-	-	-	532.711	881.52	-	-	-	-
NEG05531	6.36282e+06	4.32977e+06	5.1176e+06	5.29627e+06	5.99398e+06	9.96902e+06	1.02869e+07	9.67741e+06	1.30382e+07	4.7137e+06	5.42009e+06	9.53705e+06	0.815227	0.0182682	0.0837341	1.25129			PS(22:4(7Z,10Z,13Z,16Z)/22:6(4Z,7Z,10Z,13Z,16Z,19Z))	-6.23513	-	-	-	532.711	882.524	-	-	-	-
NEG05695	309655	8979.07	17855	16258.4	10134.6	1.41093e+07	1.3014e+07	1.50482e+07	1.67245e+07	1.17898e+07	72576.5	1.41371e+07	7.60577	1.75682e-07	4.44359e-05	2.6658			MG(0:0/22:1(13Z)/0:0)	1.05704	-	-	-	530.686	411.348	-	-	-	-
NEG05700	0	0	0	0	0	3.83003e+06	3.47996e+06	3.9946e+06	4.41225e+06	3.12341e+06	1	3.76805e+06	21.8454	1.37672e-07	3.89026e-05	1.38084			Heptadecanoyl carnitine	20.9259	-	-	-	530.65	412.352	-	-	-	-
NEG05708	4.99613e+06	7.32245e+06	5.10481e+06	7.7683e+06	5.10732e+06	416448	411808	591759	482479	363676	6.0598e+06	453234	-3.74094	1.62957e-05	0.000644689	1.64672			3-(2-Heptenyloxy)-2-hydroxypropyl undecanoate	1.51415	-	-	-	530.505	355.286	-	-	-	-
NEG05743	6.65756e+06	6.9802e+06	5.60749e+06	5.80855e+06	6.31598e+06	3.41758e+06	2.63611e+06	4.44424e+06	2.90725e+06	3.81556e+06	6.27396e+06	3.44415e+06	-0.865228	0.000127724	0.00232041	1.16964			2-Octaprenylphenol	-17.652	-	-	-	529.734	637.524	-	-	-	-
NEG05755	8.54074e+06	1.08748e+07	9.01575e+06	9.09768e+06	9.78105e+06	4.64634e+06	3.10864e+06	6.34683e+06	3.99835e+06	6.42517e+06	9.46201e+06	4.90507e+06	-0.947874	0.000347139	0.00467424	1.46103					-	-	-	529.622	307.255	-	-	-	-
NEG05773	1.33058e+07	1.38477e+07	1.1136e+07	1.09797e+07	1.23135e+07	6.36522e+06	4.92409e+06	8.54736e+06	5.71147e+06	7.56233e+06	1.23165e+07	6.62209e+06	-0.895235	0.00016879	0.00277264	1.65722			Dehydrocholic acid	9.03143	-	-	-	529.398	401.237	-	-	-	-
NEG05785	411158	90308.9	186639	2.37246e+06	254913	2.69491e+06	2.73206e+06	2.96395e+06	3.20327e+06	3.07078e+06	663096	2.933e+06	2.14508	0.00088276	0.00921262	1.01916					-	-	-	529.374	842.63	-	-	-	-
NEG05797	5.16932e+06	6.17828e+06	5.21706e+06	5.21019e+06	5.5331e+06	2.7338e+06	2.00095e+06	3.67448e+06	2.37234e+06	3.84936e+06	5.46159e+06	2.92619e+06	-0.900299	0.000258017	0.00375582	1.09591					-	-	-	529.323	348.255	-	-	-	-
NEG05849	1.34014e+07	7.09619e+06	5.9072e+06	8.67186e+06	6.26808e+06	3.27276e+07	1.44665e+07	1.00302e+07	3.10998e+07	1.58299e+07	8.26895e+06	2.08308e+07	1.33294	0.0315833	0.125018	2.07036			Pyrimidine	-17.1041	-	-	-	528.309	79.0288	-	-	-	-
NEG05872	2.97751e+06	1.91155e+06	6.64428e+06	2.25573e+06	6.96339e+06	1.01843e+07	1.00287e+07	1.04396e+07	8.02404e+06	9.01376e+06	4.15049e+06	9.53808e+06	1.20042	0.00189593	0.0160416	1.53691			Terpendole I	15.2822	-	-	-	527.671	452.251	-	-	-	-
NEG05889	1.33071e+07	7.60402e+06	1.769e+07	8.25203e+06	1.57404e+07	3.43697e+06	4.08104e+06	5.68237e+06	2.46065e+06	3.02093e+06	1.25187e+07	3.73639e+06	-1.74437	0.00287869	0.0218264	1.93112					-	-	-	527.178	596.394	-	-	-	-
NEG05893	4.62081e+06	1.17832e+07	3.85079e+06	4.39806e+06	1.14919e+07	1.26616e+07	1.14867e+07	1.35545e+07	1.4185e+07	1.31895e+07	7.22896e+06	1.30155e+07	0.848368	0.0144727	0.0702061	1.4679			PG(18:0/22:4(7Z,10Z,13Z,16Z))	10.6003	-	-	-	527.121	825.574	-	-	-	-
NEG05896	1.01824e+07	5.04565e+06	1.21805e+07	6.88142e+06	9.18038e+06	1.9361e+06	2.14236e+06	3.49997e+06	770969	1.62499e+06	8.69408e+06	1.99488e+06	-2.12373	0.000983361	0.00995381	1.72965			Phoenicoxanthin	-11.2527	-	-	-	527.101	579.378	-	-	-	-
NEG05927	2.87105e+06	2.58322e+06	4.76287e+06	3.10668e+06	4.96353e+06	1.0619e+06	1.29878e+06	1.46486e+06	710773	846335	3.65747e+06	1.07653e+06	-1.76446	0.00109133	0.0107076	1.061			4-Ketomyxol	4.70547	-	-	-	526.465	597.398	-	-	-	-
NEG05979	6.89721e+06	6.95001e+06	8.74022e+06	8.57812e+06	8.08277e+06	1.8246e+06	891172	3.14124e+06	2.12688e+06	1.62e+06	7.84967e+06	1.92078e+06	-2.03094	4.08509e-06	0.000320973	1.70408			Pregnolone	0.55879	-	-	-	524.893	317.249	-	-	-	-
NEG06033	1.63894e+07	2.15389e+07	1.46418e+07	1.99403e+07	1.52636e+07	7.62511e+06	6.46699e+06	9.96262e+06	7.03264e+06	8.07433e+06	1.75548e+07	7.83234e+06	-1.16435	0.00017481	0.0028423	2.13802			15-Methylpalmitate	-15.7682	-	-	-	523.338	268.237	-	-	-	-
NEG06034	8.97282e+07	1.16975e+08	8.09768e+07	1.07463e+08	8.29265e+07	4.25437e+07	2.54744e+07	5.43231e+07	3.87584e+07	4.44955e+07	9.56137e+07	4.1119e+07	-1.21741	0.000206487	0.00320789	5.0619			omega-Cyclohexylundecanoic acid	0.818629	-	-	-	523.267	267.233	-	-	-	-
NEG06140	3.55485e+06	2.71605e+06	4.59199e+06	2.3381e+06	5.54946e+06	125840	109619	116144	111053	165622	3.75009e+06	125656	-4.89938	0.000287962	0.00406941	1.29723			Diosgenin	-0.766438	-	-	-	522.035	413.306	-	-	-	-
NEG06159	3.26945e+06	2.39646e+06	3.42388e+06	1.51778e+06	4.67169e+06	582718	365838	633047	796600	796522	3.05585e+06	634945	-2.26687	0.00193227	0.0162631	1.03214			PGF2a ethanolamide	1.21854	-	-	-	520.63	396.276	-	-	-	-
NEG06163	7.34264e+06	5.92189e+06	7.94446e+06	3.599e+06	9.03658e+06	1.2003e+06	843473	1.90698e+06	2.05088e+06	1.69246e+06	6.76891e+06	1.53882e+06	-2.1371	0.000632509	0.00718507	1.55126					-	-	-	520.582	413.291	-	-	-	-
NEG06223	484004	657740	8.52013e+06	8.66612e+06	593348	8.28546e+06	8.64639e+06	8.22658e+06	7.99357e+06	8.77928e+06	3.78427e+06	8.38626e+06	1.14801	0.0476023	0.168193	1.26417			Hypoxanthine	24.9858	-	-	-	517.283	135.035	-	-	-	-
NEG06247	1.49199e+07	1.86502e+07	1.66985e+07	1.7526e+07	1.52649e+07	4.95091e+06	2.68365e+06	6.52139e+06	6.13819e+06	5.81549e+06	1.66119e+07	5.22193e+06	-1.66956	2.66143e-06	0.000269226	2.3782			9,10,18-Trihydroxystearate	19.4806	-	-	-	516.502	331.255	-	-	-	-
NEG06249	1.24832e+08	1.56273e+08	1.41799e+08	1.45392e+08	1.26208e+08	4.27873e+07	2.34327e+07	5.42676e+07	5.15657e+07	4.92524e+07	1.38901e+08	4.42611e+07	-1.64994	2.73161e-06	0.000269545	6.85531			(7Z,10Z,13Z,16Z)-docosatetraenoate	-14.3816	-	-	-	516.39	330.252	-	-	-	-
NEG06255	3.25526e+06	3.82037e+06	3.40515e+06	3.79561e+06	3.08631e+06	924932	646511	1.12433e+06	1.09337e+06	1.18684e+06	3.47254e+06	995197	-1.80294	6.15938e-07	0.000105855	1.11413			Myxalamid D	0.850263	-	-	-	516.329	372.255	-	-	-	-
NEG06262	1.06224e+07	7.19559e+06	6.90811e+06	7.56067e+06	7.63315e+06	4.0983e+06	4.89547e+06	5.86339e+06	4.62041e+06	4.27199e+06	7.98399e+06	4.74991e+06	-0.749208	0.00239296	0.0190093	1.19259					-	-	-	516.168	568.363	-	-	-	-
NEG06264	8.29442e+07	1.12202e+08	7.36444e+07	9.88247e+07	7.43385e+07	5.50915e+07	4.00222e+07	6.58758e+07	5.47583e+07	6.44825e+07	8.83908e+07	5.60461e+07	-0.657284	0.0062462	0.0380316	3.64759			(9Z)-Hexadecenoic acid	0.233041	-	-	-	515.972	253.217	-	-	-	-
NEG06280	4.65336e+06	6.07562e+06	5.39681e+06	4.48515e+06	87091.4	2.86711e+06	108061	99145.7	98988.3	2.75461e+06	4.1396e+06	1.18558e+06	-1.8039	0.0449099	0.161556	1.00228			Caribine	-14.5596	-	-	-	515.388	325.151	-	-	-	-
NEG06286	0	0	0	5425.3	0	2.55693e+06	1.82717e+06	2.5408e+06	5.40531e+06	3.30545e+06	1085.06	3.12713e+06	11.4928	0.000956002	0.00976344	1.17953					-	-	-	515.35	467.374	-	-	-	-
NEG06322	496622	1.37384e+06	141789	366896	316978	2.91486e+06	4.19887e+06	4.4256e+06	2.28474e+06	1.30417e+06	539226	3.02565e+06	2.48828	0.00404835	0.0277642	1.02579			3alpha,7alpha-Dihydroxy-5beta-cholestan-26-al	1.09416	-	-	-	514.045	417.338	-	-	-	-
NEG06333	9.77015e+06	9.63607e+06	4.76657e+06	5.16003e+06	1.01887e+07	8.47816e+06	1.8812e+07	1.00386e+07	2.46619e+07	1.46916e+07	7.9043e+06	1.53365e+07	0.956255	0.0482246	0.169662	1.55262					-	-	-	512.798	161.913	-	-	-	-
NEG06334	5.63007e+06	2.36832e+06	4.80315e+06	3.78386e+06	1.87516e+06	8.64316e+06	8.51562e+06	7.5141e+06	1.18804e+07	5.3731e+06	3.69211e+06	8.38528e+06	1.18341	0.00604553	0.0370782	1.38819			Phoenicoxanthin	11.3665	-	-	-	512.792	579.391	-	-	-	-
NEG06347	7.04363e+06	7.30166e+06	6.97158e+06	6.62548e+06	7.17954e+06	4.81325e+06	3.4415e+06	5.19603e+06	4.70171e+06	5.40347e+06	7.02438e+06	4.71119e+06	-0.576278	0.000205728	0.00320171	1.05182			Papyriferic acid	6.74509	-	-	-	512.158	603.394	-	-	-	-
NEG06361	1.67252e+07	2.00107e+07	1.54733e+07	1.68475e+07	1.70559e+07	960377	4.71116e+06	1.07416e+07	6.36507e+06	9.34104e+06	1.72225e+07	6.42385e+06	-1.42279	0.000442124	0.00556853	2.23571					-	-	-	511.839	279.352	-	-	-	-
NEG06369	7.46707e+06	1.22275e+07	1.46282e+07	8.09519e+06	8.375e+06	6.39955e+06	7.03581e+06	6.99582e+06	6.03336e+06	6.10171e+06	1.01586e+07	6.51325e+06	-0.641252	0.0325057	0.127644	1.11078			PGD2 ethanolamide	8.45071	-	-	-	511.538	394.263	-	-	-	-
NEG06377	7.38556e+06	8.19252e+06	7.3567e+06	7.12825e+06	7.18963e+06	4.70741e+06	3.24668e+06	5.43758e+06	4.40397e+06	5.43548e+06	7.45053e+06	4.64622e+06	-0.681284	0.000241477	0.00358359	1.15523			Di-n-heptyl phthalate	-5.51517	-	-	-	511.534	361.236	-	-	-	-
NEG06378	1.42756e+07	1.59801e+07	1.23009e+07	1.32884e+07	1.5142e+07	5.24334e+06	3.51233e+06	6.46545e+06	4.91326e+06	5.34437e+06	1.41974e+07	5.09575e+06	-1.47826	3.40875e-06	0.000290731	2.13546					-	-	-	511.534	611.509	-	-	-	-
NEG06380	1.05324e+07	1.29527e+07	1.05449e+07	1.11488e+07	1.15238e+07	5.19923e+06	2.97222e+06	6.41875e+06	4.21421e+06	5.82867e+06	1.13405e+07	4.92662e+06	-1.20282	2.82404e-05	0.000910013	1.77243					-	-	-	511.533	282.242	-	-	-	-
NEG06382	5.4415e+06	5.65867e+06	5.39598e+06	5.61204e+06	6.09665e+06	3.54725e+06	2.51927e+06	4.06013e+06	3.15057e+06	3.57199e+06	5.64097e+06	3.36984e+06	-0.743261	4.53575e-05	0.00121741	1.04958					-	-	-	511.533	376.224	-	-	-	-
NEG06386	2.75785e+07	3.03773e+07	2.70847e+07	2.70087e+07	2.88548e+07	1.76937e+07	1.19318e+07	1.97687e+07	1.58389e+07	1.75402e+07	2.81808e+07	1.65546e+07	-0.767477	4.53967e-05	0.00121741	2.38199			Resolvin D1	8.77586	-	-	-	511.533	375.221	-	-	-	-
NEG06387	5.94485e+06	7.04017e+06	5.23439e+06	5.4558e+06	6.19952e+06	2.27215e+06	1.58748e+06	2.6018e+06	2.04671e+06	2.09053e+06	5.97495e+06	2.11973e+06	-1.49504	4.76919e-06	0.000341724	1.38793					-	-	-	511.532	612.513	-	-	-	-
NEG06390	6.34904e+06	7.56672e+06	4.87739e+06	6.60756e+06	5.59216e+06	2.93108e+06	1.6709e+06	3.98595e+06	2.47359e+06	3.4123e+06	6.19857e+06	2.89477e+06	-1.09849	0.000598169	0.00691518	1.23582					-	-	-	511.531	278.226	-	-	-	-
NEG06391	1.64247e+08	1.96783e+08	1.57136e+08	1.68971e+08	1.72883e+08	7.88317e+07	4.7479e+07	9.68557e+07	7.00448e+07	8.90651e+07	1.72004e+08	7.64553e+07	-1.16976	2.21578e-05	0.00078875	6.85674					-	-	-	511.531	281.239	-	-	-	-
NEG06393	4.97915e+06	6.401e+06	4.10765e+06	4.73879e+06	4.54802e+06	2.21873e+06	1.38059e+06	3.45445e+06	2.16923e+06	3.01705e+06	4.95492e+06	2.44801e+06	-1.01725	0.00149117	0.0134197	1.06206			13(S)-HPOT	1.42896	-	-	-	511.531	309.208	-	-	-	-
NEG06396	2.25408e+08	2.72852e+08	2.11971e+08	2.30735e+08	2.42638e+08	1.01299e+08	6.51993e+07	1.25534e+08	8.94076e+07	1.12965e+08	2.36721e+08	9.8881e+07	-1.25942	1.29333e-05	0.000567591	8.25683					-	-	-	511.531	322.239	-	-	-	-
NEG06397	4.57531e+07	5.64492e+07	4.33866e+07	4.68902e+07	4.98961e+07	2.04225e+07	1.34757e+07	2.58176e+07	1.78893e+07	2.36236e+07	4.8475e+07	2.02458e+07	-1.25962	1.80271e-05	0.000692613	3.73024					-	-	-	511.531	323.242	-	-	-	-
NEG06398	5.13422e+06	5.73633e+06	4.4387e+06	5.02959e+06	5.22198e+06	2.12679e+06	1.39334e+06	2.52029e+06	1.79e+06	2.42656e+06	5.11216e+06	2.0514e+06	-1.31733	6.29958e-06	0.000386077	1.23629					-	-	-	511.531	324.246	-	-	-	-
NEG06399	4.88987e+07	5.57877e+07	4.75005e+07	4.96461e+07	5.18677e+07	2.60202e+07	1.77564e+07	3.09688e+07	2.38937e+07	2.79099e+07	5.07402e+07	2.53098e+07	-1.00343	1.14533e-05	0.000538408	3.54863			3,3-Difluoro-17-methyl-5alpha-androstan-17beta-ol	11.4475	-	-	-	511.531	325.239	-	-	-	-
NEG06400	3.99998e+06	5.2181e+06	3.72194e+06	4.24569e+06	4.48878e+06	1.72535e+06	1.02672e+06	2.1421e+06	1.42453e+06	2.12245e+06	4.3349e+06	1.68823e+06	-1.36049	4.46532e-05	0.00120556	1.1356			(9E)-10-nitrooctadecenoic Acid	-0.282019	-	-	-	511.531	326.234	-	-	-	-
NEG06401	9.33689e+06	1.02372e+07	9.26506e+06	9.80467e+06	9.49968e+06	4.96545e+06	3.56383e+06	6.09803e+06	4.58537e+06	5.30926e+06	9.6287e+06	4.90439e+06	-0.973268	6.32595e-06	0.000386077	1.53136					-	-	-	511.531	326.242	-	-	-	-
NEG06402	9.56641e+06	7.98697e+06	4.9249e+06	7.21679e+06	7.93329e+06	1.54782e+06	1.27657e+06	2.23395e+06	1.76285e+06	1.40095e+06	7.52567e+06	1.64443e+06	-2.19423	6.28938e-05	0.0014916	1.69308			Scarlet Red	6.05248	-	-	-	511.531	379.159	-	-	-	-
NEG06403	4.92787e+06	5.69732e+06	4.59123e+06	4.96531e+06	4.83301e+06	2.33103e+06	1.12068e+06	2.63769e+06	1.83407e+06	2.48782e+06	5.00295e+06	2.08226e+06	-1.26463	2.20569e-05	0.000786909	1.20012					-	-	-	511.531	581.455	-	-	-	-
NEG06405	1.7308e+09	2.07965e+09	1.65698e+09	1.76961e+09	1.82547e+09	8.38699e+08	4.99685e+08	1.03272e+09	7.28498e+08	9.38002e+08	1.8125e+09	8.07521e+08	-1.16641	2.61446e-05	0.000872378	22.2181			Petroselinic acid	-16.3842	-	-	-	511.531	280.236	-	-	-	-
NEG06406	1.73842e+07	2.14009e+07	1.39326e+07	1.71718e+07	1.49618e+07	7.27594e+06	4.31173e+06	1.09187e+07	6.81564e+06	9.1771e+06	1.69703e+07	7.69983e+06	-1.14011	0.000616228	0.00704015	2.07141			Biperiden	-6.95276	-	-	-	511.531	310.215	-	-	-	-
NEG06407	1.03148e+07	1.46941e+07	1.2049e+07	1.27901e+07	1.35647e+07	3.15163e+06	1.58066e+06	4.41765e+06	2.50913e+06	3.84702e+06	1.26826e+07	3.10122e+06	-2.03194	4.83042e-06	0.000341724	2.17565					-	-	-	511.531	315.209	-	-	-	-
NEG06408	9.78788e+06	1.16394e+07	1.00217e+07	1.03686e+07	1.00864e+07	4.53876e+06	3.06936e+06	5.44956e+06	4.32232e+06	4.94467e+06	1.03808e+07	4.46493e+06	-1.21721	3.03119e-06	0.000280043	1.71851					-	-	-	511.531	339.254	-	-	-	-
NEG06410	5.40913e+06	6.36198e+06	5.84269e+06	6.34543e+06	5.75367e+06	3.99085e+06	2.64663e+06	3.99541e+06	2.49812e+06	4.81453e+06	5.94258e+06	3.5891e+06	-0.727465	0.00116301	0.0112384	1.02813					-	-	-	511.53	465.318	-	-	-	-
NEG06411	3.65943e+07	4.83415e+07	3.72154e+07	4.06503e+07	4.32155e+07	1.18562e+07	5.25991e+06	1.57168e+07	9.9472e+06	1.41916e+07	4.12034e+07	1.13944e+07	-1.85444	5.58163e-06	0.000364127	3.84666					-	-	-	511.53	560.477	-	-	-	-
NEG06412	5.86747e+06	6.68638e+06	5.57475e+06	6.30056e+06	6.55564e+06	3.47785e+06	2.12115e+06	4.15178e+06	2.85875e+06	3.58768e+06	6.19696e+06	3.23944e+06	-0.935815	8.36922e-05	0.00178831	1.19277					-	-	-	511.529	377.282	-	-	-	-
NEG06416	9.37474e+07	1.22454e+08	9.42106e+07	1.0027e+08	1.10534e+08	2.9271e+07	1.30364e+07	4.03429e+07	2.4827e+07	3.59839e+07	1.04243e+08	2.86922e+07	-1.86122	6.14259e-06	0.000383885	6.12558					-	-	-	511.529	559.473	-	-	-	-
NEG06417	7.93441e+06	9.90302e+06	7.65434e+06	7.56328e+06	8.94539e+06	2.35638e+06	1.04713e+06	2.99835e+06	2.10228e+06	2.8733e+06	8.40009e+06	2.27549e+06	-1.88423	4.82892e-06	0.000341724	1.74937					-	-	-	511.529	561.48	-	-	-	-
NEG06419	2.90271e+06	4.36543e+06	3.35041e+06	3.65102e+06	3.88979e+06	650789	383670	1.2163e+06	694798	1.16521e+06	3.63187e+06	822155	-2.14323	1.18446e-05	0.00054873	1.17379			Leukotriene A4	-14.9304	-	-	-	511.528	317.207	-	-	-	-
NEG06422	2.27588e+07	2.53872e+07	2.28808e+07	2.51883e+07	2.34607e+07	1.49491e+07	1.05877e+07	1.61548e+07	9.92661e+06	1.93522e+07	2.39352e+07	1.41941e+07	-0.753843	0.000766087	0.00832498	2.11208			TetraHCA	-0.501098	-	-	-	511.376	464.315	-	-	-	-
NEG06427	9.49584e+06	7.03789e+06	7.44724e+06	8.1561e+06	9.15877e+06	2.7121e+06	1.64659e+06	3.67621e+06	2.57575e+06	2.64385e+06	8.25917e+06	2.6509e+06	-1.63951	9.9775e-06	0.000498345	1.66672					-	-	-	511.22	803.601	-	-	-	-
NEG06430	1.9478e+07	1.33471e+07	1.52292e+07	1.61378e+07	1.78644e+07	4.64311e+06	3.73464e+06	8.27135e+06	5.39059e+06	5.64585e+06	1.64113e+07	5.53711e+06	-1.56749	3.20956e-05	0.000996024	2.30511					-	-	-	511.219	802.598	-	-	-	-
NEG06432	1.30883e+07	1.3329e+07	1.08447e+07	2.36386e+07	1.17403e+07	6.92042e+06	5.80342e+06	7.73592e+06	6.30139e+06	1.02976e+07	1.45282e+07	7.41174e+06	-0.97097	0.0198585	0.0892601	1.5963			Cortol	-13.1399	-	-	-	511.201	367.244	-	-	-	-
NEG06434	9.88733e+06	7.81495e+06	7.55603e+06	6.73101e+06	8.71519e+06	4.92365e+06	7.71678e+06	5.28548e+06	4.33842e+06	4.65549e+06	8.1409e+06	5.38396e+06	-0.59652	0.00927717	0.0505625	1.04868			Santiaguine	13.6096	-	-	-	510.909	591.378	-	-	-	-
NEG06483	5.49754e+06	2.40259e+06	3.30912e+06	3.21842e+06	3.66286e+06	6.03958e+06	6.00033e+06	6.08753e+06	6.00921e+06	6.12003e+06	3.61811e+06	6.05133e+06	0.742019	0.00147004	0.0133404	1.02004			Nepodin	11.575	-	-	-	508.082	215.074	-	-	-	-
NEG06510	1.75237e+06	3.74901e+06	1.62407e+06	1.78132e+06	1.53299e+06	8.06937e+06	1.821e+06	5.76745e+06	6.35365e+06	3.79737e+06	2.08795e+06	5.16177e+06	1.30577	0.0289079	0.11703	1.02752			Butenylcarnitine	4.58045	-	-	-	507.426	228.125	-	-	-	-
NEG06513	4.56911e+07	4.17207e+07	4.14206e+07	3.8862e+07	4.02188e+07	6.13734e+07	5.69789e+07	4.7771e+07	6.14417e+07	4.31052e+07	4.15826e+07	5.4134e+07	0.380555	0.0120775	0.0612032	2.20507			Chenodeoxycholate	8.94608	-	-	-	507.372	391.289	-	-	-	-
NEG06533	1.42121e+07	2.47305e+06	1.15605e+07	1.33857e+07	1.35848e+07	2.29989e+06	1.77456e+06	5.81585e+06	6.77973e+06	6.80328e+06	1.10432e+07	4.69466e+06	-1.23407	0.032033	0.126353	1.48012			PS(15:0/22:1(13Z))	0.445163	-	-	-	507.347	802.561	-	-	-	-
NEG06582	96623.5	23912.1	63569.4	15009.8	54335.1	3.05365e+06	2.02608e+06	2.90289e+06	5.38013e+06	3.14534e+06	50690	3.30162e+06	6.02533	0.000386908	0.00506935	1.22159			(3beta,22R,23R,24S)-3,22,23-Trihydroxystigmastan-6-one	1.11757	-	-	-	504.447	461.364	-	-	-	-
NEG06601	6.08206e+06	6.04749e+06	6.37226e+06	7.40884e+06	5.62571e+06	2.73324e+06	2.35511e+06	3.25026e+06	2.54234e+06	3.76851e+06	6.30727e+06	2.92989e+06	-1.10617	2.7129e-05	0.000889818	1.27867					-	-	-	503.842	303.372	-	-	-	-
NEG06614	5.69086e+06	5.67312e+06	5.88193e+06	6.27448e+06	5.52584e+06	3.30899e+06	2.94237e+06	3.78165e+06	3.03243e+06	3.82361e+06	5.80924e+06	3.37781e+06	-0.782262	4.70055e-06	0.000341724	1.09684			Z-Phe-Phe-CHN2	4.59011	-	-	-	503.815	399.221	-	-	-	-
NEG06617	4.08159e+06	3.83099e+06	3.45108e+06	4.44771e+06	3.39225e+06	1.51657e+06	1.45527e+06	1.97679e+06	1.5738e+06	2.00665e+06	3.84072e+06	1.70582e+06	-1.17092	1.4834e-05	0.000607491	1.02348			Oxyphenonium	-13.4163	-	-	-	503.814	347.242	-	-	-	-
NEG06621	3.18854e+06	3.64416e+06	3.49593e+06	4.34752e+06	3.1686e+06	1.18895e+06	953060	1.51158e+06	1.13895e+06	1.60787e+06	3.56895e+06	1.28008e+06	-1.47926	1.48613e-05	0.000607491	1.05398			Megestrol	-13.922	-	-	-	503.813	341.207	-	-	-	-
NEG06622	1.74372e+07	1.74183e+07	1.56241e+07	1.86813e+07	1.48044e+07	6.42381e+06	6.12684e+06	8.27718e+06	6.58256e+06	8.44703e+06	1.6793e+07	7.17148e+06	-1.22752	3.41972e-06	0.000290731	2.18882					-	-	-	503.813	346.239	-	-	-	-
NEG06626	5.95869e+06	6.29623e+06	6.08157e+06	7.11247e+06	5.66222e+06	2.85515e+06	2.64016e+06	3.61867e+06	2.99965e+06	3.69622e+06	6.22224e+06	3.16197e+06	-0.976609	1.27059e-05	0.000562545	1.22268			Tetrahydrocorticosterone	0.490814	-	-	-	503.81	349.239	-	-	-	-
NEG06627	7.05081e+08	7.57921e+08	7.26934e+08	8.36622e+08	6.91998e+08	3.29495e+08	2.79699e+08	4.02931e+08	2.9888e+08	4.24364e+08	7.43711e+08	3.47074e+08	-1.0995	6.70943e-06	0.000400137	13.9806					-	-	-	503.81	304.236	-	-	-	-
NEG06628	7.64406e+07	8.1477e+07	7.90283e+07	9.03756e+07	7.43336e+07	3.56134e+07	2.99196e+07	4.35466e+07	3.22485e+07	4.54131e+07	8.0331e+07	3.73483e+07	-1.10492	6.40179e-06	0.000389049	4.60312					-	-	-	503.81	305.24	-	-	-	-
NEG06630	1.00985e+07	1.16962e+07	1.09717e+07	1.37718e+07	9.72043e+06	3.72316e+06	3.03738e+06	4.50487e+06	3.39119e+06	4.89281e+06	1.12517e+07	3.90988e+06	-1.52495	1.55354e-05	0.000627025	1.88739			3alpha-Hydroxy-3,5-dihydromocolin L acid	-24.382	-	-	-	503.81	339.209	-	-	-	-
NEG06635	2.75713e+07	3.11024e+07	2.91506e+07	3.74785e+07	2.6938e+07	7.0794e+06	5.23046e+06	9.48372e+06	6.42498e+06	1.06932e+07	3.04482e+07	7.78235e+06	-1.96808	5.69213e-06	0.000368329	3.33523					-	-	-	503.802	607.474	-	-	-	-
NEG06636	1.22307e+07	1.36359e+07	1.28044e+07	1.59482e+07	1.18054e+07	3.09246e+06	2.20137e+06	4.08214e+06	2.7262e+06	4.76665e+06	1.32849e+07	3.37376e+06	-1.97736	3.12274e-06	0.000281981	2.21332					-	-	-	503.802	608.477	-	-	-	-
NEG06637	2.71389e+06	2.92911e+06	2.8384e+06	3.26473e+06	2.60845e+06	651536	470481	897559	649038	1.06668e+06	2.87092e+06	747059	-1.94222	7.30587e-07	0.000119153	1.03082					-	-	-	503.796	609.481	-	-	-	-
NEG06642	3.50151e+07	3.22045e+07	3.15578e+07	3.86562e+07	3.01693e+07	1.11075e+07	9.44118e+06	1.58429e+07	1.01036e+07	1.38314e+07	3.35206e+07	1.20653e+07	-1.47418	3.82427e-06	0.000308703	3.26118					-	-	-	503.501	826.598	-	-	-	-
NEG06643	5.07606e+06	5.73409e+06	7.61426e+06	5.39659e+06	6.41049e+06	1.74507e+06	1.26343e+06	2.24258e+06	1.37535e+06	3.88075e+06	6.0463e+06	2.10144e+06	-1.52468	0.000317041	0.0043721	1.35465					-	-	-	503.501	828.604	-	-	-	-
NEG06645	1.8066e+07	1.90045e+07	2.04112e+07	1.95333e+07	2.05736e+07	6.00197e+06	4.80676e+06	8.15997e+06	5.16342e+06	1.01524e+07	1.95177e+07	6.85691e+06	-1.50916	3.15458e-06	0.000282329	2.51097					-	-	-	503.493	827.6	-	-	-	-
NEG06664	3.15151e+06	3.40587e+06	3.03613e+06	3.21801e+06	3.32387e+06	68129.2	155337	74247.2	169374	3.32082e+06	3.22708e+06	757582	-2.09076	0.00500152	0.0324724	1.02233					-	-	-	500.647	116.022	-	-	-	-
NEG06666	3.43859e+07	2.70489e+07	3.049e+07	3.02117e+07	3.22796e+07	1.95988e+07	2.33448e+07	2.46742e+07	1.97919e+07	1.92074e+07	3.08832e+07	2.13234e+07	-0.534384	0.00041269	0.00528952	2.09466			6,8a-Seco-6,8a-deoxy-5-oxoavermectin ''2a'' aglycone	15.9866	-	-	-	500.632	585.353	-	-	-	-
NEG06672	1.01441e+07	7.75851e+06	8.67834e+06	8.96884e+06	9.16387e+06	6.13641e+06	6.51518e+06	7.53623e+06	6.17576e+06	6.07583e+06	8.94272e+06	6.48788e+06	-0.462966	0.000821393	0.00876976	1.05301					-	-	-	500.349	586.356	-	-	-	-
NEG06673	7.16973e+06	5.75877e+06	6.5712e+06	6.81251e+06	6.81836e+06	4.35009e+06	3.96671e+06	5.39238e+06	4.35253e+06	4.31236e+06	6.62611e+06	4.47481e+06	-0.566336	0.000215411	0.00329059	1.00394			Deferoxamine	-15.6666	-	-	-	500.346	559.337	-	-	-	-
NEG06680	2.56424e+07	2.09193e+07	2.16364e+07	2.19582e+07	2.3645e+07	1.41399e+07	1.44342e+07	1.74926e+07	1.40147e+07	1.46775e+07	2.27603e+07	1.49518e+07	-0.606198	8.18156e-05	0.00176073	1.94203					-	-	-	500.305	558.334	-	-	-	-
NEG06692	1.07702e+07	8.66309e+06	9.38789e+06	1.01297e+07	1.06751e+07	4.95603e+06	4.31534e+06	6.25845e+06	4.86731e+06	5.78259e+06	9.9252e+06	5.23594e+06	-0.922648	2.08414e-05	0.000760522	1.51705					-	-	-	500.026	509.344	-	-	-	-
NEG06695	9.87319e+07	7.85616e+07	9.2317e+07	9.33848e+07	9.92734e+07	5.35206e+07	5.20045e+07	6.63954e+07	5.25629e+07	5.71433e+07	9.24537e+07	5.63253e+07	-0.714947	4.958e-05	0.00128226	4.17285					-	-	-	500.002	568.362	-	-	-	-
NEG06696	3.66232e+07	3.00955e+07	3.54763e+07	3.58956e+07	3.85202e+07	1.90744e+07	1.59116e+07	2.35646e+07	1.80183e+07	2.10041e+07	3.53222e+07	1.95146e+07	-0.85602	3.53143e-05	0.00103755	2.76872			rbomycin	24.1702	-	-	-	500	508.34	-	-	-	-
NEG06697	7.20577e+08	5.86122e+08	6.9706e+08	6.94971e+08	7.37797e+08	3.71923e+08	3.26611e+08	4.60901e+08	3.56696e+08	4.22394e+08	6.87305e+08	3.87705e+08	-0.825992	3.11698e-05	0.000978755	12.0705					-	-	-	500	582.378	-	-	-	-
NEG06698	2.25765e+08	1.80007e+08	2.16741e+08	2.1672e+08	2.28679e+08	1.1411e+08	1.00194e+08	1.44165e+08	1.0908e+08	1.32221e+08	2.13582e+08	1.19954e+08	-0.832313	4.7416e-05	0.00125472	6.72891					-	-	-	500	583.381	-	-	-	-
NEG06699	4.49835e+07	3.69748e+07	4.40247e+07	4.40523e+07	4.5724e+07	2.34946e+07	2.01407e+07	2.87862e+07	2.22589e+07	2.65872e+07	4.31519e+07	2.42535e+07	-0.831229	2.6426e-05	0.000876279	3.03435					-	-	-	500	584.384	-	-	-	-
NEG06700	1.17174e+08	9.21988e+07	1.10602e+08	1.09309e+08	1.16187e+08	5.62799e+07	5.46503e+07	7.11311e+07	5.49336e+07	6.20892e+07	1.09094e+08	5.98168e+07	-0.866952	1.8534e-05	0.000705036	4.90922			5-O-beta-D-Mycaminosyltylactone	-6.66741	-	-	-	500	566.366	-	-	-	-
NEG06702	3.90436e+08	3.06812e+08	3.71215e+08	3.67321e+08	3.86064e+08	1.90667e+08	1.86599e+08	2.36257e+08	1.83213e+08	2.06831e+08	3.64369e+08	2.00713e+08	-0.860265	1.66712e-05	0.000656294	8.94731					-	-	-	499.999	565.362	-	-	-	-
NEG06703	2.1577e+07	1.72173e+07	2.13859e+07	2.07551e+07	2.19537e+07	1.06475e+07	1.04869e+07	1.36007e+07	1.05028e+07	1.20371e+07	2.05778e+07	1.1455e+07	-0.84511	2.50323e-05	0.000853072	2.10541			33-Deoxy-33-hydroperoxyfurohyperforin	0.0593523	-	-	-	499.999	567.369	-	-	-	-
NEG06704	9.77473e+06	7.81898e+06	9.60857e+06	9.44497e+06	1.02602e+07	4.71235e+06	4.53969e+06	5.95476e+06	4.60474e+06	5.31991e+06	9.38149e+06	5.02629e+06	-0.900324	2.16325e-05	0.000773496	1.45614			20,21-Diprenylterpendole I	16.6182	-	-	-	499.999	588.379	-	-	-	-
NEG06712	9.70282e+06	6.69795e+06	7.6512e+06	1.05698e+07	1.07013e+07	4.94743e+06	4.03337e+06	6.00488e+06	4.71862e+06	5.37479e+06	9.06462e+06	5.01582e+06	-0.853761	0.00162934	0.0143165	1.32785					-	-	-	499.988	157.9	-	-	-	-
NEG06720	1.97968e+06	1.3453e+07	2.19418e+06	1.98448e+06	1.71635e+06	1.24632e+07	1.60819e+07	1.45145e+07	1.26851e+07	1.23641e+07	4.26554e+06	1.36218e+07	1.67511	0.00467269	0.0308737	1.96002			Hydroxypyruvate	-13.2692	-	-	-	499.868	103.002	-	-	-	-
NEG06725	8.15157e+06	6.02391e+06	7.2021e+06	7.3777e+06	7.25728e+06	3.55341e+06	3.63772e+06	4.51017e+06	3.35738e+06	3.98501e+06	7.20251e+06	3.80874e+06	-0.919188	2.67778e-05	0.000882454	1.28695			Hydroxydestruxin B	4.8291	-	-	-	499.785	608.369	-	-	-	-
NEG06736	7.14617e+06	5.68742e+06	6.87026e+06	6.64058e+06	7.09252e+06	3.66326e+06	3.8752e+06	4.66088e+06	3.67772e+06	4.04264e+06	6.68739e+06	3.98394e+06	-0.747247	3.1155e-05	0.000978755	1.14491			21,22-Diprenylpaxilline	13.4841	-	-	-	499.692	570.367	-	-	-	-
NEG06744	2.93087e+07	2.525e+07	2.89389e+07	2.83049e+07	2.98884e+07	1.65632e+07	1.63147e+07	2.05107e+07	1.57875e+07	1.75735e+07	2.83382e+07	1.73499e+07	-0.707817	1.36048e-05	0.000582766	2.31977					-	-	-	499.547	569.366	-	-	-	-
NEG06746	6.56399e+06	5.34633e+06	6.12035e+06	6.45804e+06	6.99728e+06	3.26032e+06	2.72944e+06	4.20397e+06	3.11331e+06	3.87484e+06	6.2972e+06	3.43638e+06	-0.873823	7.17748e-05	0.0016226	1.17235			Ilexolide A	11.989	-	-	-	499.532	585.387	-	-	-	-
NEG06759	4.52405e+06	4.84781e+06	3.30708e+06	5.95901e+06	2.30401e+06	928405	574537	1.33925e+06	881402	1.09187e+06	4.18839e+06	963093	-2.12065	0.00105484	0.0104588	1.19717					-	-	-	499.311	776.583	-	-	-	-
NEG06763	9.66346e+06	6.82298e+06	7.52792e+06	8.58721e+06	8.10494e+06	469804	681451	530657	619621	693409	8.1413e+06	598988	-3.76466	2.82738e-07	6.40629e-05	1.95101			Copper sulfate	-18.0962	-	-	-	499.163	157.871	-	-	-	-
NEG06789	0	0	0	0	6115.34	3.6798e+06	2.64633e+06	3.21397e+06	5.40765e+06	3.54221e+06	1223.07	3.69799e+06	11.562	4.4303e-05	0.00120016	1.33368			6alpha-Hydroxy-castasterone	0.54328	-	-	-	496.721	465.359	-	-	-	-
NEG06798	2.83945e+06	4.34189e+06	3.29042e+06	3.47811e+06	3.34216e+06	612153	286130	961884	654744	785502	3.45841e+06	660083	-2.38939	6.44058e-06	0.000389924	1.17481			Pregnenolone	0.301314	-	-	-	495.723	315.233	-	-	-	-
NEG06876	1.47886e+07	2.13872e+07	1.01062e+07	2.16126e+07	1.28541e+07	4.95958e+06	2.6271e+06	6.65847e+06	5.85821e+06	6.30892e+06	1.61497e+07	5.28246e+06	-1.61223	0.00201777	0.0168129	2.16912					-	-	-	494.424	296.223	-	-	-	-
NEG06878	1.21478e+08	1.8022e+08	9.36703e+07	1.88999e+08	1.15416e+08	4.93672e+07	2.37713e+07	6.04237e+07	5.24495e+07	6.11065e+07	1.39957e+08	4.94236e+07	-1.50171	0.00195971	0.0164506	6.2563					-	-	-	494.421	254.221	-	-	-	-
NEG06879	9.78224e+06	1.47018e+07	7.37545e+06	1.501e+07	9.39438e+06	3.7194e+06	1.73118e+06	4.66074e+06	4.19471e+06	4.79484e+06	1.12528e+07	3.82017e+06	-1.55857	0.00181856	0.0155102	1.79686			9-Decenoylcholine	13.4731	-	-	-	494.421	255.224	-	-	-	-
NEG06889	5.93459e+06	8.45171e+06	4.69157e+06	9.10116e+06	5.87273e+06	2.43098e+06	1.18724e+06	3.03678e+06	2.72117e+06	3.13966e+06	6.81035e+06	2.50317e+06	-1.44397	0.00147401	0.0133404	1.37326			MG(0:0/14:1(9Z)/0:0)	0.392842	-	-	-	494.409	299.223	-	-	-	-
NEG06899	8.40454e+06	1.13737e+07	8.03947e+06	8.26835e+06	1.0639e+07	8.9734e+06	6.43103e+06	3.75397e+06	6.72632e+06	6.35105e+06	9.34501e+06	6.44716e+06	-0.535534	0.0276213	0.113343	1.01732			Amantadine hydrochloride	-13.6371	-	-	-	494.249	186.103	-	-	-	-
NEG06962	2.66815e+07	3.04026e+07	2.40693e+07	3.40962e+07	2.92395e+07	1.01366e+07	6.29782e+06	1.16711e+07	1.02904e+07	1.29564e+07	2.88978e+07	1.02705e+07	-1.49246	1.62044e-05	0.000642669	3.0149			9,12,13-TriHOME	19.3702	-	-	-	490.822	329.24	-	-	-	-
NEG06965	2.22498e+08	2.5173e+08	2.03701e+08	2.86661e+08	2.43115e+08	8.46066e+07	5.26597e+07	9.8136e+07	8.51794e+07	1.07101e+08	2.41541e+08	8.55366e+07	-1.49766	1.46916e-05	0.000604831	8.72626			4-Methyl-4-aza-5-pregnene-3,20-dione	24.9717	-	-	-	490.818	328.236	-	-	-	-
NEG06966	5.41527e+06	5.65102e+06	4.55763e+06	6.45903e+06	5.3903e+06	1.67228e+06	1.11618e+06	2.01001e+06	1.77227e+06	2.08196e+06	5.49465e+06	1.73054e+06	-1.6668	4.79761e-06	0.000341724	1.36441			Tetrahydrocortisone	-21.4242	-	-	-	490.818	363.21	-	-	-	-
NEG06991	4.19444e+06	4.78746e+06	3.23617e+06	6.04017e+06	4.8144e+06	560738	213361	707747	588062	902617	4.61453e+06	594505	-2.95642	2.72329e-05	0.000890108	1.39266			PA(P-16:0e/18:2(9Z,12Z))	5.56529	-	-	-	490.777	655.474	-	-	-	-
NEG07000	4.99168e+06	4.39664e+06	3.70808e+06	5.77025e+06	5.2409e+06	761646	326077	1.08605e+06	706692	1.08592e+06	4.82151e+06	793277	-2.60359	5.73894e-06	0.000369861	1.41009					-	-	-	490.505	850.599	-	-	-	-
NEG07016	6.76276e+06	5.19593e+06	5.58609e+06	6.02469e+06	6.02506e+06	2.75014e+06	2.69494e+06	3.58756e+06	2.56687e+06	2.83524e+06	5.91891e+06	2.88695e+06	-1.03578	1.2038e-05	0.000552158	1.22315					-	-	-	489.677	558.334	-	-	-	-
NEG07020	1.27692e+08	1.1423e+08	1.33673e+08	1.40123e+08	1.47571e+08	5.62071e+07	4.71778e+07	7.32238e+07	4.93398e+07	6.60764e+07	1.32658e+08	5.8405e+07	-1.18355	9.45099e-06	0.000482147	6.02993					-	-	-	489.657	582.378	-	-	-	-
NEG07022	7.77366e+06	7.138e+06	8.37063e+06	8.79819e+06	9.18722e+06	3.43221e+06	2.90643e+06	4.51912e+06	3.16873e+06	4.06921e+06	8.25354e+06	3.61914e+06	-1.18937	9.40355e-06	0.000482147	1.505					-	-	-	489.645	584.384	-	-	-	-
NEG07023	1.19806e+07	9.26766e+06	1.00822e+07	1.05701e+07	1.10914e+07	5.35503e+06	5.56596e+06	7.11647e+06	4.98382e+06	5.287e+06	1.05984e+07	5.66165e+06	-0.904551	3.23826e-05	0.000997575	1.54995			6,8a-Seco-6,8a-deoxy-5-oxoavermectin ''2a'' aglycone	16.0962	-	-	-	489.645	585.353	-	-	-	-
NEG07025	1.80563e+07	1.52633e+07	1.78952e+07	1.95033e+07	2.03221e+07	7.7242e+06	6.66124e+06	9.72374e+06	6.64395e+06	8.45788e+06	1.8208e+07	7.8422e+06	-1.21524	8.80656e-06	0.000465799	2.25317			5-O-beta-D-Mycaminosyltylactone	-6.28033	-	-	-	489.603	566.366	-	-	-	-
NEG07026	3.92929e+07	3.51767e+07	4.12278e+07	4.31551e+07	4.51751e+07	1.71833e+07	1.447e+07	2.24855e+07	1.55246e+07	2.04608e+07	4.08055e+07	1.80248e+07	-1.17878	8.61063e-06	0.000458746	3.3415					-	-	-	489.603	583.382	-	-	-	-
NEG07027	5.5152e+06	4.94875e+06	5.80987e+06	6.32706e+06	6.44077e+06	2.31296e+06	2.03802e+06	3.05411e+06	2.00539e+06	2.79856e+06	5.80833e+06	2.44181e+06	-1.25017	9.96169e-06	0.000498345	1.28204			rbomycin	24.7097	-	-	-	489.562	508.341	-	-	-	-
NEG07028	6.01775e+07	5.02219e+07	5.95432e+07	6.55693e+07	6.95256e+07	2.57325e+07	2.26279e+07	3.29997e+07	2.25743e+07	2.82832e+07	6.10075e+07	2.64435e+07	-1.20607	1.71717e-05	0.00067104	4.09705					-	-	-	489.562	565.363	-	-	-	-
NEG07029	2.01105e+07	1.61907e+07	1.87323e+07	2.00829e+07	2.09069e+07	8.60286e+06	7.93707e+06	1.15684e+07	8.07476e+06	9.58781e+06	1.92047e+07	9.15418e+06	-1.06895	1.3229e-05	0.000573005	2.21816					-	-	-	489.562	568.362	-	-	-	-
NEG07075	6.0809e+06	8.56534e+06	6.23031e+06	7.71153e+06	6.55231e+06	2.52294e+06	1.3844e+06	3.23153e+06	2.08783e+06	3.05987e+06	7.02808e+06	2.45731e+06	-1.51605	5.17447e-05	0.00131904	1.48429			Hydroprene	0.809158	-	-	-	485.532	265.218	-	-	-	-
NEG07161	1.165e+08	1.21756e+08	1.26222e+08	1.26117e+08	1.2911e+08	1.18639e+08	1.07018e+08	1.18919e+08	1.14544e+08	1.19449e+08	1.23941e+08	1.15714e+08	-0.0990928	0.0336423	0.13102	1.66889			D-Xylote	-3.47213	-	-	-	481.349	165.04	-	-	-	-
NEG07214	9.94701e+06	1.46116e+07	9.09537e+06	1.3033e+07	1.10127e+07	3.55686e+06	1.60106e+06	4.72264e+06	2.86621e+06	4.87996e+06	1.15399e+07	3.52535e+06	-1.7108	0.000139195	0.0024433	1.94939					-	-	-	479	279.224	-	-	-	-
NEG07220	1.05247e+08	1.55555e+08	9.91819e+07	1.37076e+08	1.18042e+08	3.73437e+07	1.72675e+07	5.01193e+07	3.03002e+07	5.27098e+07	1.23021e+08	3.75481e+07	-1.71209	0.000117316	0.00219306	6.37767					-	-	-	478.949	278.221	-	-	-	-
NEG07227	8.80827e+06	1.17505e+07	7.40469e+06	1.05744e+07	8.33554e+06	2.71279e+06	1.40521e+06	3.63208e+06	2.26942e+06	3.61952e+06	9.37468e+06	2.7278e+06	-1.78103	7.29278e-05	0.00163709	1.78835			Homodihydrocapsaicin	0.539332	-	-	-	478.887	320.223	-	-	-	-
NEG07240	3.47951e+06	5.01848e+06	3.27171e+06	4.49806e+06	3.48115e+06	1.18981e+06	512780	1.5388e+06	950069	1.6363e+06	3.94978e+06	1.16555e+06	-1.76076	0.000114298	0.00215427	1.1515			Decylubiquinol	0.449556	-	-	-	478.836	323.223	-	-	-	-
NEG07266	2.46497e+06	3.25673e+06	2.50626e+06	3.33883e+06	2.77573e+06	550256	295857	766362	605508	579060	2.86851e+06	559409	-2.35832	2.73481e-06	0.000269545	1.06793			Androsterone	0.841513	-	-	-	478.109	289.218	-	-	-	-
NEG07281	5.15923e+06	3.84976e+06	4.91234e+06	4.67934e+06	4.95441e+06	186600	88567.2	186818	225474	173904	4.71102e+06	172273	-4.77327	4.4544e-08	1.77987e-05	1.51578					-	-	-	477.909	568.388	-	-	-	-
NEG07285	2.13042e+07	2.78302e+07	1.71811e+07	3.15904e+07	1.99885e+07	1.48837e+07	9.28408e+06	1.68562e+07	1.68714e+07	1.67055e+07	2.35789e+07	1.49202e+07	-0.660232	0.0212648	0.09407	1.77013					-	-	-	477.87	228.205	-	-	-	-
NEG07318	5.70208e+06	7.62461e+06	5.05036e+06	6.76544e+06	6.59058e+06	648242	819774	2.64954e+06	2.06909e+06	930614	6.34661e+06	1.42345e+06	-2.15659	3.44408e-05	0.00102404	1.54063			Linoleate	0.56717	-	-	-	475.068	279.233	-	-	-	-
NEG07338	6.35345e+06	5.91949e+06	6.62293e+06	4.94375e+06	7.30166e+06	2.87163e+06	3.26401e+06	3.9044e+06	2.94613e+06	3.25563e+06	6.22826e+06	3.24836e+06	-0.939116	0.000124841	0.00228823	1.19208					-	-	-	474.577	606.379	-	-	-	-
NEG07360	8.87609e+06	7.25814e+06	1.02308e+07	8.02843e+06	8.66976e+06	4.20409e+06	6.332e+06	5.34e+06	4.2969e+06	3.59728e+06	8.61265e+06	4.75405e+06	-0.857299	0.000519894	0.00624772	1.31531					-	-	-	474.092	569.366	-	-	-	-
NEG07379	1.98485e+07	3.31379e+07	2.02026e+07	2.54425e+07	1.98697e+07	4.1211e+06	2.50196e+06	5.87952e+06	3.39404e+06	7.25541e+06	2.37002e+07	4.63041e+06	-2.35569	0.000113127	0.0021454	3.01307					-	-	-	473.779	302.221	-	-	-	-
NEG07397	1.0961e+07	1.3201e+07	1.20453e+07	1.02605e+07	8.09397e+06	6.67756e+06	5.12025e+06	5.97416e+06	3.51994e+06	1.16929e+07	1.09124e+07	6.59696e+06	-0.72609	0.0291047	0.117499	1.25784			Gentamicin C2	13.7083	-	-	-	471.322	462.3	-	-	-	-
NEG07422	7.00819e+06	8.85132e+06	5.89612e+06	6.76869e+06	4.98104e+06	2.48605e+06	2.31448e+06	5.71037e+06	5.90107e+06	3.12988e+06	6.70107e+06	3.90837e+06	-0.777824	0.0252932	0.10644	1.00323			Cryptomeridiol	-0.193444	-	-	-	469.639	239.202	-	-	-	-
NEG07465	5.89716e+06	5.15418e+06	7.55498e+06	5.67721e+06	6.93568e+06	2.94462e+06	3.33224e+06	3.52673e+06	2.93833e+06	3.40601e+06	6.24384e+06	3.22959e+06	-0.951085	0.000162601	0.00272131	1.18594					-	-	-	465.868	568.363	-	-	-	-
NEG07485	5.64689e+06	4.3092e+06	5.57391e+06	5.3661e+06	5.80594e+06	7.56267e+06	7.56317e+06	8.75118e+06	9.21484e+06	7.72489e+06	5.34041e+06	8.16335e+06	0.612212	0.000191777	0.00303482	1.15331					-	-	-	464.526	540.368	-	-	-	-
NEG07516	2.2166e+06	1.72161e+06	3.92663e+07	4.20514e+07	3.92094e+07	1.89512e+06	1.91714e+06	2.12976e+06	1.99093e+06	1.75766e+06	2.48931e+07	1.93812e+06	-3.68301	0.0400006	0.148509	2.67116			L-cysteine Hydrochloride	24.3706	-	-	-	462.832	155.993	-	-	-	-
NEG07543	1.17756e+07	1.07378e+07	1.09736e+07	1.04373e+07	1.28532e+07	6.80697e+06	7.65633e+06	8.20546e+06	7.65365e+06	7.8944e+06	1.13555e+07	7.64336e+06	-0.571111	6.77568e-05	0.00155821	1.33787			JSTX-3	-1.33705	-	-	-	461.873	564.351	-	-	-	-
NEG07553	6.60241e+06	6.00043e+06	6.52567e+06	5.78733e+06	7.77336e+06	4.05964e+06	4.0283e+06	4.40476e+06	4.21064e+06	4.44014e+06	6.53784e+06	4.2287e+06	-0.628602	0.000189016	0.00300022	1.04436					-	-	-	461.838	582.369	-	-	-	-
NEG07603	1.36328e+07	1.95148e+07	1.24624e+07	1.92044e+07	1.37491e+07	7.50893e+06	3.77497e+06	1.04596e+07	6.29489e+06	8.84683e+06	1.57127e+07	7.37705e+06	-1.09082	0.00223461	0.0181055	1.89724			Hydnocarpic acid	0.260096	-	-	-	459.148	251.202	-	-	-	-
NEG07653	6.25694e+07	6.49562e+07	6.30577e+07	6.3441e+07	5.73295e+07	7.58561e+07	8.4619e+07	7.92372e+07	7.60055e+07	6.57889e+07	6.22708e+07	7.63013e+07	0.293153	0.00296238	0.0223023	2.4716					-	-	-	457.443	146.965	-	-	-	-
NEG07659	3.97585e+07	3.62342e+07	3.65629e+07	4.27606e+06	4.26809e+07	2.58164e+06	2.68645e+06	2.7807e+07	2.93025e+06	3.02234e+06	3.19025e+07	7.80553e+06	-2.0311	0.0232149	0.100228	2.99875			Valnemulin	-9.44498	-	-	-	457.411	563.347	-	-	-	-
NEG07660	1.4249e+07	1.24508e+07	1.30577e+07	1.26355e+07	1.50576e+07	1.04257e+06	1.08447e+06	1.02921e+07	1.09957e+06	1.11465e+06	1.34901e+07	2.92668e+06	-2.20457	0.000550583	0.00650404	2.1945					-	-	-	457.411	566.347	-	-	-	-
NEG07664	3.35599e+07	3.07964e+07	3.38714e+07	3.81702e+06	3.86619e+07	2.40719e+06	2.42094e+06	2.8194e+06	2.62621e+06	2.91672e+06	2.81413e+07	2.63809e+06	-3.41512	0.00341224	0.0245114	3.32456			Stearyl monoglyceridyl citrate	20.2144	-	-	-	457.276	581.366	-	-	-	-
NEG07739	2.63769e+06	4.85026e+06	2.22569e+06	3.54526e+06	2.09026e+06	520436	179645	860903	338831	1.01451e+06	3.06983e+06	582865	-2.39693	0.00166526	0.0145362	1.0469					-	-	-	451.729	276.205	-	-	-	-
NEG07750	5.3123e+06	6.19515e+06	5.60536e+06	4.08286e+06	6.09324e+06	2.59586e+06	2.66218e+06	3.20532e+06	2.40519e+06	2.96276e+06	5.45778e+06	2.76626e+06	-0.980377	0.000161861	0.00271747	1.1341					-	-	-	451.08	604.363	-	-	-	-
NEG07772	5.82215e+06	5.04357e+06	5.33839e+06	4.5617e+06	7.1528e+06	1.70265e+07	9.47069e+06	1.33073e+07	6.60763e+06	6.97646e+06	5.58372e+06	1.06777e+07	0.935304	0.0367884	0.140031	1.31113					-	-	-	450.517	135.97	-	-	-	-
NEG07856	106196	144518	73941.5	82360.9	64188.9	3.65276e+06	3.47302e+06	3.55845e+06	6.26431e+06	3.5646e+06	94241.1	4.10263e+06	5.44405	7.58809e-05	0.00166946	1.38597					-	-	-	449.949	411.312	-	-	-	-
NEG07879	7.34199e+06	7.24458e+06	7.83289e+06	7.35308e+06	8.34327e+06	1.06731e+07	8.71262e+06	9.32516e+06	1.27472e+07	1.37601e+07	7.62316e+06	1.10436e+07	0.534753	0.00869943	0.0483292	1.14887			Verapamil	13.9651	-	-	-	446.601	453.282	-	-	-	-
NEG07909	145084	210132	228287	195168	126315	2.28881e+06	2.21919e+06	2.17762e+06	2.23292e+06	2.47637e+06	180997	2.27898e+06	3.65435	2.80507e-10	6.40478e-07	1.03282			2-N-Dodecyltetrahydrothiophene	-12.304	-	-	-	446.121	255.212	-	-	-	-
NEG08035	55951.5	62587	45314.1	41859.6	77681.6	5.74018e+06	3.55095e+06	1.22211e+07	1.01983e+07	3.93708e+06	56678.8	7.12951e+06	6.97485	0.00356195	0.0252017	1.72817			3alpha,7alpha,12alpha-Trihydroxy-5beta-cholestan-26-al	0.712066	-	-	-	440.424	433.333	-	-	-	-
NEG08060	5.17411e+07	5.10886e+07	5.02579e+07	5.14621e+07	4.68641e+07	6.18152e+07	6.40667e+07	6.27967e+07	5.99125e+07	5.69187e+07	5.02827e+07	6.11019e+07	0.281155	0.00010588	0.00205124	2.27603					-	-	-	438.883	146.965	-	-	-	-
NEG08069	8.70769e+06	9.68519e+06	7.86413e+06	9.20106e+06	8.58693e+06	178046	207338	7.45318e+06	204013	72290.8	8.809e+06	1.62297e+06	-2.44034	0.00131413	0.0123045	1.77899			Rofecoxib	0.816173	-	-	-	438.01	313.054	-	-	-	-
NEG08072	2.88127e+06	3.13902e+06	2.80104e+06	3.25023e+06	3.37565e+06	207842	224034	137574	235572	130449	3.08944e+06	187094	-4.04551	4.92581e-09	4.14364e-06	1.21211			3-O-Methylquercetin	-0.322615	-	-	-	437.501	315.051	-	-	-	-
NEG08085	2.3946e+06	2.12188e+06	3.36366e+06	3.66239e+06	2.33312e+06	470707	456379	802948	355978	417244	2.77513e+06	500651	-2.47068	9.6883e-05	0.00194533	1.02855					-	-	-	436.057	578.302	-	-	-	-
NEG08119	6.63364e+06	6.26897e+06	6.42014e+06	7.78236e+06	7.55643e+06	2.03551e+06	2.10657e+06	2.84949e+06	1.83382e+06	2.0689e+06	6.93231e+06	2.17886e+06	-1.66976	9.11883e-07	0.000137358	1.5357			LysoPE(0:0/22:4(7Z,10Z,13Z,16Z))	-0.498657	-	-	-	435.041	528.309	-	-	-	-
NEG08120	6.21476e+06	5.54526e+06	5.67088e+06	6.94958e+06	7.41782e+06	1.90882e+06	2.01328e+06	2.69346e+06	1.71114e+06	1.81207e+06	6.35966e+06	2.02775e+06	-1.64907	4.83786e-06	0.000341724	1.45818					-	-	-	435.041	589.334	-	-	-	-
NEG08122	1.78693e+07	1.56517e+07	1.62123e+07	2.03069e+07	2.14457e+07	5.59222e+06	5.90782e+06	7.58169e+06	5.03082e+06	5.30186e+06	1.82972e+07	5.88288e+06	-1.63703	7.2185e-06	0.000418493	2.46285					-	-	-	435.037	588.331	-	-	-	-
NEG08125	2.94744e+06	2.76901e+06	2.782e+06	3.36876e+06	3.5992e+06	899538	978812	1.22319e+06	732667	832436	3.09328e+06	933329	-1.72868	2.76577e-06	0.000269545	1.03159			Hydratopyrrhoxanthinol	0.37876	-	-	-	434.992	587.338	-	-	-	-
NEG08126	1.49293e+07	1.42975e+07	1.40983e+07	1.7472e+07	1.83103e+07	4.57434e+06	4.84082e+06	6.28617e+06	3.97894e+06	4.34415e+06	1.58215e+07	4.80489e+06	-1.71931	2.83981e-06	0.000271373	2.32901					-	-	-	434.991	586.335	-	-	-	-
NEG08127	5.20479e+07	4.75899e+07	4.99322e+07	5.97881e+07	6.66795e+07	1.60453e+07	1.97592e+07	2.2686e+07	1.45853e+07	1.64993e+07	5.52075e+07	1.7915e+07	-1.62369	1.00679e-05	0.000500971	4.25825					-	-	-	434.988	603.35	-	-	-	-
NEG08128	1.04907e+07	9.72259e+06	1.00184e+07	1.22073e+07	1.3481e+07	3.53001e+06	3.26816e+06	4.41809e+06	2.77188e+06	3.16508e+06	1.1184e+07	3.43064e+06	-1.70488	7.95136e-06	0.000435228	1.94542					-	-	-	434.986	604.354	-	-	-	-
NEG08131	9.05759e+06	8.5268e+06	8.63211e+06	9.28973e+06	9.66933e+06	3.60657e+06	3.03853e+06	5.04245e+06	3.16114e+06	3.27858e+06	9.03511e+06	3.62545e+06	-1.31738	1.3157e-06	0.000170966	1.64199			(23S)-23,25-dihdroxy-24-oxovitamine D3 23-(beta-glucuronide)	-18.7487	-	-	-	434.92	605.322	-	-	-	-
NEG08198	1.48573e+08	1.46598e+08	2.11905e+08	1.54264e+08	1.37793e+08	1.30245e+08	1.10083e+08	1.32478e+08	8.27479e+07	1.21063e+08	1.59826e+08	1.15323e+08	-0.47082	0.0243612	0.10372	3.97303			D-Erythrose	-11.4226	-	-	-	434.183	119.034	-	-	-	-
NEG08213	1.80785e+07	1.7419e+07	2.11858e+07	1.852e+07	2.15191e+07	7.59913e+06	6.84481e+06	1.05812e+07	9.09186e+06	8.00115e+06	1.93445e+07	8.42364e+06	-1.19941	6.89301e-06	0.000409558	2.31317					-	-	-	433.661	626.347	-	-	-	-
NEG08217	5.03391e+06	4.94205e+06	6.01548e+06	5.64262e+06	6.03051e+06	2.27395e+06	2.02041e+06	2.60231e+06	2.49839e+06	2.25572e+06	5.53291e+06	2.33015e+06	-1.24761	1.50075e-06	0.000183103	1.25759					-	-	-	433.652	609.332	-	-	-	-
NEG08219	6.52108e+06	6.22982e+06	6.56989e+06	6.60695e+06	7.5948e+06	2.72891e+06	2.43671e+06	3.69864e+06	3.13085e+06	2.82581e+06	6.70451e+06	2.96418e+06	-1.1775	2.3893e-06	0.000247975	1.36206			Lopivir	-7.32096	-	-	-	433.652	627.351	-	-	-	-
NEG08333	5.98541e+06	7.80996e+06	5.08364e+06	9.68567e+06	5.7285e+06	2.91074e+06	1.44874e+06	4.03396e+06	2.72462e+06	3.45142e+06	6.85864e+06	2.9139e+06	-1.23497	0.0030803	0.0229822	1.28707			Methyl farnesoate	-0.0270831	-	-	-	429.641	249.186	-	-	-	-
NEG08415	74629.8	71064.3	76634.3	63819.7	58223.7	4.44085e+06	3.99763e+06	4.07584e+06	6.1644e+06	4.50469e+06	68874.4	4.63668e+06	6.07298	2.81455e-06	0.000271373	1.50614			Germanicol cinnamate	11.6503	-	-	-	425.183	555.427	-	-	-	-
NEG08448	650238	1.05065e+06	530095	881909	689022	3.05621e+06	1.96303e+06	4.16226e+06	2.44115e+06	3.84657e+06	760383	3.09385e+06	2.0246	0.000565265	0.00662849	1.02127					-	-	-	422.469	296.231	-	-	-	-
NEG08451	6.30367e+06	8.54841e+06	4.18605e+06	4.64567e+06	2.46661e+06	2.24042e+06	893786	1.77464e+06	326503	3.48565e+06	5.23008e+06	1.7442e+06	-1.58427	0.0174229	0.0808459	1.16593			Ginkgoic acid	1.02837	-	-	-	421.904	345.244	-	-	-	-
NEG08460	16731	21953.7	30268.4	27517.5	30098.7	4.7136e+06	3.67722e+06	3.86141e+06	7.83007e+06	4.76033e+06	25313.8	4.96853e+06	7.61675	0.000167881	0.00276256	1.52414					-	-	-	421.325	411.312	-	-	-	-
NEG08554	375087	8.48885e+06	2.15797e+06	1.6871e+06	1.55649e+06	7.13574e+06	7.79418e+06	7.33375e+06	6.86842e+06	7.19664e+06	2.8531e+06	7.26575e+06	1.34858	0.0158445	0.0752423	1.28274					-	-	-	415.857	130.991	-	-	-	-
NEG08694	633843	1.32793e+06	440279	1.54114e+06	461432	1.16896e+07	1.429e+07	1.92596e+07	8.0661e+06	5.03185e+07	880925	2.07248e+07	4.55619	0.031468	0.12474	2.56643					-	-	-	407.56	298.247	-	-	-	-
NEG08695	3.3148e+06	7.49239e+06	4.34107e+06	7.86026e+06	2.48283e+06	1.22999e+08	7.35065e+07	9.81232e+07	9.0454e+07	2.56682e+08	5.09827e+06	1.28353e+08	4.65397	0.00581691	0.0360915	6.96593			2-Oxooctadecanoic acid	0.687097	-	-	-	407.52	297.244	-	-	-	-
NEG08740	1.86091e+06	1.01964e+06	1.80246e+06	1.10994e+06	1.2696e+06	3.83405e+06	3.51901e+06	3.13341e+06	4.03307e+06	4.52816e+06	1.41251e+06	3.80954e+06	1.43136	3.80288e-05	0.00107578	1.0679			Oleoylglycerone phosphate	0.908126	-	-	-	406.11	433.236	-	-	-	-
NEG08752	1.16131e+07	1.39611e+07	7.81732e+06	7.90202e+06	4.91603e+06	4.05625e+06	2.09293e+06	3.00357e+06	395861	7.50827e+06	9.24191e+06	3.41138e+06	-1.43784	0.0186935	0.0852675	1.5077			Aprindine	2.41884	-	-	-	406.01	321.234	-	-	-	-
NEG08763	1.03215e+08	1.22409e+08	6.85325e+07	6.88235e+07	4.35297e+07	3.60168e+07	1.88144e+07	2.67575e+07	3.69871e+06	6.58237e+07	8.13021e+07	3.02222e+07	-1.42768	0.0188844	0.0858316	4.4622					-	-	-	405.978	320.231	-	-	-	-
NEG08764	1.10787e+07	1.38865e+07	7.06601e+06	7.10415e+06	4.32746e+06	3.38872e+06	1.57754e+06	2.40549e+06	303169	7.63775e+06	8.69257e+06	3.06253e+06	-1.50506	0.0278735	0.114114	1.45216			WIN I(S)	6.04854	-	-	-	405.978	355.205	-	-	-	-
NEG08860	9.43922e+06	1.18889e+07	4.93275e+06	6.91217e+06	4.25979e+06	2.70671e+06	946823	2.02993e+06	453378	3.95557e+06	7.48656e+06	2.01848e+06	-1.89103	0.00785352	0.0449741	1.50873			Medroxyprogesterone	1.05359	-	-	-	401.065	343.228	-	-	-	-
NEG08988	7.76117e+06	1.11466e+07	9.05992e+06	9.33641e+06	5.40611e+06	4.2244e+06	2.41496e+06	4.26755e+06	1.77814e+06	7.93978e+06	8.54203e+06	4.12497e+06	-1.0502	0.0151235	0.0725666	1.30737			N-[(3a,5b,7a,12a)-3,12-dihydroxy-24-oxo-7-(sulfooxy)cholan-24-yl]-Glycine	18.7097	-	-	-	388.828	544.269	-	-	-	-
NEG09049	8.79176e+06	1.39481e+07	4.77987e+06	5.87967e+06	3.67016e+06	1.70153e+06	766633	1.53774e+06	249267	3.12879e+06	7.41391e+06	1.47679e+06	-2.32777	0.0143559	0.0698905	1.53156			Leukotriene A4	0.64006	-	-	-	383.277	317.212	-	-	-	-
NEG09250	871140	958420	833586	1.10041e+06	834312	4.75042e+06	3.1212e+06	4.30786e+06	3.86071e+06	8.65425e+06	919574	4.93889e+06	2.42515	0.00320659	0.0235962	1.28346			16-Oxo-palmitate	1.02052	-	-	-	361.943	269.212	-	-	-	-
NEG09270	181118	193271	157498	190081	162210	2.8707e+06	2.5522e+06	8.16197e+06	1.18141e+06	2.09743e+06	176836	3.37274e+06	4.25344	0.0317723	0.125542	1.05213			(9R,10R)-Dihydroxyoctadecanoic acid	0.439479	-	-	-	360.535	315.254	-	-	-	-
NEG09289	1.38961e+06	929004	1.18495e+06	1.25845e+06	1.70332e+06	6.61486e+06	8.65738e+06	9.17258e+06	5.35429e+06	5.99097e+06	1.29307e+06	7.15802e+06	2.46876	5.63291e-05	0.00138936	1.68415					-	-	-	358.83	392.289	-	-	-	-
NEG09338	3.91375e+06	3.81285e+06	3.88452e+06	3.64119e+06	3.90365e+06	8.36602e+06	1.15613e+07	5.69624e+06	1.17949e+07	4.23437e+06	3.83119e+06	8.33056e+06	1.12062	0.018145	0.0833128	1.31282					-	-	-	356.453	194.905	-	-	-	-
NEG09344	269434	122279	376866	106576	373298	2.44296e+06	2.70241e+06	3.92575e+06	1.89751e+06	2.45939e+06	249690	2.6856e+06	3.42703	9.95466e-05	0.00197157	1.07593					-	-	-	356.093	434.292	-	-	-	-
NEG09345	1.2208e+06	597207	1.80064e+06	590579	1.65408e+06	1.02729e+07	1.06526e+07	1.66888e+07	7.86246e+06	1.07541e+07	1.17266e+06	1.12462e+07	3.26157	0.000138058	0.00243551	2.1786					-	-	-	356.093	451.307	-	-	-	-
NEG09346	309032	143802	505199	146830	460942	2.94082e+06	2.94411e+06	4.62869e+06	2.34959e+06	3.06913e+06	313161	3.18647e+06	3.34698	7.73644e-05	0.00168692	1.17008			10-Deoxymethymycin	19.4036	-	-	-	356.09	452.311	-	-	-	-
NEG09533	180897	272626	92333.7	104600	268231	3.08658e+06	6.14082e+06	2.63545e+06	3.68468e+06	1.95784e+06	183738	3.50107e+06	4.25208	0.00172159	0.0148606	1.21677			Bis(2-ethylhexyl)phthalate	1.30723	-	-	-	335.985	389.27	-	-	-	-
NEG09535	1.56622e+06	2.12734e+06	1.62213e+06	2.6261e+06	1.51938e+06	1.14753e+07	8.14549e+06	1.4861e+07	1.26917e+07	1.05213e+07	1.89223e+06	1.1539e+07	2.60835	2.84403e-05	0.000912773	2.16231			(9Z,11E)-(13S)-13-Hydroperoxyoctadeca-9,11-dienoic acid	0.92589	-	-	-	335.947	311.223	-	-	-	-
NEG09598	5.63683e+06	5.02644e+06	4.70418e+06	5.12477e+06	5.29913e+06	1.20132e+07	9.04599e+06	8.26814e+06	1.50957e+07	6.95891e+06	5.15827e+06	1.02764e+07	0.994372	0.00832338	0.0469961	1.43252					-	-	-	330.46	161.913	-	-	-	-
NEG09624	256716	300101	87992.5	182176	398178	4.47254e+06	7.56862e+06	4.24348e+06	6.36409e+06	2.53456e+06	245033	5.03666e+06	4.36142	0.000605687	0.00696364	1.49105			Chaksine	7.1706	-	-	-	327.116	449.291	-	-	-	-
NEG09692	734590	577129	372481	713822	910078	6.97554e+06	7.49901e+06	9.17766e+06	8.57314e+06	5.45858e+06	661620	7.53679e+06	3.50987	5.85829e-06	0.00037304	1.84936					-	-	-	322.088	392.289	-	-	-	-
NEG09707	247243	182597	123612	232637	322100	2.78966e+06	3.08986e+06	3.78405e+06	3.62985e+06	2.08718e+06	221638	3.07612e+06	3.79484	1.47206e-05	0.000604831	1.18702					-	-	-	321.948	437.291	-	-	-	-
NEG09709	8.85019e+07	1.6202e+08	1.10435e+08	1.1094e+08	1.05534e+08	1.70625e+08	1.7931e+08	1.82642e+08	1.60165e+08	2.48769e+08	1.15486e+08	1.88302e+08	0.705327	0.00639247	0.0387157	5.3689					-	-	-	321.938	146.965	-	-	-	-
NEG09714	3.87747e+07	3.85797e+07	3.79172e+07	3.95631e+07	3.77881e+07	685631	963860	1.02895e+06	686568	693178	3.85246e+07	811638	-5.5688	3.79454e-14	6.06481e-10	4.38834					-	-	-	321.926	101.98	-	-	-	-
NEG09731	549170	382738	261690	505635	691301	5.81646e+06	6.67964e+06	8.13624e+06	7.5574e+06	4.63867e+06	478107	6.56568e+06	3.77954	1.04895e-05	0.000515858	1.7362					-	-	-	321.888	434.292	-	-	-	-
NEG09733	767236	600900	380110	767773	1.02011e+06	8.25344e+06	8.76232e+06	1.10975e+07	1.03558e+07	6.62381e+06	707226	9.01857e+06	3.67266	6.22915e-06	0.000384904	2.0323			10-Deoxymethymycin	19.3069	-	-	-	321.874	452.31	-	-	-	-
NEG09743	7.10219e+06	8.13738e+06	7.92114e+06	7.50317e+06	5.94273e+06	1.21753e+07	1.00903e+07	1.45064e+07	1.10898e+07	9.95444e+06	7.32132e+06	1.15633e+07	0.659372	0.0017613	0.0151024	1.36058					-	-	-	321.673	173.965	-	-	-	-
NEG09744	2.72551e+06	2.21797e+06	1.37498e+06	2.75853e+06	3.4553e+06	2.89953e+07	3.11289e+07	3.8885e+07	3.62614e+07	2.34766e+07	2.50646e+06	3.17494e+07	3.66301	5.19813e-06	0.00034668	3.81515					-	-	-	321.663	451.307	-	-	-	-
NEG09748	2.04895e+07	1.91695e+07	3.00248e+06	1.77476e+07	1.99469e+07	1.06218e+07	3.84732e+06	1.09707e+07	3.93743e+06	3.70588e+06	1.60712e+07	6.61661e+06	-1.28031	0.0344521	0.133168	1.82344			Oxalate	-15.4054	-	-	-	321.608	88.9866	-	-	-	-
NEG09764	390263	403108	343244	419389	367409	7.5256e+06	4.89993e+06	7.42476e+06	6.83273e+06	1.40651e+07	384683	8.14962e+06	4.40499	0.0010508	0.0104316	1.83464			3-Oxotetradecanoic acid	-0.144785	-	-	-	320.63	241.181	-	-	-	-
NEG09776	5.44981e+07	560298	5.58809e+07	5.99547e+07	5.61267e+07	1.23988e+06	905067	1.20111e+06	1.52255e+06	1.34685e+06	4.54041e+07	1.24309e+06	-5.19082	0.0043804	0.0295284	4.24218			3-Oxododecanoic acid	-2.42127	-	-	-	319.978	213.149	-	-	-	-
NEG09831	4.08982e+06	6.34033e+06	6.00619e+06	5.73886e+06	6.36773e+06	5.93896e+06	72228.1	108967	94293.3	141091	5.70859e+06	1.27111e+06	-2.16705	0.00722113	0.0423698	1.33013			Bis(chloromethyl) ether	-24.9252	-	-	-	317.939	112.954	-	-	-	-
NEG09908	2.67267e+06	2.27984e+06	2.36715e+06	2.28132e+06	2.30094e+06	256453	303020	112541	194590	350217	2.38038e+06	243364	-3.29001	7.07653e-09	4.96965e-06	1.04486					-	-	-	313.898	194.931	-	-	-	-
NEG09909	2.46379e+06	2.16947e+06	2.06265e+06	2.09553e+06	2.12613e+06	4.99458e+06	1.3143e+07	5.07386e+06	6.20875e+06	4.31495e+06	2.18351e+06	6.74702e+06	1.6276	0.0231614	0.100038	1.30326					-	-	-	313.889	194.905	-	-	-	-
NEG09918	5.99976e+06	4.9936e+06	4.79429e+06	5.15954e+06	4.70583e+06	8.54199e+06	9.09297e+06	8.28973e+06	1.14462e+07	7.10139e+06	5.1306e+06	8.89445e+06	0.793777	0.00105023	0.0104316	1.29944					-	-	-	313.719	135.894	-	-	-	-
NEG09922	6.31725e+06	6.78393e+06	7.0124e+06	6.42011e+06	1.14754e+06	519171	514455	602863	760768	534012	5.53625e+06	586254	-3.23931	0.00205938	0.0170633	1.46458			N-Acetyl-L-aspartate	-4.74774	-	-	-	313.69	174.04	-	-	-	-
NEG09923	5.31987e+07	4.37763e+07	4.31223e+07	4.40954e+07	4.23034e+07	7.90523e+07	8.06871e+07	7.22876e+07	1.05052e+08	6.33251e+07	4.52992e+07	8.00808e+07	0.821969	0.00134058	0.0124573	3.92855					-	-	-	313.673	134.894	-	-	-	-
NEG09926	1.63153e+07	1.33206e+07	1.33024e+07	1.40598e+07	1.3213e+07	2.42001e+07	2.5323e+07	2.25753e+07	3.20125e+07	1.91997e+07	1.40422e+07	2.46621e+07	0.812525	0.00126778	0.0120041	2.17663					-	-	-	313.655	136.891	-	-	-	-
NEG09929	79932.6	8157.85	111724	28405.7	86775.4	2.733e+06	2.67899e+06	787394	2.34498e+06	5.76128e+06	62999.2	2.86113e+06	5.50511	0.00849216	0.0476246	1.03847			Magnoshinin	9.26057	-	-	-	313.641	413.201	-	-	-	-
NEG09930	1.10431e+07	1.10007e+07	1.07339e+07	1.08382e+07	1.00752e+07	217552	221471	203146	310948	266223	1.07382e+07	243868	-5.46051	6.94035e-12	3.69759e-08	2.31585					-	-	-	313.633	119.975	-	-	-	-
NEG09945	5.53748e+06	4.45698e+06	4.29477e+06	4.79606e+06	4.53896e+06	278247	343535	702282	245293	299647	4.72485e+06	373801	-3.65993	7.25842e-08	2.57803e-05	1.48684					-	-	-	313.596	135.92	-	-	-	-
NEG09974	0	0	2049.82	0	0	2.93512e+06	3.70033e+06	2.50755e+06	5.2215e+06	2.42146e+06	409.965	3.35719e+06	12.9995	0.000192375	0.00303962	1.26148			6-O-Oleuropeoylsucrose	-4.91166	-	-	-	313.562	507.206	-	-	-	-
NEG09988	82972.2	178916	51842.4	30025.1	21565.4	2.73199e+06	3.3526e+06	2.25561e+06	6.89885e+06	2.66198e+06	73064.3	3.5802e+06	5.61473	0.00328306	0.0239276	1.22288			Cabergoline	-2.8701	-	-	-	313.498	450.286	-	-	-	-
NEG09990	18136.9	82009.8	0	15351.5	10250.3	2.55245e+06	2.94849e+06	2.16965e+06	3.69963e+06	2.62906e+06	25149.7	2.79986e+06	6.79867	4.81031e-06	0.000341724	1.17366			Sisomicin	-9.87357	-	-	-	313.476	446.258	-	-	-	-
NEG09992	0	0	0	0	2360.01	2.89173e+06	3.43999e+06	2.13927e+06	6.9705e+06	2.75212e+06	472.002	3.63872e+06	12.9124	0.00284123	0.0216348	1.25061			PS(14:0/24:1(15Z))	-3.87218	-	-	-	313.476	816.573	-	-	-	-
NEG09995	0	1947.2	0	0	0	5.552e+06	6.54901e+06	4.04109e+06	1.34564e+07	5.24091e+06	389.439	6.96789e+06	14.127	0.00312122	0.0231329	1.72632					-	-	-	313.469	815.569	-	-	-	-
NEG10003	36766.8	5494.73	74772	4745.99	7339.31	3.34276e+06	3.6934e+06	2.61074e+06	8.0775e+06	3.05771e+06	25823.8	4.15642e+06	7.3305	0.00322648	0.023688	1.3277			Verapamil	23.0069	-	-	-	313.411	453.286	-	-	-	-
NEG10004	319971	126465	656155	92895.4	131467	2.58588e+07	2.77408e+07	1.95793e+07	5.84408e+07	2.35377e+07	265391	3.10315e+07	6.86947	0.00227678	0.0183416	3.65522					-	-	-	313.408	467.302	-	-	-	-
NEG10012	16947.3	2208.9	81250.6	1738.25	7346.85	3.18947e+07	3.5762e+07	2.57705e+07	4.54646e+07	3.18868e+07	21898.4	3.41557e+07	10.6071	5.85762e-06	0.00037304	4.11352			3-(O-Geranylgeranyl)-sn-glycerol 1-phosphate	1.23803	-	-	-	313.404	443.257	-	-	-	-
NEG10013	83901.8	21299.1	185610	11175.6	31209.6	7.40107e+06	7.80422e+06	5.50572e+06	1.69313e+07	6.81391e+06	66639.3	8.89124e+06	7.05987	0.00258066	0.0201498	1.95106			Neomethymycin	18.0522	-	-	-	313.404	468.305	-	-	-	-
NEG10014	8081.64	2073.64	40863.1	0	0	2.67583e+06	2.97714e+06	2.14491e+06	3.65236e+06	2.53678e+06	10203.7	2.7974e+06	8.09886	4.01487e-06	0.000319252	1.17777			Imatinib	13.5907	-	-	-	313.403	492.258	-	-	-	-
NEG10017	13816.6	1834.79	63953.1	3810.24	0	1.18214e+07	1.35571e+07	1.09125e+07	1.43198e+07	1.19162e+07	16682.9	1.25054e+07	9.54996	3.98218e-08	1.63198e-05	2.51844					-	-	-	313.39	470.276	-	-	-	-
NEG10018	0	0	12561.8	0	0	8.41059e+06	9.43298e+06	6.86956e+06	1.19453e+07	8.45187e+06	2512.35	9.02206e+06	11.8102	4.89133e-06	0.000341724	2.11606					-	-	-	313.377	444.261	-	-	-	-
NEG10020	59998.9	30584.1	160475	10692.1	14121	6.29588e+06	6.52652e+06	4.88466e+06	1.34277e+07	5.8636e+06	55174.3	7.39966e+06	7.06732	0.00137276	0.0126899	1.80536					-	-	-	313.373	409.287	-	-	-	-
NEG10024	553918	222116	1.15995e+06	136028	219111	4.15589e+07	4.33576e+07	3.22762e+07	8.86206e+07	3.80409e+07	458225	4.87709e+07	6.73382	0.00142027	0.0130047	4.62794			Veratramine	-16.5632	-	-	-	313.361	408.284	-	-	-	-
NEG10025	2068.29	2048.94	14947	0	0	9.84188e+06	1.08955e+07	7.78794e+06	1.36539e+07	9.8081e+06	3812.85	1.03975e+07	11.4131	4.56908e-06	0.000341724	2.27189					-	-	-	313.36	445.254	-	-	-	-
NEG10028	6645.52	0	17894.5	0	45631.3	3.11457e+06	3.58895e+06	2.83546e+06	3.79938e+06	3.14345e+06	14034.3	3.29636e+06	7.87578	6.59209e-08	2.45026e-05	1.29034			Ixocarpanolide	9.5812	-	-	-	313.343	471.28	-	-	-	-
NEG10067	260776	416758	98869.8	161733	276564	5.20733e+06	6.00271e+06	5.77786e+06	1.0222e+07	3.40787e+06	242940	6.12356e+06	4.6557	0.000784855	0.00847018	1.63788			Bis(2-ethylhexyl)phthalate	1.36665	-	-	-	311.924	389.27	-	-	-	-
NEG10069	128717	218167	295615	98379.4	297972	2.75697e+06	3.17068e+06	2.97789e+06	5.28682e+06	1.6765e+06	207770	3.17377e+06	3.93314	0.00101373	0.010171	1.15925			Chaksine	7.11255	-	-	-	311.822	449.291	-	-	-	-
NEG10086	842707	922052	556189	934070	707075	3.22375e+06	2.00387e+06	3.18478e+06	5.1721e+06	4.02707e+06	792419	3.52231e+06	2.15219	0.000858754	0.0090246	1.10038			2,3-Dihydroxycyclopentaneundecanoic acid	0.901029	-	-	-	310.56	285.207	-	-	-	-
NEG10112	287550	247872	429478	53524.1	1.12499e+06	7.91353e+06	7.62981e+06	9.48539e+06	1.29994e+07	3.72054e+06	428682	8.34974e+06	4.28375	0.000784582	0.00847018	1.90233			3alpha,7alpha-Dihydroxy-12-oxo-5beta-cholate	0.887695	-	-	-	308.8	405.265	-	-	-	-
NEG10120	3.92747e+06	3.61181e+06	3.75183e+06	3.89599e+06	3.55302e+06	1.44833e+06	743140	691431	662518	499051	3.74802e+06	808895	-2.21211	2.07926e-07	5.03528e-05	1.21622					-	-	-	308.105	124.983	-	-	-	-
NEG10139	875847	451670	925303	78839.9	2.15211e+06	7.97977e+06	8.34941e+06	1.06334e+07	1.666e+07	4.25818e+06	896754	9.57615e+06	3.41666	0.00306399	0.022884	1.93286			Cephaeline	21.9858	-	-	-	307.057	465.286	-	-	-	-
NEG10149	1.54626e+06	1.47726e+06	1.26745e+06	3.18893e+06	958793	4.16736e+06	2.76314e+06	4.80191e+06	4.82903e+06	5.00699e+06	1.68774e+06	4.31369e+06	1.35383	0.0016902	0.0146897	1.07028			3-Oxododecanoic acid	-2.26554	-	-	-	305.642	213.149	-	-	-	-
NEG10172	1.71372e+07	7.78118e+06	7.60973e+06	5.48374e+06	1.45098e+07	1.4397e+06	4.65343e+06	3.96156e+06	6.50422e+06	3.64397e+06	1.05043e+07	4.04058e+06	-1.37835	0.0269703	0.111675	1.54323					-	-	-	303.893	161.913	-	-	-	-
NEG10176	80483.4	117255	28380.1	82088.6	48778.7	3.31272e+06	1.39867e+06	3.97675e+06	3.25826e+06	5.5075e+06	71397.1	3.49078e+06	5.61154	0.000859929	0.00903038	1.22268			Dihydropteroate	20.6465	-	-	-	303.57	313.112	-	-	-	-
NEG10305	1906.27	9755.95	24997.6	0	0	4.55433e+06	3.4126e+06	6.63818e+06	1.07055e+07	3.21125e+06	7331.96	5.70438e+06	9.60366	0.00345267	0.0246798	1.55551			Psychotrine	22.7567	-	-	-	297.671	463.271	-	-	-	-
NEG10317	0	0	4469.35	0	0	2.62786e+06	2.62926e+06	4.29956e+06	7.35235e+06	2.13997e+06	893.87	3.8098e+06	12.0574	0.00409329	0.0279865	1.2671			Lovastatin	0.651728	-	-	-	297.337	403.249	-	-	-	-
NEG10380	184326	269010	56878.5	233927	123809	4.60902e+06	2.86324e+06	7.42915e+06	8.84803e+06	1.19986e+06	173590	4.98986e+06	4.84524	0.00922255	0.0503601	1.38749			Cortisone	10.5767	-	-	-	295.846	359.19	-	-	-	-
NEG10407	1.74778e+06	1.52762e+06	1.61516e+06	1.56312e+06	1.4224e+06	4.93688e+06	4.38673e+06	5.17856e+06	4.13695e+06	3.38355e+06	1.57521e+06	4.40454e+06	1.48344	2.13372e-05	0.000768092	1.1763			Dorzolamide	4.52138	-	-	-	295.552	323.021	-	-	-	-
NEG10409	9.6338e+06	9.89998e+06	9.06805e+06	9.46752e+06	8.83336e+06	1.77354e+07	1.73428e+07	1.94463e+07	1.05499e+07	1.49274e+07	9.38054e+06	1.60004e+07	0.770361	0.00275971	0.0211552	1.67745			3'-O-Methyl-(-)-epicatechin-5-O-sulphate	-17.7628	-	-	-	295.552	350.04	-	-	-	-
NEG10418	4.97675e+06	3.93678e+06	3.76994e+06	4.26192e+06	3.90762e+06	1.36842e+07	1.69132e+07	6.95372e+06	1.03058e+07	4.63923e+06	4.1706e+06	1.04992e+07	1.33196	0.0217446	0.0955489	1.53801					-	-	-	295.481	135.894	-	-	-	-
NEG10440	177083	51371.1	114324	209718	68600.9	9.22606e+06	3.85541e+06	7.01624e+06	2.63168e+07	9.55339e+06	124219	1.11936e+07	6.49364	0.0222455	0.0972721	2.00112			2,4,6-Trihydroxybenzophenone	14.0972	-	-	-	295.223	229.054	-	-	-	-
NEG10467	123757	54267	239552	174462	560067	3.31066e+06	2.92828e+06	3.67476e+06	7.41491e+06	2.93624e+06	230421	4.05297e+06	4.13663	0.00209897	0.0173335	1.29069			Cabergoline	-1.50518	-	-	-	294.616	450.287	-	-	-	-
NEG10526	248501	110817	302111	225770	342377	4.43009e+06	4.25399e+06	5.02373e+06	8.57506e+06	5.49873e+06	245915	5.55632e+06	4.4979	0.000145726	0.00253168	1.58273			Neomethymycin	18.2923	-	-	-	292.387	468.305	-	-	-	-
NEG10551	1.76527e+06	1.07636e+06	1.09793e+06	359364	1.30065e+06	1.43158e+07	1.52523e+07	1.89304e+07	2.76048e+07	1.91427e+07	1.11991e+06	1.90492e+07	4.08827	6.25729e-05	0.00149047	2.92811					-	-	-	291.481	467.302	-	-	-	-
NEG10563	9.8598e+06	9.51014e+06	9.74315e+06	9.91213e+06	8.73081e+06	1.06654e+07	1.48738e+07	1.70001e+07	1.33316e+07	9.65738e+06	9.55121e+06	1.31057e+07	0.456434	0.0311884	0.12386	1.12947					-	-	-	290.576	120.037	-	-	-	-
NEG10605	1717.12	0	0	0	2941.32	6.57639e+06	6.14952e+06	9.04133e+06	1.49932e+07	3.61135e+06	931.688	8.07436e+06	13.0812	0.00308711	0.0229922	1.86236			Buprenorphine	-14.5565	-	-	-	289.048	466.29	-	-	-	-
NEG10607	104594	254640	44886.6	163201	88158	5.1788e+06	4.49563e+06	7.40828e+06	1.19784e+07	2.72365e+06	131096	6.35696e+06	5.59964	0.00450012	0.030044	1.6174			Condelphine	1.33213	-	-	-	289.012	448.271	-	-	-	-
NEG10611	7.43415e+06	7.66699e+06	8.24139e+06	7.54056e+06	7.59997e+06	1.7141e+07	2.11781e+07	1.53246e+07	6.472e+06	1.28596e+07	7.69661e+06	1.4595e+07	0.923184	0.0225199	0.0980217	1.58891					-	-	-	288.976	173.965	-	-	-	-
NEG10612	44813.9	59267.3	32088	41822.2	60096.8	2.29122e+07	2.10937e+07	3.1964e+07	5.21376e+07	1.26894e+07	47617.6	2.81594e+07	9.2079	0.00309534	0.023032	3.47443			Cephaeline	21.8395	-	-	-	288.961	465.286	-	-	-	-
NEG10620	0	3585.88	0	1746.14	4902.8	5.95609e+06	4.79335e+06	8.21025e+06	1.3098e+07	3.21924e+06	2046.96	7.05539e+06	11.751	0.00338826	0.024416	1.73472			Cammaconine	20.785	-	-	-	288.812	406.268	-	-	-	-
NEG10624	6.05305e+07	5.62506e+07	5.39085e+07	5.91735e+07	5.60547e+07	1.15763e+06	1.14659e+06	974819	380599	5.57408e+07	5.71835e+07	1.18801e+07	-2.26705	0.00340301	0.0244671	4.42962					-	-	-	288.652	101.98	-	-	-	-
NEG10636	1.98072e+06	1.13458e+06	1.22052e+06	1.16063e+06	2.69308e+06	1.04638e+07	1.03812e+07	1.19456e+07	1.97872e+07	5.85626e+06	1.6379e+06	1.16868e+07	2.83496	0.00231563	0.0185875	2.09343			Cholic acid	1.07706	C24H40O5	81-25-4	408.288	287.8	407.281	C00695	ko01100//Metabolic pathways;ko04976//Bile secretion;ko00120//Primary bile acid biosynthesis	Digestive system;Lipid metabolism;Global and overview maps	Metabolism;Organismal Systems
NEG10638	317418	153740	301474	218632	667474	2.78445e+06	2.83446e+06	3.12118e+06	5.31651e+06	1.65375e+06	331748	3.14207e+06	3.24356	0.00165782	0.014495	1.11639			Veratramine	-16.4125	-	-	-	287.65	408.284	-	-	-	-
NEG10702	3.73463e+07	3.93966e+07	3.98833e+07	4.09629e+07	3.84275e+07	765384	1.08749e+06	833206	737255	1.02718e+06	3.92033e+07	890102	-5.46086	5.3873e-12	3.69759e-08	4.41614			3-Oxododecanoic acid	-2.62415	-	-	-	285.154	213.149	-	-	-	-
NEG10801	5.28121e+07	2.74574e+08	2.76085e+08	3.1324e+08	2.06688e+08	3.08627e+08	3.62226e+08	5.21622e+08	5.08628e+08	3.05361e+08	2.2468e+08	4.01293e+08	0.836785	0.0287952	0.116722	8.09722			D-Erythrose	-11.863	-	-	-	281.349	119.034	-	-	-	-
NEG10924	3.91906e+06	3.97907e+06	4.03423e+06	4.00481e+06	3.22083e+06	406901	885611	447663	687274	388533	3.8316e+06	563196	-2.76624	9.40424e-08	3.06751e-05	1.28227			(+)-Borne-2,5-dione	-5.37909	-	-	-	276.126	165.091	-	-	-	-
NEG10998	55888.4	89516	3.64953e+06	62734.3	62383.3	3.62883e+06	3.89127e+06	3.7008e+06	3.64382e+06	3.73995e+06	784009	3.72093e+06	2.24672	0.003482	0.0248118	1.11906					-	-	-	272.159	216.965	-	-	-	-
NEG11016	4815.99	3146.09	6962.61	2140.79	18566.3	2.27685e+06	1.06766e+06	2.19181e+06	3.57679e+06	4.58918e+06	7126.36	2.74046e+06	8.58704	0.00204493	0.0169542	1.07409			3alpha,7alpha-Dihydroxy-12-oxo-5beta-cholate	1.06039	-	-	-	270.621	405.265	-	-	-	-
NEG11088	7.98834e+06	1.06437e+07	8.84628e+06	1.10082e+07	4.9749e+06	5.08142e+06	4.89241e+06	4.5519e+06	6.76649e+06	4.61197e+06	8.6923e+06	5.18084e+06	-0.746552	0.0162753	0.0767113	1.13437			Octanoic acid	-7.16304	-	-	-	266.158	143.107	-	-	-	-
NEG11110	2.4306e+08	2.37772e+08	3.21064e+08	1.31299e+08	2.19871e+08	2.93708e+08	6.39406e+08	3.33886e+08	4.59771e+08	4.99279e+08	2.30613e+08	4.4521e+08	0.949011	0.0142085	0.0694268	9.0291			D-Erythrose	-11.8954	-	-	-	264.911	119.034	-	-	-	-
NEG11207	1.45872e+07	2.26029e+07	1.62204e+07	1.40682e+07	8.88364e+06	5.82657e+06	1.27054e+07	6.99967e+06	7.05523e+06	5.1546e+06	1.52725e+07	7.54829e+06	-1.01671	0.0172547	0.080239	1.68914			10-Oxodecanoate	-3.96158	-	-	-	259.389	185.118	-	-	-	-
NEG11231	0	0	0	0	0	2.55139e+06	3.02583e+06	1.69831e+06	7.32651e+06	915309	1	3.10347e+06	21.5655	0.0238883	0.102416	1.06771			17-Desacetyl-rocuronium	2.60185	-	-	-	258.505	565.303	-	-	-	-
NEG11267	4.04626e+06	68275.3	3.9066e+06	3.96977e+06	3.77829e+06	75655.4	67795.4	60055.9	132468	151418	3.15384e+06	97478.6	-5.01588	0.0042088	0.0286009	1.12012					-	-	-	256.548	269.14	-	-	-	-
NEG11320	9.36328e+06	8.1947e+06	8.30117e+06	8.5457e+06	7.97045e+06	1.95511e+07	1.46044e+07	1.9672e+07	1.80656e+07	1.86995e+07	8.47506e+06	1.81185e+07	1.09617	8.00968e-06	0.000435438	2.16602			Ethyl 3-oxohexanoate	-6.11837	-	-	-	252.446	157.086	-	-	-	-
NEG11358	1.13817e+07	1.16292e+07	1.24733e+07	1.00798e+07	1.20654e+07	2.13456e+06	1.81605e+06	2.06649e+06	2.61875e+06	2.02571e+06	1.15259e+07	2.13231e+06	-2.43439	1.96022e-08	9.79071e-06	2.18456			Ethyl isovalerate	-9.11442	-	-	-	249.363	129.091	-	-	-	-
NEG11362	1.53317e+08	1.57885e+08	1.60662e+08	239022	238848	432438	722528	605705	555217	494171	9.44686e+07	562012	-7.39309	0.0405673	0.150229	5.73977			D-Arabinono-1,4-lactone	-20.6794	-	-	-	249.02	147.027	-	-	-	-
NEG11364	5.89822e+06	8.16797e+06	5.50092e+06	5.1965e+06	4.96445e+06	7.61182e+06	9.1461e+06	9.1957e+06	8.89307e+06	8.15381e+06	5.94561e+06	8.6001e+06	0.532528	0.00366677	0.0257836	1.0497			Indole-5,6-quinone	-6.81493	-	-	-	249.018	146.024	-	-	-	-
NEG11443	425191	499333	690847	462785	318670	5.4202e+06	4.4032e+06	4.98355e+06	3.938e+06	7.79594e+06	479365	5.30818e+06	3.46902	9.54279e-05	0.00193043	1.50244			Capryloylglycine	-3.01784	-	-	-	243.209	200.129	-	-	-	-
NEG11498	3.31917e+07	2.76512e+07	2.23983e+07	1.58211e+07	3.01924e+07	9.01924e+06	1.45659e+07	9.62478e+06	1.03205e+07	7.49105e+06	2.58509e+07	1.02043e+07	-1.34104	0.00143755	0.0130994	2.65449					-	-	-	238.292	209.949	-	-	-	-
NEG11572	4.41009e+06	2.82342e+06	3.6028e+06	2.28238e+06	9.17025e+06	1.05683e+06	2.8655e+06	146802	554957	750679	4.45779e+06	1.07495e+06	-2.05205	0.0333872	0.13028	1.07673					-	-	-	236.369	188.01	-	-	-	-
NEG11574	4.64028e+06	3.47694e+06	4.02174e+06	2.81622e+06	7.45148e+06	1.33974e+06	3.59184e+06	172623	740863	991724	4.48133e+06	1.36736e+06	-1.71254	0.0139385	0.068484	1.08495			Dichlozoline	-13.6879	-	-	-	236.369	271.985	-	-	-	-
NEG11700	1.46361e+06	1.33793e+06	1.59112e+06	2.32441e+06	896294	8.2031e+06	5.19281e+06	3.07052e+06	1.55181e+07	1.07243e+07	1.52267e+06	8.54178e+06	2.48793	0.0124706	0.0627575	1.63521			Deethylatrazine	0.644463	-	-	-	229.62	186.055	-	-	-	-
NEG11765	5.95897e+06	6.4199e+06	6.01788e+06	5.68899e+06	5.62247e+06	5.51576e+06	98760.9	5.75266e+06	134265	106905	5.94164e+06	2.32167e+06	-1.3557	0.0287496	0.116596	1.13026			3-Acetyl-2,7-naphthyridine	-4.59857	-	-	-	226.899	171.056	-	-	-	-
NEG11787	463674	329922	362582	372223	619334	2.7342e+06	2.09729e+06	2.83403e+06	2.61944e+06	2.5156e+06	429547	2.56011e+06	2.57532	3.0507e-07	6.77213e-05	1.03273			Dodecanedioic acid	-1.49825	-	-	-	225.244	229.144	-	-	-	-
NEG11803	9.21894e+06	5.87108e+06	5.48855e+06	5.25886e+06	8.58371e+06	8.87449e+06	9.27375e+06	1.24794e+07	9.00627e+06	1.06992e+07	6.88423e+06	1.00666e+07	0.548211	0.0185613	0.0848098	1.05894			9-Oxononoic acid	-4.48371	-	-	-	223.99	171.102	-	-	-	-
NEG11809	1.31649e+06	1.05758e+06	499966	612837	617958	1.55075e+07	7.6213e+06	1.20777e+07	1.11568e+07	9.82285e+06	820967	1.12372e+07	3.77482	4.65451e-05	0.00123577	2.23045					-	-	-	223.507	158.089	-	-	-	-
NEG11927	2.73886e+06	2.35658e+06	2.40536e+06	2.45131e+06	2.31106e+06	174520	45537	104840	61179.6	36650.6	2.45263e+06	84545.4	-4.85846	1.74371e-09	2.32248e-06	1.09971					-	-	-	220.148	155.023	-	-	-	-
NEG11938	8.81452e+07	164303	9.8055e+07	145916	9.30475e+07	459429	566566	419804	498152	334008	5.59116e+07	455592	-6.93926	0.041168	0.151571	4.34674			D-Arabinono-1,4-lactone	-20.7178	-	-	-	218.112	147.027	-	-	-	-
NEG11961	2.16318e+06	778445	1.24414e+06	1.09806e+06	3.8702e+06	4.26491e+06	2.66834e+06	6.42854e+06	5.31797e+06	4.85851e+06	1.8308e+06	4.70766e+06	1.36253	0.00879492	0.0486984	1.05686			Tolylacetate	-7.0764	-	-	-	216.057	149.06	-	-	-	-
NEG12090	4.42591e+06	1.90623e+06	1.94752e+06	2.3557e+06	3.11381e+06	5.86735e+06	1.07953e+07	3.61887e+06	7.9553e+06	3.58665e+06	2.74983e+06	6.3647e+06	1.21075	0.0374628	0.141989	1.11877					-	-	-	212.25	244.897	-	-	-	-
NEG12098	9.44476e+06	5.39266e+06	4.32004e+06	5.53771e+06	6.33374e+06	1.30143e+07	1.75455e+07	1.31071e+07	1.59151e+07	5.67458e+06	6.20578e+06	1.30513e+07	1.07251	0.0148301	0.0715236	1.62264					-	-	-	212.004	243.899	-	-	-	-
NEG12205	2.09921e+06	2.72889e+06	2.32015e+06	4.96276e+06	2.38678e+06	25541.3	26453.7	39653.7	8202.22	55728.4	2.89956e+06	31115.9	-6.54204	0.000603796	0.00695279	1.12619			N3'-Acetylapramycin	-7.20982	-	-	-	205.639	580.279	-	-	-	-
NEG12485	1.40333e+07	1.39016e+07	1.55866e+07	1.37215e+07	1.31453e+07	1.97048e+07	2.1508e+07	1.7147e+07	2.35574e+07	2.18761e+07	1.40776e+07	2.07586e+07	0.560307	0.000434418	0.00549312	1.75182			N-Acetyl-D-fucosamine	-11.812	-	-	-	194.38	204.085	-	-	-	-
NEG12526	5.15157e+06	679549	570355	3.96395e+06	8.48929e+06	1.35765e+07	2.3667e+07	1.34785e+07	6.28597e+06	7.92808e+06	3.77094e+06	1.29872e+07	1.78409	0.026138	0.10896	1.83045					-	-	-	193.926	173.99	-	-	-	-
NEG12574	6.96732e+07	7.12239e+07	7.14192e+07	7.45789e+07	7.07133e+07	7.16944e+07	1.0561e+06	1.11582e+06	7.00849e+07	463759	7.15217e+07	2.8883e+07	-1.30816	0.0379239	0.143038	3.77641			Methyl 2-diazoacetamidohexote	3.27467	-	-	-	192.868	213.113	-	-	-	-
NEG12607	1.10948e+08	1.23584e+08	67111.6	1.12965e+08	1.05589e+08	1.09655e+06	849239	1.11613e+06	1.03306e+06	1.32323e+06	9.06307e+07	1.08364e+06	-6.38604	0.00440268	0.0296126	6.13827			(1alpha,2alpha,4betaH,6alpha,8R)-p-Menthane-2,6,8,9-tetrol	-2.432	-	-	-	190.236	203.128	-	-	-	-
NEG12620	1.67322e+06	4.78952e+06	1.76039e+06	2.97848e+06	2.21397e+06	78112.1	44299.3	113303	68434.6	108372	2.68312e+06	82504.2	-5.0233	0.00194829	0.016372	1.06084					-	-	-	189.726	204.132	-	-	-	-
NEG12636	2.9552e+06	2.04941e+06	2.07816e+06	2.32617e+06	2.46539e+06	6.12247e+06	6.23739e+06	6.16601e+06	8.02756e+06	7.98071e+06	2.37486e+06	6.90683e+06	1.54018	1.25466e-05	0.000562545	1.4824			4-Hydroxybenzoate	-8.12575	-	-	-	187.097	137.023	-	-	-	-
NEG12864	1.32298e+06	901790	1.5115e+06	912186	1.34167e+06	6.10561e+06	3.08625e+06	1.09495e+07	5.80007e+06	6.42968e+06	1.19802e+06	6.47422e+06	2.43405	0.00323027	0.0237049	1.48371			3-(2-Hydroxyphenyl)propanoate	-5.5994	-	-	-	177.849	165.055	-	-	-	-
NEG12885	4.56481e+06	1.08099e+06	1.34514e+06	1.49482e+06	6.18139e+06	5.33304e+06	4.90736e+06	4.03561e+06	7.57911e+06	8.94919e+06	2.93343e+06	6.16086e+06	1.07054	0.0468416	0.166149	1.00278			3-Sulfocatechol	-3.9117	-	-	-	174.565	188.986	-	-	-	-
NEG12904	9.04478e+06	8.15551e+06	8.13458e+06	9.06241e+06	7.8864e+06	130949	186435	8.30164e+06	168033	241938	8.45674e+06	1.8058e+06	-2.22746	0.00369323	0.025924	1.66831			4-Sulfobenzoate	-2.98032	-	-	-	173.469	200.986	-	-	-	-
NEG12922	2.06068e+06	434887	687159	392626	1.21381e+06	1.22484e+07	1.49772e+07	6.42528e+06	1.2578e+07	2.81952e+07	957833	1.48848e+07	3.95793	0.00494115	0.032195	2.36291			O-methoxycatechol-O-sulphate	-2.7721	-	-	-	172.76	203.001	-	-	-	-
NEG12942	5.26586e+06	7.74987e+06	4.5097e+06	251125	1.98754e+06	1.94976e+07	2.2758e+07	1.44601e+07	2.05114e+07	3.31115e+06	3.95282e+06	1.61077e+07	2.02679	0.0112821	0.0582434	2.18905			Oxaloglutarate	13.514	-	-	-	171.941	203.022	-	-	-	-
NEG12966	3.19214e+06	2.91247e+06	5.31324e+06	2.96756e+06	3.67174e+06	189729	2.40935e+06	258315	2.02135e+06	301713	3.61143e+06	1.03609e+06	-1.80142	0.00450861	0.030063	1.01766			Coniferyl alcohol	-4.52408	-	-	-	170.946	179.071	-	-	-	-
NEG13065	1.58326e+07	1.5855e+07	1.7409e+07	1.49333e+07	1.6207e+07	1.83263e+07	2.15089e+07	1.80167e+07	1.79007e+07	2.11248e+07	1.60474e+07	1.93755e+07	0.271898	0.00580196	0.0360326	1.16155			Fluorene	18.5121	-	-	-	164.226	165.074	-	-	-	-
NEG13311	63888.8	60107.5	62651.6	39334.1	59446.7	3.77906e+07	2.19509e+07	2.76907e+07	58474.7	3.52844e+07	57085.8	2.4555e+07	8.74867	0.00660973	0.0396857	3.11053					-	-	-	110.671	160.95	-	-	-	-
NEG13460	1.11927e+07	1.01952e+07	1.00369e+07	1.07573e+07	1.02855e+07	1.42538e+07	1.11568e+07	1.28432e+07	1.30916e+07	1.5619e+07	1.04935e+07	1.33929e+07	0.351968	0.00566659	0.0355027	1.06585			9-Hydroxy-2-nitrofluorene	13.3903	-	-	-	99.948	226.054	-	-	-	-
NEG13500	4.27046e+06	5.44465e+06	3.50162e+06	5.26235e+06	3.96133e+06	7.50095e+06	1.72714e+07	6.80597e+06	6.64698e+06	1.03389e+07	4.48808e+06	9.71285e+06	1.1138	0.0334628	0.13048	1.35311			Clavamycin E	0.765106	-	-	-	93.4368	286.105	-	-	-	-
NEG13503	3.52162e+06	4.64252e+06	2.60772e+06	4.04737e+06	4.14486e+06	5.91869e+06	1.39301e+07	5.65037e+06	4.77097e+06	8.5045e+06	3.79282e+06	7.75493e+06	1.03184	0.0480951	0.169393	1.14512			Deoxycytidine	-1.62084	-	-	-	93.3311	226.083	-	-	-	-
NEG13775	7.44028e+06	4.90497e+06	8.74701e+06	5.25624e+06	6.0431e+06	1.73713e+06	6.17458e+06	2.12737e+06	2.70831e+06	2.10206e+06	6.47832e+06	2.96989e+06	-1.12521	0.0120015	0.0609145	1.1521			Propyzamide	3.41445	-	-	-	60.7135	254.015	-	-	-	-
NEG13880	2.1517e+07	2.63435e+07	2.37122e+06	4.21381e+06	1.56088e+07	627679	2.17116e+06	4.5212e+06	3.15543e+06	3.94302e+06	1.40109e+07	2.8837e+06	-2.28055	0.047356	0.167528	1.97083			N-Nitrosoproline	-6.8351	-	-	-	45.6749	143.045	-	-	-	-
NEG13916	8.21456e+06	7.34775e+06	9.684e+06	7.23895e+06	8.93579e+06	9.85225e+06	1.08474e+07	1.20429e+07	1.21859e+07	1.04796e+07	8.28421e+06	1.10816e+07	0.419729	0.00258535	0.0201766	1.09834			5-Hydroxypentanoate	-10.7873	-	-	-	41.8625	117.054	-	-	-	-
NEG13920	9.70878e+06	9.14488e+06	1.07748e+07	3.56354e+06	1.03528e+07	2.82058e+06	4.80038e+06	1.19796e+06	2.2885e+06	4.84313e+06	8.70897e+06	3.19011e+06	-1.44889	0.00618154	0.0377242	1.51745					-	-	-	41.6887	236.005	-	-	-	-
NEG13940	2.70926e+07	1.79454e+07	3.43636e+07	2.35913e+07	3.06509e+07	1.82257e+07	1.83734e+07	2.31759e+07	1.74313e+07	1.6717e+07	2.67288e+07	1.87847e+07	-0.508838	0.0316027	0.125057	1.64286			Maculine	23.356	-	-	-	38.3006	242.052	-	-	-	-
NEG13963	4.28752e+07	3.92584e+07	7.46774e+07	3.96874e+07	2.10495e+07	1.3209e+07	3.58512e+07	6.0445e+06	1.89153e+07	2.22772e+07	4.35096e+07	1.92594e+07	-1.17577	0.04171	0.153096	2.81246			3,5-Dinitrosalicylic acid	6.13854	-	-	-	36.6922	226.996	-	-	-	-
NEG13967	1.35542e+07	1.31034e+07	1.67741e+07	1.26686e+07	6.67444e+06	92187.3	1.13896e+07	1.93702e+06	193593	212491	1.25549e+07	2.76498e+06	-2.18291	0.0071222	0.041897	1.96234			DCEBIO	-4.29876	-	-	-	36.692	228.993	-	-	-	-
NEG13976	8.0921e+06	7.48732e+06	1.20064e+07	7.12102e+06	1.10351e+07	2.81691e+06	6.77518e+06	1.25532e+06	3.94018e+06	4.11567e+06	9.14838e+06	3.78065e+06	-1.27488	0.00398299	0.0274645	1.48436					-	-	-	36.5022	210.982	-	-	-	-
NEG13977	2.51883e+07	3.04815e+07	3.70937e+07	2.17557e+07	3.43627e+07	8.30065e+06	2.85561e+07	5.71066e+06	1.22461e+07	1.36184e+07	2.97764e+07	1.36864e+07	-1.12143	0.0109039	0.0568449	2.47548					-	-	-	36.4831	208.985	-	-	-	-
NEG14072	5.41795e+06	6.19734e+06	5.4625e+06	5.11812e+06	5.1818e+06	1.54519e+07	1.34841e+07	1.11509e+07	2.87628e+07	1.58917e+07	5.47554e+06	1.69483e+07	1.63007	0.00579401	0.0360193	2.16372			Validamine 7-phosphate	0.878033	-	-	-	35.4169	256.059	-	-	-	-
NEG14125	3.47898e+06	4.23362e+06	4.08534e+06	3.21074e+06	2.34667e+06	7.28169e+06	6.31305e+06	1.0704e+07	5.63565e+06	1.17208e+07	3.47107e+06	8.33104e+06	1.26312	0.0048698	0.0318498	1.39483			5-Methylangelicin	-13.8714	-	-	-	35.0936	199.037	-	-	-	-
NEG14130	4.65789e+06	3.72141e+06	5.71048e+06	2.36776e+06	4.78332e+06	845231	2.97175e+06	389337	1.20687e+06	1.52879e+06	4.24817e+06	1.38839e+06	-1.61342	0.00398861	0.0274784	1.09472					-	-	-	35.0786	250.003	-	-	-	-
NEG14139	524468	287752	1.67671e+06	1.02671e+07	108724	8.21961e+06	9.00046e+06	1.08967e+07	8.31697e+06	6.679e+06	2.57295e+06	8.62254e+06	1.74469	0.0187891	0.0855088	1.53297			Carnosine	-1.83279	-	-	-	35.0397	225.099	-	-	-	-
NEG14141	3.7203e+06	5.275e+06	2.62576e+06	4.31392e+06	5.53743e+06	7.81219e+06	8.57213e+06	8.83359e+06	8.44037e+06	7.1289e+06	4.29448e+06	8.15744e+06	0.925631	0.000231511	0.00347767	1.34712			L-Homocitrulline	-3.74353	-	-	-	34.9963	188.103	-	-	-	-
NEG14162	364724	2.35763e+07	2.81947e+07	2.27784e+07	94613.8	4.05716e+07	3.77726e+07	3.87853e+07	4.34809e+07	5.23154e+07	1.50018e+07	4.25852e+07	1.50522	0.00318941	0.0235298	3.43581			L-Proline	-11.1985	-	-	-	34.794	114.055	-	-	-	-
NEG14181	326265	206329	878641	67963.2	82880.8	6.70086e+06	5.47146e+06	8.15594e+06	4.48786e+06	4.87825e+06	312416	5.93887e+06	4.24865	3.61672e-05	0.00104721	1.64939			Abyssinone I	15.1159	-	-	-	34.7557	321.118	-	-	-	-
NEG14198	2.93572e+06	3.42576e+06	3.38134e+06	2.68715e+06	3.09896e+06	6.12375e+06	6.51172e+06	4.11422e+06	9.1018e+06	7.0619e+06	3.10579e+06	6.58268e+06	1.08372	0.00272817	0.021004	1.21662			gamma-Glutamyl-S-methylcysteine sulfoxide	0.276214	-	-	-	34.6036	279.066	-	-	-	-
NEG14219	6.8252e+06	7.65678e+06	8.16604e+06	5.80586e+06	7.49904e+06	3.26915e+06	3.89138e+06	3.96206e+06	2.72433e+06	4.21379e+06	7.19059e+06	3.61214e+06	-0.993254	8.24992e-05	0.00177229	1.31177			2-{[hydroxy(6-hydroxy-2H-1,3-benzodioxol-5-yl)methylidene]amino}acetic acid	13.2435	-	-	-	34.4676	238.039	-	-	-	-
NEG14243	5.15777e+06	6.89597e+06	6.5462e+06	319858	3.19835e+06	1.54754e+07	1.45118e+07	1.2267e+07	2.87271e+07	1.56642e+07	4.42363e+06	1.73291e+07	1.96989	0.00348835	0.0248261	2.3222			4a-Hydroxytetrahydrobiopterin	22.1005	-	-	-	34.2955	256.111	-	-	-	-
NEG14251	1.10472e+07	8.59106e+06	1.23645e+07	9.71762e+06	1.09775e+07	1.66597e+07	1.63381e+07	1.82124e+07	1.85522e+07	1.88981e+07	1.05396e+07	1.77321e+07	0.750548	2.33713e-05	0.000819174	1.8653			3,4-Dihydroxy-L-phenylalanine	-15.7321	-	-	-	34.2503	196.058	-	-	-	-
NEG14253	3.28724e+06	2.60423e+06	3.33572e+06	2.81999e+06	3.21975e+06	4.90161e+06	4.63555e+06	5.57242e+06	5.46352e+06	5.00326e+06	3.05338e+06	5.11527e+06	0.744402	1.77109e-05	0.000684495	1.00118			Cyprofuram	11.8128	-	-	-	34.2503	278.062	-	-	-	-
NEG14308	1.05552e+06	541537	1.23545e+06	621455	1.0553e+06	3.69253e+06	3.36513e+06	1.8331e+06	8.67062e+06	3.29612e+06	901853	4.1715e+06	2.2096	0.024031	0.102725	1.08717			Imazaquin	-16.0322	-	-	-	34.0281	310.115	-	-	-	-
NEG14321	1.64517e+07	1.54588e+07	1.78812e+07	1.04165e+07	1.59906e+07	2.40587e+07	2.69359e+07	2.1264e+07	2.70085e+07	2.48307e+07	1.52398e+07	2.48196e+07	0.70364	0.000411347	0.00528246	2.08769			L-Ornithine	-9.39625	-	-	-	33.9245	131.081	-	-	-	-
NEG14357	6.82923e+06	6.6745e+06	1.11413e+07	6.70609e+06	8.3596e+06	4.11992e+06	4.19524e+06	5.36023e+06	4.17505e+06	3.51971e+06	7.94215e+06	4.27403e+06	-0.893932	0.00378902	0.0264453	1.22684			Quite	-3.64625	-	-	-	33.6756	191.055	-	-	-	-
NEG14396	6.63088e+06	265131	6.08272e+06	6.37073e+06	265626	265387	625372	312772	427328	501243	3.92302e+06	426420	-3.20162	0.0477491	0.168583	1.06154			Atrazine	8.43552	-	-	-	33.2302	214.088	-	-	-	-
NEG14409	3.85922e+07	3.61374e+07	3.92622e+07	6.16639e+07	4.41638e+07	3.13294e+07	2.47411e+07	3.38026e+07	2.71281e+07	2.521e+07	4.39639e+07	2.84422e+07	-0.628285	0.0137906	0.0680084	2.37511			Coformycin	-4.57903	-	-	-	33.1273	283.104	-	-	-	-
NEG14438	260346	150380	242141	148136	249382	6.58341e+06	4.8079e+06	5.62817e+06	1.03644e+07	307861	210077	5.53835e+06	4.72047	0.0109383	0.0569653	1.45515			L-Aspartate 4-semialdehyde	-10.8949	-	-	-	32.8797	116.034	-	-	-	-
NEG14449	8.03392e+07	7.51022e+07	8.39591e+07	7.93499e+07	7.2843e+07	8.58458e+07	8.59215e+07	9.99617e+07	8.41708e+07	8.78977e+07	7.83187e+07	8.87595e+07	0.180545	0.0168907	0.0788909	1.97182					-	-	-	32.7049	156.99	-	-	-	-
NEG14454	7.0077e+06	7.09108e+06	7.64543e+06	4.6971e+06	7.33515e+06	1.00281e+07	1.06179e+07	9.41898e+06	1.05534e+07	9.95313e+06	6.75529e+06	1.01143e+07	0.582307	0.000365823	0.00485627	1.23655			Oxaburimamide	16.9079	-	-	-	32.683	213.085	-	-	-	-
NEG14473	3.46504e+07	3.52428e+07	4.88891e+07	3.50405e+07	4.12839e+07	2.27387e+07	2.47913e+07	3.25729e+07	2.17996e+07	2.19331e+07	3.90213e+07	2.47671e+07	-0.655839	0.00311868	0.0231303	2.43344			2-Hydroxy-2,4-pentadienoate	-11.6561	-	-	-	32.6028	113.023	-	-	-	-
NEG14482	7.92599e+06	7.78029e+06	1.23144e+07	8.0196e+06	1.01806e+07	5.17506e+06	5.79856e+06	8.80057e+06	5.12606e+06	5.48598e+06	9.24418e+06	6.07725e+06	-0.605127	0.0225366	0.098041	1.05668			Acrylic acid	-20.7847	-	-	-	32.5803	71.0123	-	-	-	-
NEG14499	2.15029e+07	2.02713e+07	3.02803e+07	1.98357e+07	2.43168e+07	1.26715e+07	1.48132e+07	1.71514e+07	1.29291e+07	1.34786e+07	2.32414e+07	1.42088e+07	-0.709914	0.00256879	0.0200866	1.95296					-	-	-	32.4607	180.059	-	-	-	-
NEG14514	2.2877e+07	2.17074e+07	3.0298e+07	2.22836e+07	2.53485e+07	8.62214e+06	8.12464e+06	1.0644e+07	8.45461e+06	2.2315e+07	2.45029e+07	1.16321e+07	-1.07485	0.00339572	0.0244375	2.34778			Glutarate	-9.46299	-	-	-	32.419	131.034	-	-	-	-
NEG14517	1.29361e+07	1.05897e+07	1.69995e+07	1.0222e+07	1.13223e+07	6.59095e+06	9.38421e+06	1.1133e+07	7.00259e+06	7.05345e+06	1.24139e+07	8.23284e+06	-0.592497	0.0247476	0.10489	1.2153			Trisphaeridine	24.7755	-	-	-	32.3978	222.062	-	-	-	-
NEG14525	3.39034e+07	3.04583e+07	4.3724e+07	2.97636e+07	3.50278e+07	1.93935e+07	2.46817e+07	2.90108e+07	2.16657e+07	1.93092e+07	3.45754e+07	2.28122e+07	-0.599944	0.00523618	0.0334225	2.18014			5-Acetylamino-6-formylamino-3-methyluracil	-7.67072	-	-	-	32.371	225.061	-	-	-	-
NEG14530	1.75626e+08	1.69552e+08	2.30981e+08	1.59866e+08	1.89079e+08	1.09097e+08	1.31428e+08	1.51443e+08	1.11731e+08	1.10006e+08	1.85021e+08	1.22741e+08	-0.59207	0.00311553	0.0231177	5.10017			Cyazine	-19.6709	-	-	-	32.3702	239.077	-	-	-	-
NEG14535	1.54472e+07	1.49695e+07	1.9722e+07	1.40513e+07	1.66864e+07	9.81951e+06	1.17562e+07	1.37757e+07	9.43769e+06	9.65803e+06	1.61753e+07	1.08894e+07	-0.570862	0.00342138	0.024555	1.4825			Benquinox	10.4898	-	-	-	32.3645	240.08	-	-	-	-
NEG14542	2.47855e+07	2.43778e+07	2.48786e+07	2.51311e+07	2.20278e+07	2.67117e+07	2.71449e+07	3.19797e+07	2.63201e+07	2.79931e+07	2.42402e+07	2.80299e+07	0.209567	0.0119791	0.0608959	1.20542					-	-	-	32.3556	238.994	-	-	-	-
NEG14559	6.1565e+06	6.31105e+06	8.01031e+06	6.0811e+06	7.18003e+06	4.25762e+06	4.33639e+06	5.71588e+06	3.59454e+06	4.08482e+06	6.7478e+06	4.39785e+06	-0.617618	0.00180649	0.0154154	1.00558			5-Fluorouridine	24.4708	-	-	-	32.2922	261.059	-	-	-	-
NEG14583	6.41633e+06	6.5127e+06	8.32819e+06	6.23924e+06	7.61201e+06	4.22784e+06	4.8759e+06	5.97765e+06	3.87959e+06	3.71971e+06	7.02169e+06	4.53614e+06	-0.630355	0.00261203	0.0203649	1.0211			desmethyladinazolam	-8.50338	-	-	-	32.2577	322.084	-	-	-	-
NEG14589	6.02805e+07	6.1117e+07	7.77722e+07	5.72129e+07	6.80561e+07	3.66234e+07	4.42964e+07	5.30348e+07	3.61059e+07	3.76442e+07	6.48877e+07	4.1541e+07	-0.643412	0.00140755	0.0129327	3.18477			Dinitramine	-3.90362	-	-	-	32.2456	321.08	-	-	-	-
NEG14592	1.66871e+07	1.63927e+07	2.12605e+07	1.57711e+07	1.8989e+07	9.95943e+06	1.17221e+07	1.43171e+07	9.86921e+06	1.01849e+07	1.78201e+07	1.12105e+07	-0.668649	0.00106244	0.0105143	1.70494			{4-[3-(5-hydroxy-2,2-dimethyl-2H-chromen-6-yl)propanoyl]phenyl}oxidanesulfonic acid	-5.33007	-	-	-	32.2348	403.084	-	-	-	-
NEG14632	5.84687e+07	5.84064e+07	6.53875e+07	3.68331e+07	4.94979e+07	2.2014e+07	2.38737e+07	4.71613e+07	1.98541e+07	2.28604e+07	5.37187e+07	2.71527e+07	-0.98433	0.00546138	0.0344881	3.3268			2-Oxobutanoate	-13.7615	-	-	-	32.1051	101.023	-	-	-	-
NEG14649	2.35155e+07	2.53895e+07	2.37831e+07	2.65522e+07	2.26765e+07	2.8822e+07	2.78301e+07	3.39039e+07	2.46957e+07	2.76737e+07	2.43834e+07	2.85851e+07	0.229364	0.034572	0.133469	1.20472			Aluminoparaaminosalicylate calcium	-9.14368	-	-	-	32.0643	403	-	-	-	-
NEG14727	2.19286e+07	1.83378e+07	2.41522e+07	2.1892e+07	2.08664e+07	2.813e+07	2.73477e+07	2.8432e+07	3.16539e+07	3.0001e+07	2.14354e+07	2.91129e+07	0.441665	0.000228553	0.00344842	1.8958			L-Threonine	-10.7367	-	-	-	31.8038	118.05	-	-	-	-
NEG14772	8.6395e+06	8.16614e+06	9.26949e+06	8.65333e+06	8.47099e+06	1.10101e+07	1.08132e+07	1.07719e+07	1.19057e+07	1.26458e+07	8.63989e+06	1.14293e+07	0.403657	0.000134772	0.00240222	1.14292			Pencozole	0.653793	-	-	-	31.6687	282.057	-	-	-	-
NEG14846	2.20999e+08	1.44761e+08	2.65231e+08	1.55067e+08	2.25467e+08	1.48451e+08	1.50982e+08	1.27186e+08	1.54719e+08	1.55242e+08	2.02305e+08	1.47316e+08	-0.457615	0.0464884	0.165447	4.25903			6-Hydroxyl-1,6-dihydropurine ribonucleoside	-4.45323	-	-	-	31.4411	269.088	-	-	-	-
NEG14894	1.87652e+07	1.87029e+07	2.28798e+07	1.6769e+07	2.11216e+07	2.50993e+07	2.73934e+07	2.27539e+07	2.81912e+07	2.8891e+07	1.96477e+07	2.64658e+07	0.429767	0.0022755	0.0183406	1.70933			2,3,4,5-Tetrahydrodipicolite	-19.5646	-	-	-	31.2771	170.043	-	-	-	-
NEG14920	1.03188e+07	9.17173e+06	1.05955e+07	1.00602e+07	8.57415e+06	1.32058e+07	1.13577e+07	1.58564e+07	1.53111e+07	1.25987e+07	9.74409e+06	1.36659e+07	0.487985	0.00280128	0.0214327	1.29175			2-(Acetamidomethylene)succite	-17.3462	-	-	-	31.1685	186.038	-	-	-	-
NEG14933	9.0079e+06	5.78919e+06	8.76495e+06	7.44389e+06	8.02754e+06	1.14272e+07	9.34283e+06	7.95982e+06	1.17065e+07	1.36762e+07	7.80669e+06	1.08225e+07	0.471251	0.0301518	0.12069	1.00667			N-Acetyl-L-2-amino-6-oxopimelate	-11.7279	-	-	-	31.1244	230.064	-	-	-	-
NEG15091	1.80602e+07	1.79841e+07	2.57217e+07	1.66082e+07	2.04523e+07	1.12244e+07	1.29585e+07	1.57973e+07	1.1016e+07	1.35619e+07	1.97653e+07	1.29116e+07	-0.6143	0.00571161	0.0356457	1.66622			2,3-Dimethylmaleate	-8.33624	-	-	-	30.3748	143.034	-	-	-	-
NEG15186	3.22949e+07	3.54827e+07	3.31121e+07	3.58439e+07	3.11407e+07	3.78492e+07	3.73815e+07	4.43334e+07	3.44865e+07	3.71939e+07	3.35749e+07	3.82489e+07	0.188036	0.036798	0.140034	1.26569					-	-	-	29.8796	320.997	-	-	-	-
NEG15207	1.20415e+07	1.01591e+07	1.28871e+07	1.11128e+07	1.13732e+07	1.43457e+07	1.31433e+07	1.45987e+07	1.80806e+07	1.38084e+07	1.15147e+07	1.47953e+07	0.36166	0.00974008	0.0525889	1.13679			L-Serine	-13.3518	-	-	-	29.7409	104.034	-	-	-	-
NEG15348	5.45502e+06	3.95518e+06	4.71651e+06	4.03115e+06	4.29072e+06	685427	499950	1.10682e+06	1.38383e+06	399905	4.48972e+06	815187	-2.46142	4.0388e-06	0.000319565	1.3535			CNQX	-4.03547	-	-	-	28.8699	231.015	-	-	-	-
NEG15370	2.93173e+07	2.72912e+07	3.392e+07	2.29276e+07	3.48378e+07	2.02442e+07	2.50274e+07	2.20686e+07	1.76921e+07	2.30511e+07	2.96588e+07	2.16167e+07	-0.456315	0.0128227	0.0641053	1.7608			D-Xylote	-5.65625	-	-	-	28.6623	165.039	-	-	-	-
NEG15383	1.20523e+07	1.39757e+07	1.00031e+07	1.02431e+07	9.85668e+06	5.88791e+06	7.02077e+06	6.327e+06	6.83194e+06	6.53026e+06	1.12262e+07	6.51958e+06	-0.784017	0.000425313	0.00539685	1.48306			Guanidinoethyl methyl phosphate	22.3027	-	-	-	28.5902	196.054	-	-	-	-
NEG15391	3.78155e+06	1.72747e+06	4.1299e+06	1.4061e+06	2.60035e+06	5.18711e+06	9.65949e+06	2.58107e+06	6.80564e+06	5.11992e+06	2.72907e+06	5.87065e+06	1.10511	0.040023	0.148557	1.0328			S-Glutathionyl-L-cysteine	0.944082	-	-	-	28.5505	425.081	-	-	-	-
NEG15443	2.96404e+06	3.44863e+06	2.08053e+06	2.65474e+06	3.01657e+06	8.2876e+06	9.29084e+06	7.63677e+06	6.97875e+06	1.32128e+07	2.8329e+06	9.08135e+06	1.68062	0.000535955	0.00638313	1.66992			N-Carbamyl-L-glutamate	-4.15719	-	-	-	28.3386	189.051	-	-	-	-
NEG15445	616457	788021	787653	488314	639210	1.91636e+07	1.35592e+07	2.64431e+07	4.11009e+07	1.01883e+07	663931	2.2091e+07	5.05628	0.00453861	0.0302126	2.99565			N-Formimino-L-glutamate	-5.21412	-	-	-	28.333	173.056	-	-	-	-
NEG15452	2.90498e+07	2.62859e+07	2.98563e+07	2.748e+07	2.82505e+07	2.17342e+07	2.76413e+07	2.03641e+07	2.08263e+07	2.55785e+07	2.81845e+07	2.32289e+07	-0.278983	0.0131788	0.0655168	1.37383			D-Arabinono-1,4-lactone	-7.89417	-	-	-	28.2493	147.029	-	-	-	-
NEG15455	1.04419e+07	1.64399e+07	1.36783e+07	1.11365e+07	8.01632e+06	2.59941e+06	1.77173e+06	2.46738e+06	1.99967e+06	2.73008e+06	1.19426e+07	2.31366e+06	-2.36787	0.000164747	0.00274287	2.13214			sn-Glycerol 3-phosphate	-5.42147	-	-	-	28.2291	171.005	-	-	-	-
NEG15469	6.7181e+06	6.27896e+06	6.92886e+06	6.6409e+06	5.78147e+06	1.95318e+06	2.50238e+06	2.15209e+06	1.31765e+06	2.91512e+06	6.46966e+06	2.16809e+06	-1.57727	1.29285e-06	0.000170966	1.46757			N-Acetyl-L-aspartate	-5.22951	-	-	-	28.1425	174.04	-	-	-	-
NEG15499	2.68829e+06	3.79379e+06	3.3503e+06	2.33048e+06	2.64301e+06	537318	840919	539852	430775	677806	2.96117e+06	605334	-2.29037	2.69676e-05	0.00088688	1.07205			Ascorbate 2-sulfate	-0.0848233	-	-	-	27.9597	254.982	-	-	-	-
NEG15507	8.297e+06	6.45879e+06	6.61302e+06	9.47518e+06	8.02775e+06	274223	254386	288879	687771	850906	7.77435e+06	471233	-4.04421	1.39511e-06	0.000176066	1.90567			D-Galactose 6-sulfate	0.216955	-	-	-	27.9364	259.013	-	-	-	-
NEG15517	1.73138e+07	1.7419e+07	1.59349e+07	7.65718e+06	1.69449e+07	2.83463e+07	3.13072e+07	1.36626e+07	3.36913e+07	3.33603e+07	1.5054e+07	2.80735e+07	0.899067	0.0141529	0.0693577	2.19328					-	-	-	27.8661	146.017	-	-	-	-
NEG15518	8.23699e+06	5.43257e+06	6.02118e+06	9.52891e+06	5.72106e+06	4.77227e+06	4.91185e+06	2.97914e+06	2.90088e+06	3.57341e+06	6.98814e+06	3.82751e+06	-0.868504	0.00856502	0.0478626	1.11046			1-phthalenesulfonic acid	8.99695	-	-	-	27.8661	207.014	-	-	-	-
NEG15535	2.3884e+06	2.66469e+06	2.19496e+06	787160	2.20619e+06	6.78486e+06	9.51487e+06	2.13259e+06	1.27291e+07	8.69011e+06	2.04828e+06	7.9703e+06	1.96022	0.0103492	0.0548262	1.51802			4-Hydroxy-2-oxoglutarate	-5.85029	-	-	-	27.8041	161.008	-	-	-	-
NEG15594	6.38068e+07	6.96047e+07	6.47293e+07	6.97759e+07	6.60194e+07	7.47167e+07	8.78261e+07	8.12286e+07	7.89279e+07	8.18137e+07	6.67872e+07	8.09026e+07	0.276614	0.000441885	0.00556853	2.56411			Sulfate	-15.1064	-	-	-	26.8035	96.9586	-	-	-	-
NEG15620	2.84512e+08	3.06729e+08	2.93018e+08	3.08095e+08	2.88261e+08	3.11239e+08	3.7154e+08	3.57166e+08	3.23218e+08	3.68994e+08	2.96123e+08	3.46431e+08	0.226372	0.00519144	0.0332431	4.56298					-	-	-	26.5464	194.927	-	-	-	-
NEG15622	2.57925e+07	2.74239e+07	2.60818e+07	2.75173e+07	2.60323e+07	2.80761e+07	3.36336e+07	3.21535e+07	2.88527e+07	3.31042e+07	2.65695e+07	3.1164e+07	0.230108	0.00487535	0.0318702	1.3804					-	-	-	26.5464	196.923	-	-	-	-
NEG15660	2.69644e+08	2.96888e+08	2.76846e+08	2.82892e+08	1.74225e+08	447144	170039	888247	491202	446554	2.60099e+08	488637	-9.05608	2.37804e-06	0.000247975	11.3648					-	-	-	26.1787	194.854	-	-	-	-
NEG15901	1.13354e+07	1.4336e+07	1.19808e+07	1.21308e+07	1.30318e+07	2.19751e+07	2.54879e+07	1.36189e+07	3.59516e+07	1.98534e+07	1.2563e+07	2.33774e+07	0.895935	0.0198045	0.0890897	2.00796					-	-	-	14.5235	156.99	-	-	-	-
NEG15983	4.61813e+07	4.42793e+07	4.45624e+07	5.37973e+07	5.7484e+07	1.44999e+07	1.51831e+07	2.01416e+07	1.25559e+07	1.38403e+07	4.92609e+07	1.52441e+07	-1.69219	3.18229e-06	0.00028257	4.09058					-	-	-	435.038	585.332	-	-	-	-
