# Supplementary material for: Integrated Fecal Microbiome and Serum Metabolomics Analysis Reveals Abnormal Changes in Rats with Immunoglobulin A Nephropathy and the Intervention Effect of Zhen Wu Tang
Source: Front Pharmacol. 2021 Jan 27;11:606689. doi: 10.3389/fphar.2020.606689 (PMC7872959; doi:10.3389/fphar.2020.606689)
Supplement: Supplementary file 7 [file table7.xls]

## Sheet: POS
index	Model-1	Model-2	Model-3	Model-4	Model-5	ZWT-1	ZWT-2	ZWT-3	ZWT-4	ZWT-5	control_mean	case_mean	log2_FC(case_mean/control_mean)	Pvalue	fdr	vip	MS2 name	MS2 score	MS1 name	MS1 ppm	formula	CAS	molecular weight	rt	mz	C_ID	Pathway	KEGG_B_class	KEGG_A_class
POS00030	2.06846e+09	2.48477e+09	1.73917e+09	2.12915e+09	2.27671e+09	1.75752e+09	1.87241e+09	1.33182e+09	1.53703e+09	1.43758e+09	2.13965e+09	1.58727e+09	-0.430827	0.00832073	0.104003	14.3079	(2S,3S)-2-amino-3-methylpentanoic acid	0.996288			-	-	-	86.5059	132.102	C00407	ko01100//Metabolic pathways;ko01110//Biosynthesis of secondary metabolites;ko01130//Biosynthesis of antibiotics;ko04974//Protein digestion and absorption;ko01230//Biosynthesis of amino acids;ko02010//ABC transporters;ko01210//2-Oxocarboxylic acid metabolism;ko05230//Central carbon metabolism in cancer;ko00970//Aminoacyl-tRNA biosynthesis;ko00460//Cyanoamino acid metabolism;ko04978//Mineral absorp…	Digestive system;Membrane transport;Translation;Global and overview maps;Amino acid metabolism;Cancers;Metabolism of other amino acids	Human Diseases;Environmental Information Processing;Organismal Systems;Genetic Information Processing;Metabolism
POS00037	1.02555e+09	8.45179e+08	1.36189e+09	9.41654e+08	1.1448e+09	1.73172e+09	1.83351e+09	1.43981e+09	1.65994e+09	1.50097e+09	1.06382e+09	1.63319e+09	0.618444	0.00112628	0.0280095	15.3095	enantio-	0.995136			-	-	-	491.634	524.37	-	-	-	-
POS00045	9.09082e+07	4.36082e+07	7.25709e+07	6.63574e+07	6.48488e+07	2.65519e+06	4.25881e+06	2.65632e+06	2.29102e+06	2.70089e+06	6.76587e+07	2.91245e+06	-4.53797	2.76815e-05	0.00274848	5.31893	DL-2-Aminooctanoic acid	0.992479			C8H17NO2	644-90-6	159.126	232.413	160.133	-	-	-	-
POS00051	1.26069e+07	1.24117e+07	1.04024e+07	1.45819e+07	1.26205e+07	4.71548e+06	4.65703e+06	5.20227e+06	5.57971e+06	2.68459e+06	1.25247e+07	4.56782e+06	-1.4552	1.15914e-05	0.00161127	1.89025	pyrrolidine-2-carboxylic acid	0.989989			-	-	-	27.6272	115.087	-	-	-	-
POS00057	8.74345e+07	8.62017e+07	7.63787e+07	8.04845e+07	9.99606e+07	1.31087e+06	7.67621e+07	1.30528e+06	7.67498e+07	1.38254e+06	8.6092e+07	3.15021e+07	-1.45043	0.0202635	0.175985	4.17539	1-aminocyclopentane-1-carboxylic acid	0.988356			-	-	-	33.873	130.07	-	-	-	-
POS00062	8.4911e+06	7.26601e+06	6.98991e+06	5.41237e+06	1.78048e+07	4.37264e+06	5.77034e+06	2.85598e+06	1.64074e+06	2.92773e+06	9.19283e+06	3.51349e+06	-1.38761	0.0400488	0.259438	1.33118	4-(diaminomethylideneamino)butanoic acid	0.986969			-	-	-	35.0783	145.105	-	-	-	-
POS00066	8.13402e+07	5.96731e+07	6.84882e+07	7.15939e+07	8.13632e+07	5.66154e+07	5.15868e+07	7.35338e+07	3.97474e+07	4.39127e+07	7.24917e+07	5.30792e+07	-0.449669	0.0270284	0.205942	2.52825	Met His Lys	0.986103			-	-	-	408.785	415.211	-	-	-	-
POS00072	6.32251e+06	5.81156e+06	7.22451e+06	6.01954e+06	6.75103e+06	7.41682e+06	9.24627e+06	7.76253e+06	9.85877e+06	1.44548e+07	6.42583e+06	9.74784e+06	0.601199	0.032484	0.230588	1.03544	D-alpha-Aminobutyric acid	0.981468			-	-	-	239.876	104.071	-	-	-	-
POS00078	5.68495e+07	5.04476e+07	6.04369e+07	5.12345e+07	5.58549e+07	1.95881e+07	3.0992e+07	2.99498e+07	2.97414e+07	3.21179e+07	5.49647e+07	2.84778e+07	-0.948665	1.76603e-05	0.00211053	3.39104	Valine	0.977439			-	-	-	45.3113	117.103	-	-	-	-
POS00115	8.1921e+06	1.30067e+07	1.13811e+07	7.21038e+06	1.37801e+07	2.0341e+07	1.42819e+07	1.66191e+07	1.64096e+07	1.23272e+07	1.07141e+07	1.59958e+07	0.578181	0.0220891	0.184094	1.29278	(2S,4R)-4-hydroxypyrrolidine-2-carboxylic acid	0.960374			-	-	-	42.0274	131.93	C01157	ko01100//Metabolic pathways;ko02010//ABC transporters;ko00330//Arginine and proline metabolism	Global and overview maps;Membrane transport;Amino acid metabolism	Environmental Information Processing;Metabolism
POS00128	7.7915e+07	9.94886e+07	6.71757e+07	1.29564e+08	7.86783e+07	3.17492e+07	3.63552e+07	3.81356e+07	3.89448e+07	3.16074e+07	9.05643e+07	3.53585e+07	-1.35689	0.00113484	0.028196	4.74654	Bilirubin	0.953528			-	-	-	620.803	585.271	C00486	ko01100//Metabolic pathways;ko01110//Biosynthesis of secondary metabolites;ko04976//Bile secretion;ko00860//Porphyrin and chlorophyll metabolism	Digestive system;Metabolism of cofactors and vitamins;Global and overview maps	Metabolism;Organismal Systems
POS00149	5.70282e+06	4.77339e+06	9.15426e+06	1.39582e+07	1.145e+07	1.06983e+07	1.14648e+07	1.70008e+07	2.33529e+07	2.65244e+07	9.00773e+06	1.78082e+07	0.98331	0.0397729	0.258261	1.64907	alpha-Methyltryptamine (AMT)	0.942813			-	-	-	540.087	175.098	-	-	-	-
POS00182	8.85006e+07	6.55041e+07	7.64646e+07	7.71533e+07	1.00689e+08	7.05996e+07	6.47432e+07	6.70498e+07	4.35139e+07	5.38603e+07	8.16623e+07	5.99534e+07	-0.44583	0.0235736	0.190107	2.70344	[1,14-dihydroxy-8-(hydroxymethyl)-4,12,12,15-tetramethyl-5-oxo-13-tetracyclo[8.5.0.02,6.011,13]pentadeca-3,8-dienyl] acetate	0.924797			-	-	-	408.772	432.238	-	-	-	-
POS00206	3.60499e+06	6.00056e+06	3.94755e+06	2.91575e+06	2.33195e+06	604372	1.13705e+06	2.16858e+06	331601	395431	3.76016e+06	927409	-2.01952	0.00409135	0.0659138	1.03364	5beta-Chola-7,9(11)-dien-24-oic Acid	0.9143			-	-	-	430.278	357.279	-	-	-	-
POS00208	1.70393e+07	2.28152e+07	1.05315e+07	2.36197e+07	1.80562e+07	1.17392e+07	1.28157e+07	1.16138e+07	1.06687e+07	1.02579e+07	1.84124e+07	1.14191e+07	-0.689227	0.0192564	0.17241	1.55936	gamma-Glutamylleucine	0.913909			-	-	-	208.493	261.145	-	-	-	-
POS00217	4.79627e+06	7.37442e+06	6.2252e+06	5.7507e+06	3.50456e+06	13721.1	67497.2	43710.2	0	3133.56	5.53023e+06	25612.4	-7.75435	3.05464e-05	0.00288902	1.55207	1,2-Dihydro-5-hydroxy-2-(1-hydroxy-1-methylethyl)-4-(isobutyryl)-6-phenylfurano[2,3-h][1]benzopyran-8-one	0.905503			-	-	-	354.169	408.283	-	-	-	-
POS00233	3.25112e+06	2.63635e+06	1.91896e+06	6.8928e+06	4.75099e+06	1.17775e+06	964495	1.7449e+06	506146	597075	3.89004e+06	998073	-1.96257	0.0131403	0.137676	1.01759	(2S)-2-amino-5-[[(1S)-1-carboxy-2-(4-hydroxyphenyl)ethyl]amino]-5-oxopentanoic acid	0.897382			-	-	-	202.67	310.15	-	-	-	-
POS00239	1.7758e+07	1.64588e+07	1.80599e+07	1.73792e+07	1.9191e+07	2.60166e+07	2.6714e+07	2.51169e+07	2.5005e+07	2.42814e+07	1.77694e+07	2.54268e+07	0.516956	1.61875e-06	0.000529705	1.86219	N-stearoyl GABA	0.89289			-	-	-	379.552	370.332	-	-	-	-
POS00253	2.17669e+07	1.54203e+07	1.76856e+07	5.06271e+07	1.59164e+07	281130	513401	402658	47947.2	112658	2.42833e+07	271559	-6.48255	0.00704003	0.0929206	2.96943	Adifoline	0.881897			-	-	-	375.892	424.306	-	-	-	-
POS00255	5.69761e+06	6.89917e+06	2.01502e+06	9.44594e+06	5.4055e+06	923239	2.34674e+06	1.671e+06	2.04618e+06	1.52227e+06	5.89265e+06	1.70188e+06	-1.79178	0.00915951	0.110664	1.23817	His Pro Met Cys	0.878142			-	-	-	52.5808	487.179	-	-	-	-
POS00347	2.18914e+07	1.82106e+07	3.24487e+07	2.24288e+07	2.81205e+07	1.69267e+07	1.32808e+07	1.04348e+07	1.29085e+07	1.28537e+07	2.462e+07	1.32809e+07	-0.890476	0.00316448	0.0563792	2.07312	(E)-3-(1H-imidazol-5-yl)prop-2-enoic acid	0.779687			-	-	-	34.7103	138.053	-	-	-	-
POS00365	2.25243e+08	1.73939e+08	2.6184e+08	3.31133e+08	1.35878e+08	1.3523e+08	1.46565e+08	1.22858e+08	1.48358e+08	1.22373e+08	2.25607e+08	1.35077e+08	-0.740031	0.0304154	0.221652	5.26979	2-[[(2R)-2,3-dihydroxypropoxy]-hydroxyphosphoryl]oxyethyl-trimethylazanium	0.76747			-	-	-	32.5197	257.147	-	-	-	-
POS00386	0	0	7031.05	0	0	2.66332e+06	3.25121e+06	2.78698e+06	3.28602e+06	2.79503e+06	1406.21	2.95651e+06	11.0379	1.45611e-08	2.74695e-05	1.17053	Asp Ile Arg	0.754794			-	-	-	159.767	403.23	-	-	-	-
POS00406	209634	314748	327867	70569.1	275620	3.29419e+07	3.68353e+07	2.78732e+07	4.1252e+07	4.96925e+07	239688	3.7719e+07	7.29799	7.99047e-06	0.0012947	4.10582	Aralionine A	0.726872			-	-	-	236.036	582.294	-	-	-	-
POS00417	1.13598e+07	1.17274e+07	1.02065e+07	1.30747e+07	1.02888e+07	7.48476e+06	8.36278e+06	8.69154e+06	7.60331e+06	7.02355e+06	1.13314e+07	7.83319e+06	-0.532661	0.000427726	0.0150622	1.21069	3-Methylguanine	0.718715			-	-	-	91.5695	166.058	-	-	-	-
POS00462	1.71316e+08	1.27899e+08	1.91932e+08	2.21742e+08	2.13932e+08	8.79049e+07	5.33909e+07	4.54474e+07	8.47794e+07	6.26737e+07	1.85364e+08	6.68393e+07	-1.47159	0.000235553	0.0102322	7.09753	His Ser Pro Asp	0.680993			-	-	-	64.388	455.189	-	-	-	-
POS00479	5.24934e+07	5.26661e+07	5.29074e+07	5.32528e+07	4.96195e+07	4.33794e+07	4.36654e+07	4.90272e+07	5.26682e+07	4.68273e+07	5.21878e+07	4.71135e+07	-0.147573	0.0257707	0.199665	1.25961	trimethyl(2-oxoethyl)azanium	0.658866			-	-	-	311.671	102.034	-	-	-	-
POS00487	8.5421e+07	8.82323e+07	9.09447e+07	8.99774e+07	8.34698e+07	7.45594e+07	7.79397e+07	7.85688e+07	8.43976e+07	7.173e+07	8.7609e+07	7.74391e+07	-0.178017	0.00400074	0.0647449	1.93345	Gly Arg Met Arg	0.653962			-	-	-	453.238	518.322	-	-	-	-
POS00492	1.74742e+06	1.16432e+06	1.98287e+06	2.08025e+06	2.88146e+06	9.8774e+06	7.52169e+06	7.05064e+06	2.22866e+06	5.57563e+06	1.97127e+06	6.45081e+06	1.71036	0.00847643	0.105401	1.24838	N-Arachidonoyl-L-Alanine	0.64988			-	-	-	588.231	376.285	-	-	-	-
POS00519	3.29627e+07	2.39929e+07	3.50682e+07	4.80867e+07	3.88933e+07	1.38913e+07	1.27684e+07	1.77236e+07	1.40687e+07	1.35399e+07	3.58008e+07	1.43984e+07	-1.31408	0.000708584	0.0204306	2.96765	LysoPE(18:2(9Z,12Z)/0:0)	0.622545			-	-	-	431.191	478.293	-	-	-	-
POS00528	1.20889e+07	1.25273e+07	7.86718e+06	1.48617e+07	1.2878e+07	8.5881e+06	9.13861e+06	7.84887e+06	9.19516e+06	7.2729e+06	1.20446e+07	8.40873e+06	-0.518427	0.0167095	0.15932	1.12965	1-[3,4-dihydroxy-5-(hydroxymethyl)oxolan-2-yl]pyrimidine-2,4-dione	0.614078			-	-	-	35.035	266.075	-	-	-	-
POS00536	1.25726e+07	1.37622e+07	1.2579e+07	1.19627e+07	1.30352e+07	8.98595e+06	9.22452e+06	1.00418e+07	9.21662e+06	8.2393e+06	1.27823e+07	9.14163e+06	-0.483629	2.23003e-05	0.00242376	1.27053	3-Isochromanone	0.603785			-	-	-	176.079	149.06	C07728	ko01120//Microbial metabolism in diverse environments	Global and overview maps	Metabolism
POS00551	1.23913e+07	1.26705e+07	1.57582e+07	1.1125e+07	1.31259e+07	2.90676e+07	3.17387e+07	4.45345e+07	2.3685e+07	2.12791e+07	1.30142e+07	3.0061e+07	1.20781	0.00335211	0.058592	2.55172	(2S)-2-[(1S,2R)-1,2-dihydroxypentyl]-4-methoxy-2,3-dihydropyran-6-one	0.584738			-	-	-	92.2177	248.15	-	-	-	-
POS00578	6.57153e+07	6.11654e+07	6.76898e+07	5.98069e+07	5.06408e+06	9.27813e+06	6.00453e+06	3.63858e+06	6.0472e+06	526610	5.18883e+07	5.09901e+06	-3.34712	0.00431212	0.0682778	4.15686	N-Nitrosodiethylamine	0.567839			C4H10N2O	55-18-5	102.079	603.574	103.051	-	-	-	-
POS00600	1.68063e+08	1.92314e+08	1.88798e+08	1.74485e+07	2.27403e+08	2.51515e+06	1.87228e+06	957997	1.85034e+06	998225	1.58806e+08	1.6388e+06	-6.59848	0.0026382	0.0501199	7.79335	3-Oxobutanamide	0.546244			-	-	-	173.868	101.08	-	-	-	-
POS00645	5.95694e+06	5.93086e+06	194209	331062	87251.4	6.52486e+06	6.01044e+06	6.64041e+06	6.77212e+06	5.8337e+06	2.50007e+06	6.35631e+06	1.34622	0.0263021	0.202363	1.10721	Gabapentin	0.507852			-	-	-	481.582	171.138	-	-	-	-
POS00666	8.04947e+06	5.90495e+06	1.07662e+07	1.20201e+07	9.69831e+06	3.49611e+06	3.13834e+06	4.41216e+06	3.54773e+06	4.00799e+06	9.28782e+06	3.72047e+06	-1.31986	0.000922948	0.0244739	1.49864	PC(O-16:2(9E,10E)/0:0)	0.485963			-	-	-	431.219	479.297	-	-	-	-
POS00668	3.24117e+07	4.06739e+07	2.76674e+07	5.43979e+07	3.29527e+07	1.37247e+07	1.53458e+07	1.93235e+07	1.79006e+07	1.40025e+07	3.76207e+07	1.60594e+07	-1.22811	0.00205271	0.0430956	2.93026	Isoricinoleic Acid	0.48498			-	-	-	620.956	299.139	-	-	-	-
POS00669	1.26638e+08	1.36583e+08	1.15992e+08	1.48039e+08	1.47962e+08	1.09438e+08	1.13598e+08	1.12044e+08	9.21433e+07	1.08058e+08	1.35043e+08	1.07056e+08	-0.335047	0.00502548	0.0752852	3.29219	S-methyl-L-Thiocitrulline (hydrochloride)	0.484593			-	-	-	206.242	206.101	-	-	-	-
POS00682	4.0139e+06	2.69101e+06	4.3436e+06	5.40557e+06	4.31168e+06	923073	859636	656681	761009	553575	4.15315e+06	750795	-2.46772	5.5964e-05	0.00417533	1.21674	4S,5R-antillatoxin A	0.474083			-	-	-	464.18	503.395	-	-	-	-
POS00701	1.82452e+06	1.82712e+06	2.1866e+06	1.48298e+06	1.17092e+06	6.68097e+06	3.99246e+06	8.00928e+06	8.24142e+06	5.28394e+06	1.69843e+06	6.44161e+06	1.92322	0.000437249	0.0151332	1.40264	4-Ethyl-2,6-dimethoxyphenol	0.443572			-	-	-	332.825	183.102	-	-	-	-
POS00703	1.84741e+08	2.04399e+08	1.8088e+08	1.80391e+08	2.07263e+08	1.4573e+08	1.50508e+08	1.22196e+08	1.31859e+08	1.2699e+08	1.91535e+08	1.35457e+08	-0.499774	0.000114406	0.0065896	4.9383	3-Methyl-2-(1-pyrrolidinyl)-2-cyclopenten-1-one	0.44106			-	-	-	176.13	167.09	-	-	-	-
POS00745	9.47298e+06	1.02376e+07	9.38213e+06	1.05237e+07	7.31499e+06	6.51669e+06	605833	526092	9.33334e+06	6.7234e+06	9.38628e+06	4.74107e+06	-0.985341	0.0372594	0.249797	1.19755					-	-	-	720.345	118.05	-	-	-	-
POS00822	2.54478e+06	6.2379e+06	5.07027e+06	3.82716e+06	0	0	0	0	0	0	3.53602e+06	1	-21.7537	0.0111652	0.124835	1.10478					-	-	-	720.338	128.951	-	-	-	-
POS01069	5.20984e+06	5.23078e+06	5.20211e+06	5.43849e+06	4.22113e+06	3.8137e+06	3.79003e+06	387070	280642	229514	5.06047e+06	1.70019e+06	-1.57357	0.00525143	0.0770103	1.12223					-	-	-	716.642	77.0381	-	-	-	-
POS01132	2.64395e+07	2.9406e+07	2.82504e+07	2.71923e+07	2.91588e+07	1.91181e+06	2.91749e+06	2.58479e+07	2.88959e+07	5.23146e+06	2.80894e+07	1.29609e+07	-1.11586	0.0346745	0.238922	2.14892					-	-	-	714.322	199.976	-	-	-	-
POS01190	8.75033e+06	6.24615e+06	7.69582e+06	6.67143e+06	6.22334e+06	3.26398e+06	5.4724e+06	3.06237e+06	1.80977e+06	4.45672e+06	7.11741e+06	3.61305e+06	-0.978137	0.00224333	0.0452422	1.15837					-	-	-	711.345	90.5266	-	-	-	-
POS01227	8.12381e+06	7.73597e+06	1.04864e+06	8.04046e+06	6.80477e+06	704512	693036	1.31195e+06	487134	464562	6.35073e+06	732238	-3.11654	0.00322092	0.0568604	1.4917					-	-	-	709.24	210.134	-	-	-	-
POS01292	8.13119e+06	7.80553e+06	7.90475e+06	8.00275e+06	1.99237e+06	819802	1.89806e+06	2.25045e+06	7.72658e+06	478627	6.76732e+06	2.6347e+06	-1.36094	0.0484421	0.285136	1.07761					-	-	-	703.04	208.014	-	-	-	-
POS01478	8.40855e+07	6.96909e+07	8.98666e+07	8.4247e+07	7.06467e+07	3.98892e+07	7.19036e+07	6.381e+07	5.6909e+07	6.33875e+07	7.97073e+07	5.91799e+07	-0.429606	0.0157317	0.153471	2.56333					-	-	-	691.03	169.977	-	-	-	-
POS01486	4.60196e+06	2.29224e+06	2.7603e+06	2.50422e+06	7.75582e+06	9.96801e+06	9.57076e+06	5.54857e+06	5.62171e+06	6.35591e+06	3.98291e+06	7.41299e+06	0.896234	0.0417795	0.264423	1.00106					-	-	-	690.684	176.972	-	-	-	-
POS01500	701914	532529	1.38873e+07	849604	415796	1.30748e+07	1.31368e+07	1.39083e+07	1.40435e+07	1.2102e+07	3.27743e+06	1.32531e+07	2.01569	0.00580865	0.0820386	1.95772					-	-	-	688.996	171.102	-	-	-	-
POS01537	1.57306e+07	1.43252e+07	2.11122e+07	1.94382e+07	2.41847e+07	2.83181e+07	2.73141e+07	2.81396e+07	2.543e+07	2.55215e+07	1.89582e+07	2.69447e+07	0.507178	0.00293998	0.0537355	1.7492					-	-	-	686.649	101.072	-	-	-	-
POS01600	8.86021e+06	7.68542e+06	7.83909e+06	8.97223e+06	1.11918e+07	1.31825e+07	1.61576e+07	1.1669e+07	9.62135e+06	1.15526e+07	8.90975e+06	1.24366e+07	0.481135	0.0229256	0.187709	1.06791					-	-	-	681.891	299.913	-	-	-	-
POS02090	3.23297e+07	3.109e+07	3.2488e+07	3.11574e+07	2.91588e+07	2.83745e+07	2.8608e+07	2.47297e+07	3.13155e+07	2.63933e+07	3.12448e+07	2.78842e+07	-0.164167	0.0286094	0.213297	1.01363					-	-	-	677.122	271.917	-	-	-	-
POS02101	5.50183e+06	4.64611e+06	5.52975e+06	4.91922e+06	6.81281e+06	2.93681e+07	3.0715e+07	5.58523e+06	4.95597e+06	2.18373e+07	5.48194e+06	1.84923e+07	1.75417	0.0492725	0.287449	1.94094					-	-	-	677.073	111.521	-	-	-	-
POS02185	1.78148e+07	364178	431701	1.68616e+07	2.33059e+07	485309	656392	552104	442023	383606	1.17556e+07	503887	-4.54411	0.0458868	0.277439	1.86145					-	-	-	676.83	111.538	-	-	-	-
POS02260	1.47159e+07	1.21836e+07	1.42877e+07	1.41159e+07	1.37805e+07	1.30575e+07	314094	312648	1.45417e+07	282125	1.38167e+07	5.70161e+06	-1.27697	0.0413523	0.262969	1.57987					-	-	-	676.582	153.045	-	-	-	-
POS02314	3.35048e+06	3.47016e+06	4.25715e+06	3.79495e+06	4.45334e+06	6.35255e+06	6.83324e+06	7.12638e+06	5.72695e+06	6.08349e+06	3.86521e+06	6.42452e+06	0.73304	5.59378e-05	0.00417533	1.05639					-	-	-	675.66	524.372	-	-	-	-
POS02324	1.2879e+08	386796	444354	1.1195e+08	1.25732e+08	915728	908565	499319	464263	559932	7.34606e+07	669562	-6.77761	0.041203	0.262853	4.76377					-	-	-	675.507	124.103	-	-	-	-
POS02365	2.50117e+07	2.46113e+07	582290	2.47198e+07	865824	955139	968995	973908	716688	863745	1.51582e+07	895695	-4.08095	0.0418462	0.264428	2.0984					-	-	-	675.023	177.147	-	-	-	-
POS02468	1.45397e+07	1.66226e+07	1.55952e+07	1.53346e+07	1.07146e+07	1.07207e+07	7.69685e+06	1.02755e+07	1.42082e+07	9.38447e+06	1.45613e+07	1.04571e+07	-0.477654	0.0240016	0.192093	1.14803					-	-	-	672.994	175.123	-	-	-	-
POS02485	965402	182613	937609	144375	2.97957e+06	6.57989e+06	8.54332e+06	0	4.96013e+06	4.44313e+06	1.04191e+06	4.90529e+06	2.2351	0.03377	0.235516	1.10097					-	-	-	672.259	1001.29	-	-	-	-
POS02508	1.93846e+06	2.1155e+06	3.57912e+06	1.77188e+06	1.70278e+06	3.34926e+08	3.5405e+08	4.08201e+06	3.04794e+06	3.11452e+08	2.22155e+06	2.01511e+08	6.50315	0.0394701	0.257267	7.7425					-	-	-	670.71	112.113	-	-	-	-
POS02566	3.33053e+07	1.10365e+07	3.44968e+07	3.30677e+07	3.25431e+07	3.03304e+06	7.86554e+06	4.45415e+06	3.3307e+07	5.4673e+06	2.88899e+07	1.08254e+07	-1.41614	0.0369725	0.248595	2.30624					-	-	-	668.212	203.093	-	-	-	-
POS02590	1.8749e+07	1.68683e+07	1.8155e+07	1.93402e+07	9.31342e+06	2.96984e+06	1.42357e+07	3.32573e+06	2.28908e+06	1.70401e+06	1.64852e+07	4.90488e+06	-1.74888	0.00466602	0.071773	2.05364					-	-	-	667.763	171.088	-	-	-	-
POS02626	1.46358e+07	1.15452e+07	2.1037e+07	1.50544e+07	1.62133e+07	1.49679e+07	4.62882e+06	5.4494e+06	1.40753e+07	5.12875e+06	1.56972e+07	8.85003e+06	-0.82675	0.0395993	0.257653	1.44204					-	-	-	666.837	127.05	-	-	-	-
POS02629	8.6495e+06	1.28247e+07	1.38799e+07	2.1159e+07	2.19395e+07	7.76949e+06	6.00484e+06	5.67885e+06	4.01094e+06	4.89986e+06	1.56905e+07	5.6728e+06	-1.46776	0.00512416	0.0760305	1.95717					-	-	-	666.802	141.066	-	-	-	-
POS02666	1.31019e+08	1.17757e+08	1.11053e+08	1.293e+08	1.16819e+08	9.16326e+07	4.97441e+07	1.02938e+08	6.10416e+07	1.11838e+08	1.21189e+08	8.34389e+07	-0.538472	0.0173191	0.162781	3.63703			3-Nitroacrylate	-16.3754	-	-	-	666.172	118.066	-	-	-	-
POS02677	5.073e+06	6.80847e+06	3.43795e+06	3.07241e+06	3.82434e+06	9.57378e+06	9.61066e+06	3.8587e+06	7.77296e+06	9.43495e+06	4.44324e+06	8.05021e+06	0.857416	0.0237942	0.191177	1.08004					-	-	-	665.913	219.124	-	-	-	-
POS02686	1.24088e+07	1.44976e+07	6.26206e+06	6.8257e+06	1.01418e+07	6.1584e+06	3.93252e+06	4.80893e+06	3.38287e+06	4.67247e+06	1.00272e+07	4.59104e+06	-1.12703	0.0109706	0.123559	1.40868					-	-	-	665.852	295.142	-	-	-	-
POS02709	8.09677e+06	1.49525e+07	7.61043e+06	1.46264e+07	1.69839e+07	8.14759e+06	6.18938e+06	7.61456e+06	4.834e+06	5.77693e+06	1.2454e+07	6.51249e+06	-0.935326	0.0185019	0.168877	1.45103			4-Bromophenylthiourea	-1.14641	-	-	-	665.546	232.12	-	-	-	-
POS02749	1.10183e+07	1.12011e+07	7.22544e+06	1.38832e+07	3.94446e+06	1.08958e+07	1.96366e+07	1.31678e+07	1.38388e+07	1.65627e+07	9.4545e+06	1.48203e+07	0.648504	0.0479122	0.283455	1.28002					-	-	-	665.043	203.117	-	-	-	-
POS02760	1.53598e+07	2.00401e+07	2.07724e+07	1.39947e+07	1.48187e+07	1.32025e+07	1.34503e+07	6.4392e+06	6.08862e+06	9.05558e+06	1.69971e+07	9.64723e+06	-0.817105	0.00859514	0.106326	1.61809					-	-	-	664.916	151.062	-	-	-	-
POS02766	6.39062e+07	9.41747e+07	8.20478e+07	6.88868e+07	6.57883e+07	6.31857e+07	2.93395e+07	4.3464e+07	3.22557e+07	5.4771e+07	7.49607e+07	4.46032e+07	-0.748988	0.00798897	0.101343	3.35657			Trimethylselenonium	2.56668	-	-	-	664.903	125.071	-	-	-	-
POS02771	1.4037e+07	1.34909e+07	1.64844e+07	1.54743e+07	1.66566e+07	1.37161e+07	9.0404e+06	1.11429e+07	7.14572e+06	9.91555e+06	1.52286e+07	1.01921e+07	-0.579329	0.00409543	0.0659138	1.39995					-	-	-	664.774	112.064	-	-	-	-
POS02850	3.78365e+07	5.65174e+06	7.63665e+06	3.05436e+06	2.78957e+06	3.43705e+07	3.64139e+07	3.69351e+07	3.77115e+07	3.44381e+07	1.13938e+07	3.59738e+07	1.6587	0.00634307	0.0867565	3.02324					-	-	-	663.964	162.067	-	-	-	-
POS02861	1.74997e+07	1.38188e+07	2.04271e+07	1.64327e+07	1.97104e+07	1.44891e+07	1.69624e+07	1.39272e+07	6.91255e+06	1.09288e+07	1.75777e+07	1.2644e+07	-0.475296	0.0461473	0.278063	1.20669					-	-	-	663.817	136.051	-	-	-	-
POS02895	1.39493e+07	1.89136e+07	1.15948e+07	1.12392e+07	3.30471e+07	4.37876e+06	5.65227e+06	6.86062e+06	1.93213e+06	8.56164e+06	1.77488e+07	5.47708e+06	-1.69624	0.019544	0.173505	2.05404					-	-	-	663.375	184.108	-	-	-	-
POS02899	4.11507e+06	3.09628e+06	3.06022e+06	1.49042e+07	840058	1.5247e+07	1.03132e+07	8.74917e+06	1.61263e+07	1.41459e+07	5.20317e+06	1.29163e+07	1.31173	0.0276081	0.208509	1.56092			D-Fructose 6-phosphate	12.0068	-	-	-	663.372	261.146	-	-	-	-
POS02921	4.20241e+07	3.41031e+07	3.33947e+07	2.73912e+07	3.2776e+07	1.00326e+08	1.11886e+08	1.43839e+07	1.07661e+08	1.18579e+08	3.39378e+07	9.05671e+07	1.41609	0.0193955	0.173176	4.37776					-	-	-	663.291	158.093	-	-	-	-
POS02922	2.72684e+07	2.70791e+07	2.65284e+07	2.96358e+07	2.8183e+07	1.29443e+07	2.59426e+07	2.18091e+07	2.65473e+07	8.52604e+06	2.77389e+07	1.91539e+07	-0.534276	0.0461388	0.278063	1.56646					-	-	-	663.229	150.066	-	-	-	-
POS02940	8.30852e+07	5.07138e+07	7.30987e+07	4.63679e+07	5.76842e+07	1.73191e+08	1.71461e+08	9.51585e+07	4.33217e+07	1.73276e+08	6.219e+07	1.31282e+08	1.07791	0.0362764	0.245666	4.59007					-	-	-	663.049	139.098	-	-	-	-
POS02945	2.28087e+07	3.22931e+07	5.06867e+06	1.97911e+07	1.57237e+07	1.31699e+08	1.51411e+08	4.90548e+07	5.64691e+07	2.00769e+07	1.91371e+07	8.17421e+07	2.09471	0.0410889	0.262442	4.32332			Methyl methylthio selenide	2.90909	-	-	-	662.909	142.098	-	-	-	-
POS02957	1.24994e+07	7.98581e+06	1.01502e+07	7.20214e+06	1.1087e+07	2.50915e+07	2.78319e+07	1.24452e+07	2.7262e+07	1.31302e+07	9.7849e+06	2.11521e+07	1.11218	0.0131416	0.137676	1.99919					-	-	-	662.848	222.135	-	-	-	-
POS02958	1.35982e+07	6.14671e+06	5.14301e+06	1.20157e+07	1.68026e+06	2.08253e+07	2.01857e+07	2.34747e+07	2.12384e+07	1.72874e+07	7.71677e+06	2.06023e+07	1.41674	0.000733318	0.0208928	2.29644			Pyridoxamine phosphate	8.70015	-	-	-	662.761	249.182	-	-	-	-
POS02963	3.14303e+06	1.15771e+07	1.28797e+07	7.86975e+06	6.30035e+06	2.99155e+07	6.49164e+06	1.64134e+07	2.95379e+07	2.78221e+07	8.35397e+06	2.20361e+07	1.39934	0.0242549	0.193533	2.08757			D-Glucosamine 6-phosphate	14.9909	-	-	-	662.737	260.162	-	-	-	-
POS02965	2.19135e+08	8.06334e+07	9.35411e+07	5.93307e+07	6.07438e+07	2.18747e+08	2.2124e+08	1.3043e+08	1.46557e+08	2.27519e+08	1.02677e+08	1.88899e+08	0.879502	0.0450509	0.274726	5.09495					-	-	-	662.736	150.103	-	-	-	-
POS02980	1.49289e+06	6.64332e+06	5.00811e+06	3.60469e+06	5.07419e+06	1.13865e+07	6.96318e+06	6.63678e+06	9.14615e+06	1.49761e+07	4.36464e+06	9.82176e+06	1.17012	0.0150819	0.149554	1.35319					-	-	-	662.447	72.0691	-	-	-	-
POS02985	1.27134e+08	1.27979e+08	1.44372e+08	1.37615e+08	1.63825e+08	5.34787e+07	1.46225e+08	5.10898e+07	2.37822e+07	3.38676e+07	1.40185e+08	6.16887e+07	-1.18425	0.00887881	0.108413	5.26297					-	-	-	662.424	138.066	-	-	-	-
POS02994	9.28649e+07	8.39174e+07	8.04134e+07	1.35375e+08	2.1192e+08	3.06375e+08	2.99283e+08	2.73363e+08	8.23986e+07	3.84723e+08	1.20898e+08	2.69229e+08	1.15504	0.0294195	0.21716	6.73711					-	-	-	662.399	95.061	-	-	-	-
POS03000	1.57761e+07	1.27687e+07	1.55374e+07	4.7486e+06	4.35625e+06	2.96751e+06	4.54927e+06	3.57268e+06	4.28645e+06	3.59628e+06	1.06374e+07	3.79444e+06	-1.48719	0.0280515	0.210653	1.44376					-	-	-	662.235	222.099	-	-	-	-
POS03019	9.39818e+08	9.30854e+08	1.14792e+09	9.20034e+08	3.41448e+08	3.14973e+08	1.98062e+08	2.17914e+08	2.3066e+08	2.95165e+08	8.56015e+08	2.51355e+08	-1.76791	0.00227546	0.0455281	15.2126					-	-	-	661.819	123.079	-	-	-	-
POS03037	1.17763e+08	1.1709e+08	1.50632e+08	4.01054e+07	3.60379e+07	3.88224e+07	6.60588e+06	3.30371e+07	2.38112e+07	2.73642e+07	9.23257e+07	2.59282e+07	-1.83221	0.0227782	0.187238	4.59546					-	-	-	661.508	82.0534	-	-	-	-
POS03041	1.27813e+08	1.27058e+08	1.51115e+08	4.90674e+07	7.57186e+07	5.10612e+06	3.02569e+07	2.88578e+07	1.85468e+07	5.24623e+06	1.06155e+08	1.76028e+07	-2.59229	0.00197509	0.0420679	5.81722					-	-	-	661.492	149.095	-	-	-	-
POS03080	2.7729e+07	6.37613e+07	5.41136e+07	3.85306e+07	4.54477e+07	1.47319e+07	3.71456e+07	2.33352e+07	3.9915e+07	2.30746e+07	4.59164e+07	2.76405e+07	-0.732229	0.0472888	0.282056	2.27527					-	-	-	657.417	148.112	-	-	-	-
POS03150	2.25477e+07	2.9815e+06	7.35409e+06	1.05202e+07	1.77438e+07	1.51157e+07	3.83967e+07	2.99199e+07	1.52449e+07	3.78801e+07	1.22295e+07	2.73115e+07	1.15915	0.0426653	0.266972	2.15221			CE(22:2(13Z,16Z))	18.9964	-	-	-	649.931	706.211	-	-	-	-
POS03193	5.61019e+07	4.54494e+06	5.91844e+07	5.48309e+07	3.59797e+06	7.03197e+06	6.81958e+06	5.68795e+06	4.35894e+06	4.28212e+06	3.56521e+07	5.63611e+06	-2.66121	0.0487593	0.28611	2.90669					-	-	-	644.062	181.072	-	-	-	-
POS03223	1.27507e+07	1.16418e+07	7.26948e+06	3.9231e+06	8.2706e+06	6.14512e+07	5.51999e+07	4.08392e+07	5.82701e+06	1.31164e+07	8.77113e+06	3.52868e+07	2.00829	0.0458485	0.277439	2.76303					-	-	-	643.341	100.051	-	-	-	-
POS03238	7.66352e+06	7.5024e+06	1.20463e+07	1.22899e+07	1.23252e+07	6.1211e+06	7.35782e+06	8.53429e+06	6.1142e+06	7.28153e+06	1.03655e+07	7.08178e+06	-0.549601	0.0277851	0.209308	1.01849			Fluorocitric acid	-10.0267	-	-	-	643.114	211.119	-	-	-	-
POS03257	1.25077e+08	9.93344e+07	9.23391e+07	1.10895e+08	1.48124e+08	4.50057e+07	5.88598e+07	1.3101e+08	4.76927e+07	4.83772e+07	1.15154e+08	6.61891e+07	-0.798896	0.033842	0.235779	3.94688					-	-	-	642.88	136.112	-	-	-	-
POS03276	1.22747e+08	1.14747e+08	1.21153e+08	1.22401e+08	1.39965e+08	3.96519e+06	1.46054e+08	2.79949e+06	3.17524e+06	6.93503e+06	1.24202e+08	3.25857e+07	-1.93038	0.012729	0.13488	5.56573					-	-	-	642.712	140.101	-	-	-	-
POS03280	9.35012e+06	1.17522e+07	1.11279e+07	1.43073e+07	1.05315e+07	5.9021e+06	7.90848e+06	4.85061e+06	1.95461e+06	1.11457e+07	1.14138e+07	6.35231e+06	-0.845424	0.0198031	0.174477	1.30064					-	-	-	642.707	147.067	-	-	-	-
POS03282	1.64808e+07	1.89344e+07	1.27753e+07	1.31002e+07	1.53452e+07	1.48342e+07	2.81322e+07	3.07225e+07	2.02528e+07	2.40096e+07	1.53272e+07	2.35903e+07	0.622099	0.0264647	0.203304	1.64601					-	-	-	642.701	193.109	-	-	-	-
POS03357	337634	4.43103e+07	4.89969e+07	4.45916e+07	4.75252e+07	2.07742e+06	3.22237e+06	2.93993e+06	5.69691e+06	4.21831e+06	3.71523e+07	3.63099e+06	-3.35502	0.00680853	0.0905438	3.50033					-	-	-	641.792	155.082	-	-	-	-
POS03364	5.46641e+06	374697	2.84028e+06	3.47018e+06	4.78376e+06	5.54843e+06	6.10463e+06	8.40086e+06	8.52846e+06	4.92714e+06	3.38707e+06	6.7019e+06	0.984535	0.0208878	0.178557	1.05208			Bis(4'-chlorophenyl)methane	-7.41089	-	-	-	641.777	238.13	-	-	-	-
POS03444	3.15966e+08	3.0293e+08	3.07027e+08	3.01406e+08	1.44553e+07	7.89222e+06	1.43949e+06	1.1619e+07	1.38526e+07	1.48745e+07	2.48357e+08	9.93556e+06	-4.64367	0.00358368	0.0609457	9.44446			Maleimide	6.35962	-	-	-	639.582	98.08	-	-	-	-
POS03480	8.82772e+07	9.87599e+07	6.30415e+07	4.49125e+07	1.01005e+08	1.35971e+08	1.52332e+08	1.17477e+08	1.13944e+08	8.11432e+07	7.91993e+07	1.20174e+08	0.601561	0.0350512	0.240827	3.53265					-	-	-	637.084	167.129	-	-	-	-
POS03537	9.83704e+07	9.26933e+07	9.77889e+07	4.76772e+06	5.77291e+06	9.57355e+06	4.81144e+06	6.46491e+06	3.81775e+06	3.68755e+06	5.98787e+07	5.67104e+06	-3.40036	0.0414502	0.263413	3.97669					-	-	-	634.079	179.112	-	-	-	-
POS03547	8.42383e+06	9.94548e+06	1.93178e+07	7.41856e+06	9.58715e+06	6.97817e+06	1.0159e+06	7.81994e+06	783413	6.84859e+06	1.09386e+07	4.6892e+06	-1.22201	0.0459272	0.277564	1.35465			Diclofec	5.05176	-	-	-	633.943	297.157	-	-	-	-
POS03552	1.4362e+06	2.37092e+06	1.93067e+06	2.09736e+06	1.64988e+06	2.27184e+07	2.31611e+07	2.36874e+07	2.40462e+07	2.21318e+07	1.89701e+06	2.3149e+07	3.60915	1.10647e-11	1.46114e-07	3.14004					-	-	-	633.79	162.067	-	-	-	-
POS03684	4.13534e+06	3.98868e+06	5.60596e+06	6.00893e+06	3.19088e+06	1.29403e+06	1.68475e+06	2.40781e+06	2.33111e+06	1.32897e+06	4.58596e+06	1.80933e+06	-1.34176	0.0013687	0.0320184	1.04212			Endothion	20.13	-	-	-	628.307	281.248	-	-	-	-
POS03687	8.86269e+06	7.62469e+06	1.07469e+07	1.10608e+07	7.03575e+06	3.229e+06	4.06783e+06	4.00093e+06	4.62269e+06	2.61699e+06	9.06616e+06	3.70749e+06	-1.29005	0.000294709	0.011938	1.4867			Quercetin 3-O-[beta-D-xylosyl-(1-&gt;2)-beta-D-glucoside]	19.1027	-	-	-	628.167	597.51	-	-	-	-
POS03690	5.30989e+06	4.73093e+06	6.83719e+06	7.1523e+06	4.23325e+06	1.83579e+06	2.3502e+06	2.78255e+06	2.90648e+06	1.67466e+06	5.65272e+06	2.30994e+06	-1.29109	0.000695797	0.0201887	1.15837			Bowdichione	13.7552	-	-	-	628.001	299.258	-	-	-	-
POS03734	9.60477e+06	8.44379e+06	1.50595e+07	7.48529e+06	1.79797e+07	1.7793e+07	1.93912e+07	1.71464e+07	1.69762e+07	1.73554e+07	1.17146e+07	1.77324e+07	0.598081	0.0204948	0.177123	1.42079					-	-	-	626.902	195.088	-	-	-	-
POS03753	2.04909e+07	3.36174e+07	1.82925e+07	2.56205e+07	1.50718e+07	2.44048e+06	1.92961e+07	1.10482e+07	1.32391e+06	2.67038e+06	2.26186e+07	7.35581e+06	-1.62056	0.0122082	0.131535	2.29861					-	-	-	626.438	155.093	-	-	-	-
POS03787	1.07448e+07	846412	7.09173e+06	1.14719e+07	1.51707e+07	7.21594e+07	7.41894e+07	4.6198e+07	4.96041e+07	7.82053e+06	9.0651e+06	4.99943e+07	2.46337	0.0100954	0.117457	3.79567					-	-	-	625.965	100.051	-	-	-	-
POS03891	6.63326e+06	3.51034e+06	3.30742e+07	4.95398e+07	5.01606e+06	4.51803e+07	5.5431e+07	3.71151e+07	3.99176e+07	4.5071e+07	1.95547e+07	4.4543e+07	1.18768	0.0339244	0.236094	2.82602					-	-	-	623.933	100.064	-	-	-	-
POS03896	1.61242e+07	7.16857e+06	1.82145e+07	7.50781e+06	7.72562e+06	1.9983e+07	2.19394e+07	1.53546e+07	1.8664e+07	1.78233e+07	1.13481e+07	1.87529e+07	0.724654	0.0230237	0.188045	1.59466					-	-	-	623.929	130.134	-	-	-	-
POS03900	6.52256e+08	3.74499e+08	3.76056e+08	3.53048e+08	5.09784e+08	2.1334e+08	9.66279e+06	2.70684e+08	3.47907e+07	5.298e+07	4.53128e+08	1.16291e+08	-1.96218	0.00246658	0.0481128	11.579					-	-	-	623.775	126.103	-	-	-	-
POS03903	1.01427e+07	2.04943e+06	7.47037e+06	1.32876e+07	1.85285e+07	1.64558e+07	1.62679e+07	1.26658e+07	2.89498e+07	2.38109e+07	1.02957e+07	1.963e+07	0.93102	0.0497951	0.289296	1.66017					-	-	-	623.62	137.095	-	-	-	-
POS03911	5.30021e+06	5.16011e+06	3.71865e+06	6.15843e+06	4.68599e+06	3.52531e+06	784316	2.95883e+06	560901	2.8718e+06	5.00468e+06	2.14023e+06	-1.22551	0.00439033	0.0691431	1.06227					-	-	-	623.46	132.056	-	-	-	-
POS03918	6.15037e+06	5.15514e+06	7.39492e+06	655575	5.45755e+06	7.0627e+06	5.29134e+07	2.86773e+07	1.38119e+07	4.40766e+07	4.96271e+06	2.93084e+07	2.56211	0.0240255	0.192226	2.87121					-	-	-	623.304	156.15	-	-	-	-
POS03927	5.53754e+06	494545	2.82266e+06	5.85268e+06	4.30147e+06	1.31133e+08	3.39497e+06	1.28307e+08	3.84699e+06	1.28227e+08	3.80178e+06	7.89818e+07	4.37677	0.0404379	0.260552	4.64252			Trifluoromethanesulfonic acid	18.0111	-	-	-	622.677	151.087	-	-	-	-
POS03957	4.47509e+06	5.5578e+06	3.8897e+06	7.37631e+06	4.47646e+06	2.42794e+06	2.54145e+06	2.45849e+06	2.44553e+06	1.88412e+06	5.15507e+06	2.35151e+06	-1.13241	0.00210947	0.0438398	1.05679					-	-	-	621.111	583.255	-	-	-	-
POS03958	2.32605e+07	5.54636e+07	4.39495e+07	6.98881e+07	4.86829e+07	2.34001e+07	2.81364e+07	2.72912e+07	2.85739e+07	2.24276e+07	4.82489e+07	2.59658e+07	-0.893883	0.0204545	0.176949	2.73431					-	-	-	621.11	584.264	-	-	-	-
POS03959	5.1991e+06	6.76679e+06	4.3963e+06	8.57912e+06	5.08059e+06	2.15657e+06	2.32774e+06	2.2218e+06	2.49412e+06	1.85273e+06	6.00438e+06	2.21059e+06	-1.44158	0.00105549	0.026753	1.24643					-	-	-	621.11	587.277	-	-	-	-
POS03960	8.32911e+06	1.03739e+07	7.02779e+06	1.37174e+07	8.63801e+06	3.89093e+06	4.46409e+06	3.90021e+06	4.36137e+06	3.42845e+06	9.61724e+06	4.00901e+06	-1.26238	0.00137064	0.0320354	1.50805					-	-	-	621.11	617.261	-	-	-	-
POS03963	5.82995e+06	7.59889e+06	4.68526e+06	9.42954e+06	5.63468e+06	2.30484e+06	2.66449e+06	3.265e+06	3.04771e+06	2.27425e+06	6.63566e+06	2.71126e+06	-1.29128	0.00190793	0.0411686	1.25266					-	-	-	620.956	300.142	-	-	-	-
POS03964	2.30057e+07	2.06849e+07	1.17732e+07	1.48828e+07	2.34181e+07	1.326e+07	1.13575e+07	1.42273e+06	1.23849e+07	9.61756e+06	1.87529e+07	9.60854e+06	-0.964727	0.0197867	0.174477	1.76604					-	-	-	620.955	150.128	-	-	-	-
POS03965	2.66099e+07	3.41e+07	2.24543e+07	4.48714e+07	2.66839e+07	1.08186e+07	1.19333e+07	1.23745e+07	1.28964e+07	1.10075e+07	3.09439e+07	1.18061e+07	-1.39012	0.00133149	0.0313981	2.78724					-	-	-	620.805	586.274	-	-	-	-
POS03970	4.85743e+06	6.72305e+06	4.18296e+06	9.61829e+06	4.20657e+06	1.7563e+06	2.26486e+06	1.71488e+06	2.62648e+06	1.5241e+06	5.91766e+06	1.97732e+06	-1.58148	0.00572717	0.0812791	1.21349					-	-	-	620.803	656.272	-	-	-	-
POS03971	3.76724e+06	5.16565e+06	2.89549e+06	7.16462e+06	3.18762e+06	1.26352e+06	1.39836e+06	1.21995e+06	1.93183e+06	1.08318e+06	4.43613e+06	1.37937e+06	-1.68529	0.0050708	0.0756932	1.07511					-	-	-	620.803	640.277	-	-	-	-
POS03993	5.24923e+07	5.5611e+07	5.21805e+07	4.82682e+07	4.82993e+07	3.03086e+07	3.50981e+07	3.01677e+07	5.7461e+07	3.15006e+07	5.13703e+07	3.69072e+07	-0.477031	0.0279655	0.210298	2.11005					-	-	-	620.48	136.112	-	-	-	-
POS04001	6.4295e+06	5.5058e+06	1.97391e+06	3.45288e+06	1.91653e+06	9.19001e+06	7.28097e+06	5.73069e+06	6.69288e+06	7.64084e+06	3.85572e+06	7.30708e+06	0.922293	0.0126979	0.13463	1.08198					-	-	-	618.925	116.119	-	-	-	-
POS04076	8.93523e+06	7.56344e+06	8.52028e+06	4.66845e+06	6.5103e+06	9.44014e+06	1.40614e+07	1.42888e+07	6.94107e+06	1.15268e+07	7.23954e+06	1.12516e+07	0.636166	0.0359811	0.244167	1.12609					-	-	-	613.129	115.123	-	-	-	-
POS04128	7.92554e+09	7.74995e+09	7.96554e+09	8.1726e+09	8.1424e+09	1.05264e+06	7.25838e+06	6.68562e+09	7.69157e+09	5.08698e+06	7.99121e+09	2.87812e+09	-1.47329	0.0201672	0.175555	40.916			Pyrazimide	-12.0758	-	-	-	609.525	124.118	-	-	-	-
POS04184	1.84256e+07	2.001e+07	1.84406e+07	1.70541e+07	1.86276e+07	1.93751e+07	1.22021e+07	1.03721e+07	8.60625e+06	1.09906e+07	1.85116e+07	1.23092e+07	-0.588686	0.0119747	0.130271	1.50256					-	-	-	607.807	129.122	-	-	-	-
POS04194	1.28884e+07	1.27254e+07	2.1205e+07	1.06173e+07	1.11508e+07	2.61236e+06	529236	4.98847e+06	9.24772e+06	8.10678e+06	1.37174e+07	5.09691e+06	-1.42831	0.00912451	0.110428	1.72261					-	-	-	607.65	198.128	-	-	-	-
POS04231	1.82534e+07	1.591e+07	9.76772e+06	7.0446e+06	1.83024e+07	8.89645e+06	4.66523e+06	7.26382e+06	2.65252e+06	9.37534e+06	1.38556e+07	6.57067e+06	-1.07636	0.0246134	0.194922	1.56843			Meconic acid	19.5147	-	-	-	607.335	201.114	-	-	-	-
POS04307	2.42467e+07	1.81859e+07	2.52201e+07	1.17207e+07	1.41196e+07	6.37033e+07	2.70446e+07	3.65737e+07	4.38597e+07	5.33552e+07	1.86986e+07	4.49073e+07	1.26402	0.00532844	0.0777104	3.09132			4-Nitrocatechol	-13.4969	-	-	-	606.87	156.113	-	-	-	-
POS04340	1.49364e+07	1.56277e+07	9.06318e+06	6.77118e+06	8.62285e+06	1.4756e+06	8.70546e+06	3.09103e+06	6.30207e+06	7.27329e+06	1.10043e+07	5.36949e+06	-1.03521	0.0359329	0.243903	1.29758			cis-4-Carboxymethylenebut-2-en-4-olide	10.3382	-	-	-	606.711	141.102	-	-	-	-
POS04345	1.88113e+07	9.49977e+06	9.58886e+06	1.62567e+07	1.36924e+07	2.27604e+07	2.32668e+07	2.4655e+07	1.60519e+07	1.44113e+07	1.35698e+07	2.02291e+07	0.57603	0.0429996	0.268328	1.39535					-	-	-	606.71	220.119	-	-	-	-
POS04352	3.82276e+06	4.5812e+06	3.15175e+06	3.96406e+06	2.43644e+06	3.24766e+08	3.55353e+08	2.8876e+08	3.55547e+06	2.79894e+06	3.59124e+06	1.95047e+08	5.76319	0.0416976	0.264221	7.52131					-	-	-	606.709	126.088	-	-	-	-
POS04354	6.43252e+06	6.06286e+06	6.28671e+06	5.21523e+06	5.87767e+06	6.08198e+06	2.26843e+07	2.00277e+07	2.01399e+07	1.16523e+07	5.975e+06	1.61172e+07	1.43159	0.0119019	0.129947	1.92548					-	-	-	606.709	141.066	-	-	-	-
POS04368	1.11861e+07	1.62924e+06	3.17771e+06	9.82669e+06	1.65143e+07	1.94168e+07	2.28793e+07	1.87518e+07	7.43405e+06	1.90454e+07	8.4668e+06	1.75055e+07	1.04792	0.0440193	0.271618	1.61784					-	-	-	606.705	209.104	-	-	-	-
POS04370	3.84457e+07	5.25467e+07	5.31232e+07	1.16331e+08	7.28545e+07	1.93533e+06	2.42321e+07	1.96387e+07	5.80102e+07	2.64678e+07	6.66602e+07	2.60568e+07	-1.35516	0.0377071	0.251486	3.51152					-	-	-	606.703	125.084	-	-	-	-
POS04389	4.61786e+07	2.49367e+07	4.56199e+07	3.25454e+07	4.33057e+07	2.63083e+07	5.07048e+06	4.37556e+06	3.44242e+07	2.88332e+07	3.85173e+07	1.98024e+07	-0.959833	0.0384952	0.254008	2.38131					-	-	-	606.551	181.145	-	-	-	-
POS04431	1.28957e+07	1.46597e+07	1.42971e+07	1.19442e+07	1.25298e+07	7.32673e+06	1.03113e+07	7.49055e+06	3.70301e+06	1.05207e+07	1.32653e+07	7.87046e+06	-0.753137	0.00390171	0.0638069	1.42441					-	-	-	606.395	284.162	-	-	-	-
POS04444	3.13904e+07	2.26946e+07	2.85054e+07	3.1303e+07	4.37675e+07	3.62516e+07	4.07026e+06	8.56013e+06	3.72939e+06	1.28818e+07	3.15322e+07	1.30986e+07	-1.26741	0.0289647	0.214884	2.49398					-	-	-	606.093	112.051	-	-	-	-
POS04450	1.28028e+08	1.27064e+08	1.16676e+08	5.72379e+07	1.01965e+08	5.6803e+07	6.77071e+07	7.21611e+06	7.65104e+07	5.04021e+07	1.06194e+08	5.17277e+07	-1.0377	0.0154605	0.151908	4.25906					-	-	-	606.087	109.077	-	-	-	-
POS04472	5.32412e+07	5.00967e+07	5.29697e+07	5.00273e+07	4.50088e+06	4.853e+06	5.09872e+06	6.10948e+06	4.09263e+06	6.26668e+06	4.21672e+07	5.2841e+06	-2.99639	0.00452549	0.0703743	3.68477					-	-	-	605.777	181.072	-	-	-	-
POS04509	1.28984e+07	9.99955e+06	1.19146e+07	1.13901e+07	8.2538e+06	8.23078e+06	3.15358e+06	6.29274e+06	1.03488e+07	6.07159e+06	1.08913e+07	6.81949e+06	-0.675437	0.022614	0.1864	1.152					-	-	-	604.826	132.056	-	-	-	-
POS04674	4.72303e+07	5.20649e+07	4.43804e+07	5.10538e+07	2.96692e+07	1.10705e+07	3.30759e+07	1.26313e+07	4.5709e+07	1.66327e+07	4.48797e+07	2.38239e+07	-0.913656	0.0277633	0.209203	2.53186					-	-	-	595.127	196.156	-	-	-	-
POS04700	5.04331e+07	1.1118e+08	8.03515e+07	5.41551e+07	9.28941e+07	4.43162e+07	5.03546e+07	5.37267e+07	6.23114e+06	4.28163e+07	7.78028e+07	3.9489e+07	-0.978371	0.0283557	0.21221	3.53347			Dimefox	-6.4731	-	-	-	594.501	155.129	-	-	-	-
POS04715	1.04446e+07	1.07643e+07	1.08777e+07	1.1489e+07	1.33272e+07	4.56633e+06	1.7472e+06	478739	1.0971e+07	2.90745e+06	1.13805e+07	4.13413e+06	-1.46091	0.00525101	0.0770103	1.64094					-	-	-	594.188	168.096	-	-	-	-
POS04723	1.65727e+07	1.87673e+07	1.16711e+07	1.37936e+07	2.54891e+07	1.28171e+07	9.08022e+06	1.30844e+06	8.17012e+06	5.00731e+06	1.72587e+07	7.27664e+06	-1.24598	0.0117856	0.129104	1.90238					-	-	-	594.183	808.586	-	-	-	-
POS04732	7.44652e+06	8.04089e+06	4.9592e+06	1.1385e+07	8.61547e+06	4.68448e+06	4.00786e+06	401151	3.22123e+06	2.14983e+06	8.08941e+06	2.89291e+06	-1.48351	0.003605	0.0611899	1.4252			3,4,5-trihydroxy-6-{3,4,8,9,10-pentahydroxy-6-oxo-2-[5,6,12,13,14-pentahydroxy-4-(hydroxymethyl)-9-oxo-3,8-dioxatricyclo[8.4.0.0,]tetradeca-1(14),10,12-trien-11-yl]-6H-benzo[c]chromene-1-carbonyloxy}oxane-2-carboxylic acid	24.0511	-	-	-	594.024	809.59	-	-	-	-
POS04737	1.27565e+07	1.14926e+07	9.69669e+06	1.61515e+07	2.02499e+07	9.71047e+06	4.45889e+06	1.09098e+07	820738	1.88458e+06	1.40694e+07	5.55689e+06	-1.34021	0.01518	0.150127	1.75055			7,8-Dihydroxykynurete	-9.51746	-	-	-	593.886	222.171	-	-	-	-
POS04751	7.35252e+07	7.65956e+07	3.72408e+07	9.82549e+07	4.6869e+07	3.44792e+07	2.69755e+07	3.27112e+06	5.16091e+06	5.95825e+07	6.64971e+07	2.58939e+07	-1.36068	0.0274451	0.20786	3.65601					-	-	-	593.875	782.57	-	-	-	-
POS04782	1.31873e+07	2.13064e+07	6.47029e+06	7.38219e+06	1.14569e+07	5.91378e+06	5.08148e+06	3.71648e+06	4.44574e+06	7.4068e+06	1.19606e+07	5.31286e+06	-1.17073	0.0404866	0.260565	1.44399					-	-	-	593.562	246.146	-	-	-	-
POS04794	8.06216e+06	5.37763e+06	6.64079e+06	4.45735e+06	9.26804e+06	8.64255e+07	8.3114e+07	5.55727e+06	9.65595e+07	6.9328e+06	6.76119e+06	5.57178e+07	3.04279	0.042699	0.26698	3.85301					-	-	-	593.557	152.093	-	-	-	-
POS04817	2.1382e+07	2.71523e+07	2.13698e+07	3.07463e+07	2.79733e+07	2.13479e+07	1.83606e+07	2.0207e+07	9.12632e+06	2.00638e+07	2.57247e+07	1.78211e+07	-0.529568	0.0263534	0.202626	1.6385					-	-	-	593.252	188.093	-	-	-	-
POS04854	1.55336e+07	1.57393e+07	1.32026e+07	1.5985e+07	1.6054e+07	8.05217e+06	9.65232e+06	7.78134e+06	1.0179e+07	1.4262e+07	1.53029e+07	9.98535e+06	-0.615922	0.00317568	0.0564077	1.42967					-	-	-	592.937	256.131	-	-	-	-
POS04887	1.28355e+07	2.8873e+07	1.14504e+07	2.21493e+07	8.467e+06	6.48334e+06	1.11051e+07	9.33109e+06	2.04873e+06	6.37991e+06	1.6755e+07	7.06964e+06	-1.24489	0.045635	0.276995	1.714					-	-	-	592.777	175.123	-	-	-	-
POS04897	1.71912e+08	1.89259e+08	1.82004e+08	2.22082e+08	3.06173e+08	1.47401e+08	7.9434e+07	2.42547e+07	1.61395e+07	1.78573e+08	2.14286e+08	8.91603e+07	-1.26506	0.0151018	0.149664	6.66116					-	-	-	592.625	151.098	-	-	-	-
POS04910	5.97823e+07	5.86706e+07	6.20054e+07	3.59219e+06	8.22878e+06	793990	508610	7.09382e+06	7.39921e+06	6.06057e+06	3.84558e+07	4.37124e+06	-3.13709	0.034575	0.238578	3.19094					-	-	-	592.62	179.112	-	-	-	-
POS05046	6.06775e+06	1.11323e+07	4.95641e+06	6.32724e+06	1.06474e+07	3.33039e+06	784225	7.02409e+06	866449	5.1304e+06	7.82622e+06	3.42711e+06	-1.19132	0.0368583	0.248072	1.19619					-	-	-	590.738	174.103	-	-	-	-
POS05086	2.60416e+06	4.19249e+07	4.59231e+07	4.49657e+07	2.61248e+06	2.56393e+06	3.23444e+06	2.55818e+06	2.43376e+06	7.4509e+06	2.76061e+07	3.64824e+06	-2.91971	0.0479803	0.283555	2.62811					-	-	-	589.172	155.082	-	-	-	-
POS05107	1.03965e+07	1.56107e+07	2.26886e+07	1.54088e+07	1.28604e+07	9.70431e+06	9.28921e+06	1.01461e+07	1.13332e+07	1.14911e+07	1.5393e+07	1.03928e+07	-0.566689	0.0447504	0.273589	1.19257			Oxaloacetate	-19.4316	-	-	-	588.08	133.076	-	-	-	-
POS05119	9.35418e+06	1.06722e+07	1.00391e+07	8.1305e+06	1.17697e+07	1.1294e+07	4.24028e+06	3.23057e+06	6.13811e+06	4.30582e+06	9.99315e+06	5.84175e+06	-0.774539	0.0292206	0.216175	1.17452					-	-	-	587.137	147.067	-	-	-	-
POS05166	5.29399e+06	5.07463e+06	3.61201e+06	2.78718e+06	3.91417e+06	3.84418e+08	3.94873e+08	3.13955e+08	4.24426e+06	3.57092e+08	4.1364e+06	2.90917e+08	6.13609	0.00437325	0.0689976	10.3079					-	-	-	582.906	126.088	-	-	-	-
POS05171	3.79337e+06	2.37822e+06	3.03455e+06	673205	925339	5.36177e+06	5.25304e+06	6.63467e+06	9.39071e+06	6.37625e+06	2.16094e+06	6.60329e+06	1.61153	0.00168539	0.0375318	1.34208					-	-	-	582.596	96.0691	-	-	-	-
POS05174	1.37145e+08	5.96213e+07	2.21333e+08	3.30188e+08	1.65989e+08	4.39564e+08	4.14688e+08	2.69628e+08	3.6099e+08	2.65269e+08	1.82855e+08	3.50028e+08	0.936765	0.0200609	0.175027	7.46102					-	-	-	582.279	125.091	-	-	-	-
POS05201	2.21118e+07	1.45285e+07	1.97095e+07	2.90273e+07	2.25567e+07	1.50381e+07	1.69425e+07	1.43283e+07	1.49376e+07	1.00361e+07	2.15867e+07	1.42565e+07	-0.598524	0.0228174	0.187461	1.55031					-	-	-	581.341	82.0659	-	-	-	-
POS05250	2.35609e+08	3.23386e+08	3.02507e+08	1.84844e+08	1.15359e+08	1.82541e+07	1.11746e+08	1.47299e+08	1.79523e+07	1.53931e+08	2.32341e+08	8.98365e+07	-1.37087	0.0190303	0.17113	6.79024					-	-	-	577.897	122.097	-	-	-	-
POS05259	5.09326e+07	3.9684e+07	3.00431e+07	5.10375e+07	1.85247e+07	2.03846e+07	7.03991e+06	3.57131e+07	4.71292e+06	1.70124e+07	3.80444e+07	1.69726e+07	-1.16448	0.0356106	0.242825	2.5854					-	-	-	576.174	139.123	-	-	-	-
POS05291	1.12688e+06	1.26922e+07	2.09083e+07	522296	6.02652e+06	3.14732e+07	3.18958e+07	1.84031e+07	6.44647e+06	2.66703e+07	8.25525e+06	2.29778e+07	1.47686	0.0434241	0.269662	2.10928					-	-	-	571.629	156.15	-	-	-	-
POS05355	3.29188e+06	4.51069e+06	3.90421e+06	5.93531e+06	7.09743e+06	1.61899e+07	4.45648e+06	8.95921e+06	8.14391e+06	1.223e+07	4.9479e+06	9.9959e+06	1.01452	0.042889	0.267874	1.18675			Pyridoxamine phosphate	8.29996	-	-	-	568.492	249.182	-	-	-	-
POS05385	4.36693e+06	6.3207e+06	6.06109e+06	998196	5.61926e+06	8.16842e+06	6.88066e+06	9.6432e+06	1.3515e+07	1.02127e+07	4.67323e+06	9.68399e+06	1.05118	0.00980356	0.115436	1.34485					-	-	-	568.314	141.066	-	-	-	-
POS05386	1.2706e+07	2.02352e+07	2.56878e+07	1.88129e+07	4.40679e+06	2.75333e+07	3.43338e+07	1.57311e+07	3.14192e+07	3.42197e+07	1.63698e+07	2.86475e+07	0.807373	0.0401117	0.259718	1.98072					-	-	-	568.207	73.0769	-	-	-	-
POS05515	4.47763e+06	6.37864e+06	5.86009e+06	5.91193e+06	798266	9.23523e+06	1.2386e+07	9.58434e+06	1.16049e+07	5.96902e+06	4.68531e+06	9.75589e+06	1.05813	0.0101139	0.117518	1.36085					-	-	-	566.616	182.14	-	-	-	-
POS05550	1.39e+07	3.55147e+06	2.77964e+06	4.2265e+06	552090	1.87522e+07	1.70698e+07	1.56646e+07	1.50079e+07	3.17155e+06	5.00195e+06	1.39332e+07	1.47797	0.038185	0.252948	1.64942			D-Glucurote	-16.7411	-	-	-	565.673	195.143	-	-	-	-
POS05735	8.15415e+06	4.1752e+06	7.55976e+06	4.34417e+06	5.0299e+06	8.43282e+06	1.09492e+07	9.35458e+06	9.2667e+06	1.02594e+07	5.85264e+06	9.65254e+06	0.721821	0.0037708	0.0627145	1.22563					-	-	-	562.832	195.088	-	-	-	-
POS05775	3.49246e+07	3.48981e+07	3.54735e+07	2.83463e+07	1.94153e+07	1.7041e+07	2.20928e+07	9.03174e+06	2.44465e+07	1.1161e+07	3.06116e+07	1.67546e+07	-0.86952	0.0121907	0.131523	2.157					-	-	-	562.539	808.585	-	-	-	-
POS05776	1.60158e+07	1.57885e+07	1.50467e+07	1.40273e+07	9.86889e+06	7.9741e+06	1.06811e+07	2.02871e+06	1.07962e+07	4.87333e+06	1.41494e+07	7.27068e+06	-0.960582	0.00971688	0.115133	1.54176			3,4,5-trihydroxy-6-{3,4,8,9,10-pentahydroxy-6-oxo-2-[5,6,12,13,14-pentahydroxy-4-(hydroxymethyl)-9-oxo-3,8-dioxatricyclo[8.4.0.0,]tetradeca-1(14),10,12-trien-11-yl]-6H-benzo[c]chromene-1-carbonyloxy}oxane-2-carboxylic acid	23.3256	-	-	-	562.539	809.589	-	-	-	-
POS05782	1.57118e+06	2.88069e+06	3.30638e+06	1.75528e+06	1.72379e+06	6.42168e+06	5.33076e+06	6.28194e+06	9.05705e+06	9.54353e+06	2.24747e+06	7.32699e+06	1.70492	0.000494591	0.0164109	1.45902					-	-	-	562.537	538.387	-	-	-	-
POS05790	1.30131e+07	3.39692e+07	8.57786e+06	6.96685e+06	2.01929e+07	191937	112856	0	8.92154e+06	3.49575e+06	1.6544e+07	2.54442e+06	-2.7009	0.0277508	0.209168	2.13542					-	-	-	562.537	925.271	-	-	-	-
POS05816	423342	1.20763e+06	3.17509e+06	1.18766e+07	1.59457e+07	1.67596e+07	1.64624e+07	1.52932e+07	1.44449e+07	1.52758e+07	6.52568e+06	1.56472e+07	1.2617	0.019861	0.174495	1.71526					-	-	-	562.526	191.104	-	-	-	-
POS05825	7.34563e+06	8.21417e+06	8.78338e+06	7.78558e+06	9.70146e+06	1.92277e+06	1.72187e+06	354611	8.52435e+06	1.46251e+06	8.36605e+06	2.79722e+06	-1.58055	0.00622925	0.0857773	1.42007					-	-	-	562.36	168.096	-	-	-	-
POS05838	5.1468e+06	7.66659e+06	851040	1.05984e+06	4.41531e+06	22506.3	42806.8	0	1.74827e+06	529232	3.82791e+06	468564	-3.03024	0.0358944	0.243903	1.03077			di-trans,poly-cis-Undecaprenyl diphosphate	-1.68168	-	-	-	562.222	928.268	-	-	-	-
POS05845	4.63198e+06	7.19756e+06	6.82953e+06	9.82923e+06	2.49972e+06	1.69855e+07	8.13068e+06	1.04104e+07	1.68211e+07	1.71861e+07	6.19761e+06	1.39067e+07	1.166	0.00987145	0.115925	1.64406					-	-	-	562.207	105.043	-	-	-	-
POS05855	7.37416e+06	2.04341e+06	5.7264e+06	7.96221e+06	4.56963e+06	9.37318e+06	8.95845e+06	8.23541e+06	8.53092e+06	7.90782e+06	5.53516e+06	8.60116e+06	0.635905	0.0227738	0.187238	1.00621					-	-	-	561.434	120.102	-	-	-	-
POS05888	3.64081e+06	5.0012e+06	7.53198e+06	1.02807e+07	3.99859e+06	3.05398e+06	3.13535e+06	1.62939e+06	1.95344e+06	3.93243e+06	6.09065e+06	2.74092e+06	-1.15194	0.0345996	0.238578	1.0131			2-hydroxy-3-[4-hydroxy-3-(sulfooxy)phenyl]propanoic acid	-19.3463	-	-	-	559.71	279.232	-	-	-	-
POS05889	4.07989e+06	5.79577e+06	6.23504e+06	8.29781e+06	4.54647e+06	3.27298e+06	1.21185e+06	1.41719e+06	1.22102e+06	3.42404e+06	5.791e+06	2.10941e+06	-1.45697	0.00343055	0.0594517	1.19388			Phaseolic acid	19.6508	-	-	-	559.71	297.243	-	-	-	-
POS05898	2.50305e+06	4.33538e+06	4.43893e+06	7.40972e+06	4.86546e+06	693561	1.07294e+06	1.05785e+06	833778	599170	4.71051e+06	851459	-2.46787	0.00124586	0.0298325	1.2484					-	-	-	559.092	644.546	-	-	-	-
POS05899	5.6904e+06	7.11664e+06	7.65344e+06	1.03707e+07	5.36069e+06	798225	1.24646e+06	905626	1.30348e+06	537148	7.23838e+06	958187	-2.91729	0.000118363	0.00672873	1.63933			Ferroxamine	-7.82343	-	-	-	559.088	614.508	-	-	-	-
POS05901	1.33791e+07	1.81285e+07	1.90965e+07	2.57549e+07	1.40811e+07	2.7493e+06	3.39648e+06	2.83213e+06	3.63535e+06	1.78868e+06	1.8088e+07	2.88039e+06	-2.6507	0.000138047	0.00741815	2.5492			6-[(3-{[3,4-dihydroxy-5-(hydroxymethyl)oxolan-2-yl]oxy}-2-(3,4-dihydroxyphenyl)-5-hydroxy-4-oxo-3,4-dihydro-2H-1-benzopyran-7-yl)oxy]-3,4,5-trihydroxyoxane-2-carboxylic acid	6.64378	-	-	-	559.087	613.504	-	-	-	-
POS05902	3.81468e+06	5.53925e+06	6.018e+06	8.30922e+06	4.03224e+06	821603	769508	741277	959223	294020	5.54268e+06	717126	-2.95028	0.000363554	0.0136778	1.41925			Wedelolactone	-0.934928	-	-	-	559.087	315.253	-	-	-	-
POS06043	9.19306e+06	2.43947e+07	188372	1.08111e+07	1.60402e+07	84681.2	80478.5	0	3.72837e+06	2.46263e+06	1.21255e+07	1.27123e+06	-3.25374	0.0283713	0.21221	1.89919					-	-	-	554.7	926.269	-	-	-	-
POS06133	1.48029e+07	3.58777e+06	1.2705e+07	8.0567e+06	1.69151e+07	1.68826e+07	1.95795e+07	1.53067e+07	1.57883e+07	1.99633e+07	1.12135e+07	1.75041e+07	0.642457	0.0413287	0.262969	1.39153					-	-	-	551.876	217.12	-	-	-	-
POS06211	1.61521e+06	8.30014e+07	8.75533e+07	2.49103e+06	1.64365e+06	1.17213e+08	1.14323e+08	1.00147e+08	9.48771e+07	1.04924e+08	3.52609e+07	1.06297e+08	1.59195	0.00928812	0.111719	5.08375			Trifluoromethanesulfonic acid	16.9744	-	-	-	549.066	151.087	-	-	-	-
POS06314	3.23392e+07	1.97935e+07	7.9174e+07	4.96117e+07	1.41755e+07	8.33923e+07	8.55513e+07	5.74243e+07	8.67351e+07	7.0941e+07	3.90188e+07	7.68088e+07	0.977103	0.0197409	0.174432	3.62993					-	-	-	544.966	140.082	-	-	-	-
POS06315	4.02186e+06	5.51956e+06	8.03947e+06	7.41637e+06	1.42119e+06	2.01254e+07	7.99106e+06	1.01333e+07	8.93253e+06	1.96552e+07	5.28369e+06	1.33675e+07	1.33911	0.0250986	0.196855	1.59545					-	-	-	544.83	107.061	-	-	-	-
POS06337	9.75091e+06	5.61347e+06	1.27153e+07	1.14302e+07	1.9301e+07	2.07444e+07	1.72753e+07	1.39577e+07	1.60429e+07	2.40052e+07	1.17622e+07	1.84051e+07	0.64595	0.0484879	0.285278	1.38688					-	-	-	544.079	70.066	-	-	-	-
POS06339	2.44897e+06	2.39291e+06	2.68839e+06	521716	714775	4.19373e+06	8.87178e+06	1.13527e+07	3.37018e+06	3.6856e+06	1.75335e+06	6.2948e+06	1.84404	0.0268525	0.205328	1.21827					-	-	-	544.028	261.182	-	-	-	-
POS06421	1.14982e+07	1.15536e+07	1.2748e+07	1.207e+07	1.60607e+07	1.76993e+07	1.64754e+07	2.49029e+07	1.48182e+07	3.12843e+07	1.27861e+07	2.1036e+07	0.718282	0.0327741	0.231815	1.59425					-	-	-	541.423	193.145	-	-	-	-
POS06465	2.79609e+06	5.53158e+06	5.71166e+06	6.87345e+06	7.10085e+06	2.15502e+07	6.86192e+06	1.43316e+07	1.56711e+07	1.22896e+07	5.60272e+06	1.41409e+07	1.33567	0.00923305	0.111298	1.7085					-	-	-	540.963	193.109	-	-	-	-
POS06516	3.2809e+06	6.72922e+07	6.44449e+07	6.66764e+07	4.61869e+06	3.88303e+06	2.9968e+06	3.47748e+06	2.58545e+06	3.80017e+06	4.12626e+07	3.34859e+06	-3.62321	0.0376869	0.251414	3.38097					-	-	-	540.647	147.067	-	-	-	-
POS06541	5.61922e+06	5.49127e+06	6.19883e+06	5.45908e+06	8.39328e+06	1.50945e+06	926352	952028	6.91738e+06	1.95587e+06	6.23234e+06	2.45222e+06	-1.34569	0.0171842	0.161917	1.12288					-	-	-	540.596	168.096	-	-	-	-
POS06559	1.07496e+07	1.02312e+07	1.17434e+07	1.0575e+07	1.51686e+07	1.81116e+07	1.6589e+07	1.42125e+07	1.30722e+07	1.48305e+07	1.16936e+07	1.53632e+07	0.39376	0.0202362	0.175808	1.08615					-	-	-	540.564	127.062	-	-	-	-
POS06561	8.84012e+06	8.5922e+06	1.30206e+07	1.0075e+07	1.27195e+07	1.39427e+07	1.40617e+07	2.09237e+07	2.6622e+07	1.63196e+07	1.06495e+07	1.83739e+07	0.786875	0.0177043	0.164558	1.63258					-	-	-	540.562	525.375	-	-	-	-
POS06565	3.28427e+07	2.94309e+07	4.48797e+07	3.44586e+07	4.44512e+07	4.672e+07	1.01726e+08	7.1519e+07	9.11919e+07	5.70943e+07	3.72126e+07	7.36502e+07	0.984898	0.0093727	0.112417	3.69113					-	-	-	540.558	524.371	-	-	-	-
POS06587	4.34216e+06	2.25595e+06	2.43518e+06	6.97696e+06	4.94316e+06	1.13245e+07	1.18003e+07	6.2861e+06	8.02875e+06	5.98485e+06	4.19068e+06	8.6849e+06	1.05132	0.0174571	0.163496	1.22003					-	-	-	540.54	170.129	-	-	-	-
POS06635	1.01733e+07	1.25346e+07	1.09904e+07	1.15719e+07	1.44209e+07	2.43217e+07	1.4828e+07	1.39641e+07	1.93698e+07	1.58126e+07	1.19382e+07	1.76592e+07	0.564834	0.0229383	0.187709	1.33451					-	-	-	540.313	183.124	-	-	-	-
POS06669	1.73821e+07	1.48848e+07	9.9623e+06	1.69708e+07	2.17413e+07	1.93561e+07	2.3275e+07	2.60193e+07	3.36332e+07	2.47072e+07	1.61882e+07	2.53981e+07	0.649777	0.0159548	0.154786	1.76918					-	-	-	540.242	154.098	-	-	-	-
POS06700	3.65734e+06	441915	4.30511e+06	2.06117e+06	6.34279e+06	1.09378e+07	7.22165e+06	7.24203e+06	8.84611e+06	8.17976e+06	3.36167e+06	8.48547e+06	1.33582	0.00290937	0.0533977	1.39698					-	-	-	540.022	222.135	-	-	-	-
POS06704	2.86777e+07	2.69482e+07	2.87668e+07	2.82022e+07	3.71844e+07	4.29976e+07	3.96757e+07	3.94928e+07	3.40629e+07	3.74888e+07	2.99559e+07	3.87436e+07	0.371118	0.00570731	0.081223	1.775			p-Benzoquinone	-4.19324	-	-	-	540.009	109.102	-	-	-	-
POS06735	7.85914e+06	7.69881e+06	2.53736e+06	8.35384e+06	3.73429e+06	762526	2.9805e+06	528901	430448	2.18768e+06	6.03669e+06	1.37801e+06	-2.13117	0.00738458	0.0961473	1.30821					-	-	-	539.739	191.093	-	-	-	-
POS06745	2.0724e+07	1.95403e+07	2.15802e+07	2.84285e+06	2.89852e+07	2.61716e+06	2.20156e+06	2.10704e+06	2.93366e+06	2.27435e+06	1.87345e+07	2.42675e+06	-2.9486	0.00533154	0.0777104	2.4602					-	-	-	539.675	179.112	-	-	-	-
POS06754	4.1387e+06	4.02648e+06	3.25803e+06	3.49924e+06	4.66186e+06	4.79363e+06	5.01102e+06	8.56373e+06	8.35363e+06	7.89778e+06	3.91686e+06	6.92396e+06	0.821899	0.008563	0.106127	1.04125			3-(Phosphoacetylamido)-L-alanine	17.94	-	-	-	539.613	243.135	-	-	-	-
POS06767	5.03266e+06	423060	547531	5.40464e+06	6.7725e+06	1.09605e+07	6.34552e+06	8.25797e+06	4.43818e+06	8.04933e+06	3.63608e+06	7.6103e+06	1.06557	0.0482967	0.284617	1.04496					-	-	-	539.404	247.167	-	-	-	-
POS06786	9.32365e+06	1.32488e+07	9.88478e+06	1.5021e+07	2.07976e+07	2.04394e+07	2.35481e+07	1.99068e+07	2.33106e+07	2.56115e+07	1.36552e+07	2.25633e+07	0.724531	0.00504514	0.075487	1.81083					-	-	-	539.016	206.14	-	-	-	-
POS06948	1.3487e+08	3.71909e+07	1.13603e+08	3.2161e+07	1.06763e+08	2.68103e+07	3.93236e+07	1.38603e+07	1.94115e+07	3.70724e+07	8.49175e+07	2.72956e+07	-1.63739	0.028517	0.212939	4.22047			3,4,5-trihydroxy-6-{3,4,8,9,10-pentahydroxy-6-oxo-2-[5,6,12,13,14-pentahydroxy-4-(hydroxymethyl)-9-oxo-3,8-dioxatricyclo[8.4.0.0,]tetradeca-1(14),10,12-trien-11-yl]-6H-benzo[c]chromene-1-carbonyloxy}oxane-2-carboxylic acid	22.6288	-	-	-	534.254	809.589	-	-	-	-
POS06969	2.07553e+07	1.4419e+07	2.3083e+07	1.23552e+07	1.10945e+07	3.26473e+06	3.50315e+06	6.36834e+06	8.14348e+06	9.49098e+06	1.63414e+07	6.15413e+06	-1.4089	0.00512108	0.0760275	1.91147					-	-	-	534.082	746.606	-	-	-	-
POS07108	1.08915e+07	6.79164e+06	7.73087e+06	1.08975e+07	5.73912e+06	4.26803e+06	2.23835e+06	2.99075e+06	2.35341e+06	3.22087e+06	8.41011e+06	3.01428e+06	-1.48031	0.00134563	0.0316651	1.47352					-	-	-	528.253	650.439	-	-	-	-
POS07344	6.25725e+06	6.65307e+06	9.99338e+06	7.81931e+06	1.66792e+07	1.95056e+07	1.96093e+07	2.33009e+07	9.74178e+06	2.00995e+07	9.48044e+06	1.84514e+07	0.960704	0.0168389	0.159861	1.72083					-	-	-	517.624	546.353	-	-	-	-
POS07383	0	369294	0	268340	6.0491e+06	1.0626e+07	1.25582e+07	6.38048e+06	0	1.42701e+07	1.33735e+06	8.76695e+06	2.7127	0.0297621	0.218955	1.51557					-	-	-	517.136	811.667	-	-	-	-
POS07388	2.21893e+07	1.79847e+07	1.81433e+07	1.85198e+07	1.97882e+07	1.74262e+07	1.55016e+07	1.72779e+07	1.35414e+07	1.51568e+07	1.93251e+07	1.57808e+07	-0.292304	0.0104236	0.119567	1.13618					-	-	-	517.119	788.61	-	-	-	-
POS07455	3.59866e+07	1.92528e+07	2.18225e+07	3.14603e+07	4.11044e+07	6.37128e+07	5.23888e+07	4.34541e+07	9.11802e+07	4.11744e+07	2.99253e+07	5.83821e+07	0.964159	0.0216845	0.182176	3.05787					-	-	-	515.597	111.092	-	-	-	-
POS07482	1.40417e+07	1.05704e+07	7.10546e+06	1.25691e+07	1.88943e+07	1.60697e+07	1.94457e+07	2.24011e+07	1.5678e+07	2.64858e+07	1.26362e+07	2.00161e+07	0.663597	0.0304868	0.221937	1.50711					-	-	-	514.967	115.087	-	-	-	-
POS07487	1.10473e+07	1.09178e+07	1.15457e+07	1.03291e+07	1.59212e+07	1.64497e+07	1.59907e+07	1.57105e+07	1.34712e+07	1.56556e+07	1.19522e+07	1.54555e+07	0.370847	0.0149579	0.148683	1.07944					-	-	-	514.872	139.087	-	-	-	-
POS07514	1.30533e+07	1.15631e+07	6.61531e+06	1.12522e+07	1.8911e+07	2.46774e+07	1.88092e+07	1.75507e+07	1.32085e+07	1.90509e+07	1.2279e+07	1.86593e+07	0.603704	0.0455994	0.276995	1.32629			4-Nitrophenol	16.1976	-	-	-	514.336	140.118	-	-	-	-
POS07530	2.7076e+07	2.55566e+07	3.01567e+07	2.78963e+07	3.29937e+07	3.45511e+07	3.48405e+07	3.25558e+07	3.25144e+07	3.33832e+07	2.87358e+07	3.3569e+07	0.224279	0.00826055	0.103545	1.31906			Ruthenium	-24.6996	-	-	-	513.987	102.075	-	-	-	-
POS07531	7.39584e+07	6.99987e+07	7.39632e+07	6.7108e+07	9.64279e+07	1.0104e+08	1.08256e+08	9.50278e+07	8.19218e+07	1.10141e+08	7.62912e+07	9.92773e+07	0.379946	0.0134868	0.140236	2.79843					-	-	-	513.971	101.108	-	-	-	-
POS07546	6.8909e+06	4.58101e+06	5.46551e+06	9.14518e+06	1.14266e+07	1.16274e+07	1.51644e+07	1.47738e+07	9.1876e+06	1.34161e+07	7.50184e+06	1.28338e+07	0.774637	0.0125643	0.134075	1.35158			Se-Methylselenomethionine	-22.19	-	-	-	513.649	212.143	-	-	-	-
POS07566	1.84307e+06	2.4591e+06	3.19345e+06	1.42472e+06	1.58716e+06	5.77319e+06	6.00813e+06	4.87963e+06	7.24798e+06	6.28598e+06	2.1015e+06	6.03898e+06	1.52289	5.06065e-05	0.00393108	1.32264					-	-	-	513.329	539.39	-	-	-	-
POS07569	6.46843e+06	8.19491e+06	1.10572e+07	5.21502e+06	5.61101e+06	1.97176e+07	2.04343e+07	1.63635e+07	2.28304e+07	2.12243e+07	7.30932e+06	2.0114e+07	1.46039	2.89719e-05	0.00281165	2.39381					-	-	-	513.2	538.387	-	-	-	-
POS07589	683307	6.74128e+06	7.47716e+06	1.23685e+07	2.11087e+06	2.01382e+07	9.34197e+06	1.44417e+07	1.03251e+07	1.32769e+07	5.87622e+06	1.35048e+07	1.20051	0.0268334	0.205328	1.53505			Methyl methylthio selenide	2.31783	-	-	-	512.603	142.098	-	-	-	-
POS07751	5.96728e+06	5.65028e+06	5.18514e+06	8.78058e+06	4.751e+06	2.09109e+06	1.94654e+06	1.09663e+06	3.02142e+06	1.00313e+06	6.06686e+06	1.83176e+06	-1.72772	0.000730029	0.0208441	1.31779					-	-	-	506.159	557.441	-	-	-	-
POS07761	8.62231e+06	8.68264e+06	1.09984e+07	9.99169e+06	1.49014e+07	1.88067e+07	1.69682e+07	1.81077e+07	1.32218e+07	1.54223e+07	1.06393e+07	1.65053e+07	0.633529	0.00493905	0.0743278	1.46186					-	-	-	505.379	562.327	-	-	-	-
POS07774	5.85292e+07	5.76741e+07	7.00281e+07	6.56137e+07	9.75185e+07	1.24628e+08	1.19614e+08	1.13933e+08	1.2159e+08	9.93821e+07	6.98727e+07	1.1583e+08	0.729202	0.000661057	0.0195731	4.32578					-	-	-	504.745	546.353	-	-	-	-
POS07814	4.64039e+09	4.0555e+09	5.71898e+09	4.68196e+09	5.50033e+09	7.25547e+09	7.71263e+09	6.54158e+09	6.856e+09	6.31208e+09	4.91943e+09	6.93555e+09	0.495519	0.000918925	0.0244408	28.8177					-	-	-	502.112	524.37	-	-	-	-
POS07815	1.33606e+09	1.1671e+09	1.62836e+09	1.34391e+09	1.56721e+09	2.07159e+09	2.20098e+09	1.8558e+09	1.94978e+09	1.79741e+09	1.40853e+09	1.97511e+09	0.487748	0.000943579	0.0248348	15.2677					-	-	-	502.112	525.374	-	-	-	-
POS07816	2.44595e+08	2.11536e+08	2.9972e+08	2.44951e+08	2.87526e+08	3.80273e+08	4.02691e+08	3.41644e+08	3.5508e+08	3.31008e+08	2.57666e+08	3.62139e+08	0.491043	0.000979574	0.0254391	6.55102					-	-	-	502.112	526.377	-	-	-	-
POS07817	3.5429e+07	3.00183e+07	4.19255e+07	3.36129e+07	3.97524e+07	5.35009e+07	5.59106e+07	4.75684e+07	5.02322e+07	4.59626e+07	3.61476e+07	5.06349e+07	0.486232	0.000875432	0.0236653	2.44499					-	-	-	502.112	527.38	-	-	-	-
POS07821	2.45083e+06	1.60277e+06	3.22018e+06	1.91882e+06	6.60793e+06	9.35125e+06	9.47487e+06	4.74833e+06	4.11492e+06	6.62567e+06	3.16011e+06	6.86301e+06	1.11887	0.0330232	0.232612	1.06416					-	-	-	502.104	552.331	-	-	-	-
POS07823	1.85933e+07	1.62874e+07	2.78891e+07	1.98955e+07	3.97376e+07	5.59359e+07	6.33039e+07	4.47147e+07	3.63017e+07	5.34107e+07	2.44806e+07	5.07334e+07	1.0513	0.00325021	0.0572657	3.16535					-	-	-	502.104	1049.74	-	-	-	-
POS07829	6.26243e+07	5.35919e+07	9.37884e+07	6.51716e+07	1.31278e+08	1.8367e+08	2.04963e+08	1.4555e+08	1.23666e+08	1.74331e+08	8.12908e+07	1.66436e+08	1.0338	0.00291338	0.0534342	5.71975			TG(20:0/22:5(4Z,7Z,10Z,13Z,16Z)/24:1(15Z))	2.01975	-	-	-	501.817	1048.74	-	-	-	-
POS07830	1.18274e+08	1.02935e+08	1.81665e+08	1.24098e+08	2.3786e+08	3.40177e+08	3.7734e+08	2.66965e+08	2.37983e+08	3.22305e+08	1.52966e+08	3.08954e+08	1.01418	0.00230384	0.0459568	7.7975					-	-	-	501.803	1047.74	-	-	-	-
POS07973	681304	5.3011e+06	5.20078e+06	3.6206e+06	2.61247e+06	4.64872e+06	6.18395e+06	7.45473e+06	5.48454e+06	9.58251e+06	3.48325e+06	6.67089e+06	0.937445	0.0308679	0.223724	1.01271					-	-	-	496.598	113.071	-	-	-	-
POS07982	7.87873e+06	1.64132e+07	1.50407e+07	5.32993e+06	1.81939e+07	5.15764e+06	4.42789e+06	590790	7.11252e+06	4.30003e+06	1.25713e+07	4.31777e+06	-1.54177	0.0165512	0.158299	1.67023					-	-	-	496.437	804.553	-	-	-	-
POS07987	3.5434e+07	2.44727e+07	4.34153e+07	2.90131e+07	3.17567e+07	5.16051e+07	5.3526e+07	8.96257e+07	4.2638e+07	4.34366e+07	3.28183e+07	5.61663e+07	0.775202	0.0349899	0.240593	2.69658					-	-	-	496.404	95.061	-	-	-	-
POS08064	8.45851e+07	8.45816e+07	8.66895e+07	8.77072e+07	5.36163e+07	5.09361e+07	5.16185e+07	5.11229e+07	8.40873e+07	5.11187e+07	7.94359e+07	5.77767e+07	-0.459304	0.0470488	0.281226	2.47646					-	-	-	495.526	458.348	-	-	-	-
POS08070	2.312e+07	2.31441e+07	2.40284e+07	2.44577e+07	1.50034e+07	1.40105e+07	1.41125e+07	1.39191e+07	2.28359e+07	1.40283e+07	2.19507e+07	1.57813e+07	-0.476056	0.0381803	0.252948	1.34475					-	-	-	495.495	459.351	-	-	-	-
POS08101	9.02588e+06	8.3179e+06	1.13082e+07	7.48149e+06	1.92269e+06	4.54396e+06	3.36939e+06	1.39256e+06	5.90921e+06	1.55078e+06	7.61123e+06	3.35318e+06	-1.1826	0.0439924	0.271595	1.10303					-	-	-	495.137	772.584	-	-	-	-
POS08108	5.01197e+08	5.1986e+08	6.39341e+08	4.18798e+08	4.4999e+08	3.59136e+08	6.69915e+07	4.01922e+07	4.76362e+08	3.27224e+08	5.05837e+08	2.53981e+08	-0.993953	0.0274843	0.207991	8.92631					-	-	-	495.075	782.569	-	-	-	-
POS08148	8.18913e+06	8.45481e+06	6.08594e+06	7.76913e+06	7.0682e+06	8.08517e+06	3.64748e+06	2.2994e+06	2.90017e+06	602482	7.51344e+06	3.50694e+06	-1.09926	0.0162212	0.156353	1.1921					-	-	-	494.463	732.553	-	-	-	-
POS08155	1.12489e+07	2.88309e+07	1.60902e+07	2.45647e+07	5.97191e+06	6.3681e+06	3.85397e+06	3.00992e+06	1.25343e+07	5.14793e+06	1.73413e+07	6.18284e+06	-1.48787	0.0388742	0.255209	1.84458					-	-	-	494.283	746.606	-	-	-	-
POS08216	1.43239e+07	3.41498e+06	7.37663e+06	3.33155e+06	7.58662e+06	1.36446e+07	1.16202e+07	1.15254e+07	1.42159e+07	1.11262e+07	7.20674e+06	1.24265e+07	0.785996	0.037666	0.251403	1.27245					-	-	-	493.012	762.592	-	-	-	-
POS08217	4.75254e+06	3.84816e+06	5.03099e+06	5.20498e+06	5.93232e+06	2.45129e+06	2.1057e+06	2.79261e+06	2.38289e+06	2.49766e+06	4.9538e+06	2.44603e+06	-1.01809	0.000107393	0.00630301	1.0421			(2,3-Dihydroxybenzoyl)adenylate	-6.73526	-	-	-	493.012	484.33	-	-	-	-
POS08242	3.04416e+07	2.23388e+07	3.07548e+07	3.24999e+07	3.52621e+07	1.56966e+07	1.30018e+07	1.66785e+07	1.51333e+07	1.62663e+07	3.02594e+07	1.53553e+07	-0.978647	0.000165748	0.00837011	2.52742					-	-	-	492.575	483.328	-	-	-	-
POS08267	1.84771e+07	1.53767e+07	2.39798e+07	1.71474e+07	1.85794e+07	2.63009e+07	2.90732e+07	2.75317e+07	2.89854e+07	2.34415e+07	1.87121e+07	2.70665e+07	0.532542	0.00153068	0.0350016	1.85274					-	-	-	491.798	184.074	-	-	-	-
POS08277	2.96528e+08	2.49061e+08	3.97888e+08	2.75807e+08	3.34424e+08	5.02326e+08	5.30017e+08	4.16762e+08	4.86017e+08	4.35297e+08	3.10742e+08	4.74084e+08	0.609426	0.00119649	0.0290111	8.19147					-	-	-	491.634	525.374	-	-	-	-
POS08278	2.03939e+07	1.94343e+07	2.76678e+07	1.98777e+07	3.2509e+07	3.86794e+07	3.78647e+07	3.68115e+07	3.29355e+07	3.56915e+07	2.39765e+07	3.63965e+07	0.602177	0.00217676	0.0444627	2.20027					-	-	-	491.634	546.353	-	-	-	-
POS08280	7.51201e+06	6.35629e+06	1.00256e+07	6.84437e+06	8.47777e+06	1.24034e+07	1.35718e+07	1.05783e+07	1.19223e+07	1.10717e+07	7.8432e+06	1.19095e+07	0.602601	0.00124589	0.0298325	1.2925					-	-	-	491.631	527.38	-	-	-	-
POS08281	5.38995e+07	4.44771e+07	7.23597e+07	5.01523e+07	5.96882e+07	9.0033e+07	9.61923e+07	7.48822e+07	8.74966e+07	7.88598e+07	5.61154e+07	8.54928e+07	0.607407	0.00135048	0.0317045	3.46868					-	-	-	491.63	526.377	-	-	-	-
POS08300	313157	246507	163300	333996	4.93296e+06	6.86969e+06	5.02091e+06	5.42818e+06	4.59043e+06	3.97635e+06	1.19798e+06	5.17711e+06	2.11154	0.00540844	0.0785279	1.19519			Deamino-D+	15.0097	-	-	-	491.164	666.435	-	-	-	-
POS08341	2.39746e+07	2.30902e+07	2.80469e+07	2.90529e+07	1.96565e+07	1.7303e+07	2.41519e+07	2.09466e+07	1.65908e+07	1.52482e+07	2.47642e+07	1.88481e+07	-0.393838	0.0367226	0.247482	1.32044					-	-	-	488.796	482.361	-	-	-	-
POS08366	7.11632e+06	2.27917e+06	4.22309e+06	3.69067e+06	9.1205e+06	1.18924e+07	1.02159e+07	9.03118e+06	6.81929e+06	8.891e+06	5.28595e+06	9.36996e+06	0.82588	0.0257717	0.199665	1.12907			7-Demethylmitomycin B	8.02392	-	-	-	488.115	322.295	-	-	-	-
POS08515	4.08114e+06	4.01057e+06	5.02635e+06	6.11631e+06	4.55777e+06	1.52858e+06	2.25626e+06	737038	2.0053e+06	651489	4.75843e+06	1.43573e+06	-1.7287	0.000171048	0.00849163	1.18511					-	-	-	484.632	531.426	-	-	-	-
POS08670	4.97828e+06	1.35766e+06	5.61223e+06	1.92178e+06	4.82785e+06	1.17576e+07	9.19671e+06	3.4769e+06	5.99153e+06	7.55127e+06	3.73956e+06	7.5948e+06	1.02214	0.0479589	0.28353	1.06524					-	-	-	480.81	201.976	-	-	-	-
POS08794	1.36827e+08	1.11377e+08	7.94133e+07	9.88877e+07	1.1347e+08	5.53874e+07	6.25874e+07	8.85425e+06	7.84111e+07	5.5216e+07	1.07995e+08	5.20912e+07	-1.05185	0.00569488	0.081223	4.55209					-	-	-	476.482	783.573	-	-	-	-
POS08872	8.47786e+06	5.76273e+06	1.04412e+07	8.70653e+06	5.49459e+06	8.23889e+06	1.59164e+07	1.05531e+07	1.54747e+07	9.95534e+06	7.77657e+06	1.20277e+07	0.629152	0.0468109	0.2806	1.17027					-	-	-	475.269	532.338	-	-	-	-
POS09148	1.45965e+07	8.06448e+06	1.05679e+07	1.67385e+06	2.65825e+07	2.97934e+07	2.43256e+07	3.62559e+07	1.79463e+07	1.83968e+07	1.22971e+07	2.53436e+07	1.04331	0.0424936	0.266453	1.94689					-	-	-	468.04	303.232	-	-	-	-
POS09253	5.29467e+07	5.46621e+07	6.03134e+07	5.21962e+07	5.13712e+07	7.9596e+07	1.04046e+08	5.43843e+07	8.92554e+07	6.00543e+07	5.42979e+07	7.74672e+07	0.512688	0.0377512	0.251652	2.71785					-	-	-	466.687	510.356	-	-	-	-
POS09254	1.4838e+07	1.50583e+07	1.65999e+07	1.4158e+07	1.41379e+07	2.16872e+07	2.81351e+07	1.48501e+07	2.45946e+07	1.64442e+07	1.49584e+07	2.11422e+07	0.499169	0.039578	0.257634	1.40006			3,4,5-trihydroxy-6-[2,3,4-trihydroxy-5-(3,5,7-trihydroxy-4-oxo-4H-chromen-2-yl)phenoxy]oxane-2-carboxylic acid	-15.8539	-	-	-	466.687	511.359	-	-	-	-
POS09272	4.30233e+07	4.02388e+07	4.81325e+07	4.94483e+07	3.86249e+07	3.56879e+07	4.33194e+07	3.73197e+07	3.38112e+07	2.68635e+07	4.38936e+07	3.54003e+07	-0.310247	0.0374872	0.250427	1.58637			Cycloprothrin	3.59478	-	-	-	466.166	483.364	-	-	-	-
POS09370	5.14534e+07	1.75162e+06	5.20737e+07	1.92016e+06	3.16254e+07	8.43997e+07	1.04857e+08	5.40504e+07	5.23391e+07	4.14449e+07	2.77649e+07	6.74182e+07	1.27988	0.0405673	0.260755	3.51914			6-{[6,7,11,12,13,22,23-heptahydroxy-3,16-dioxo-21-(3,4,5-trihydroxybenzoyloxy)-2,17,20-trioxatetracyclo[17.3.1.0tricosa-4,6,8,10,12,14-hexaen-8-yl]oxy}-3,4,5-trihydroxyoxane-2-carboxylic acid	21.9463	-	-	-	463.051	811.604	-	-	-	-
POS09454	9.00864e+06	7.26918e+06	5.98236e+06	8.47601e+06	7.28016e+06	5.93952e+06	3.82348e+06	4.29252e+06	1.71082e+06	6.6453e+06	7.60327e+06	4.48233e+06	-0.762372	0.0151135	0.149723	1.05406					-	-	-	461.988	175.123	-	-	-	-
POS09522	2.62049e+07	2.44514e+07	2.58496e+07	2.57494e+07	2.58124e+07	2.3662e+07	2.29185e+07	2.09279e+07	2.36498e+07	2.32085e+07	2.56135e+07	2.28733e+07	-0.163238	0.00163967	0.036793	1.03946			Nedocromil	-2.17949	-	-	-	460.108	372.347	-	-	-	-
POS09580	3.77261e+06	2.25445e+06	6.56979e+06	6.45987e+06	4.26184e+06	498384	575154	588863	617034	517225	4.66371e+06	559332	-3.0597	0.00109046	0.0272986	1.27568					-	-	-	459.055	431.316	-	-	-	-
POS09584	2.349e+07	1.84801e+07	1.54994e+07	1.8572e+07	2.7829e+07	2.99189e+07	2.90394e+07	2.51601e+07	2.25537e+07	2.77249e+07	2.07741e+07	2.68794e+07	0.371714	0.0443934	0.2724	1.31752					-	-	-	459.011	139.988	-	-	-	-
POS09650	5.21592e+06	3.81299e+06	5.29299e+06	6.56226e+06	6.33663e+06	2.72561e+06	2.63337e+06	2.75191e+06	2.31512e+06	2.55727e+06	5.44416e+06	2.59666e+06	-1.06805	0.000429117	0.0150737	1.09241					-	-	-	458.085	481.312	-	-	-	-
POS09651	2.09903e+07	1.48378e+07	2.05331e+07	2.54109e+07	2.44027e+07	1.08661e+07	1.04415e+07	1.11106e+07	9.70161e+06	1.02762e+07	2.1235e+07	1.04792e+07	-1.01891	0.000432308	0.0150737	2.12219					-	-	-	458.078	480.309	-	-	-	-
POS09783	2.26272e+07	2.35085e+07	2.41209e+07	2.3325e+07	2.30109e+07	1.95746e+07	2.06947e+07	2.02732e+07	2.24037e+07	1.92132e+07	2.33185e+07	2.04319e+07	-0.190653	0.00148664	0.0342017	1.0576					-	-	-	453.01	519.325	-	-	-	-
POS09787	1.40468e+07	1.4165e+07	1.68744e+07	1.37859e+07	1.61677e+07	2.33614e+07	2.47051e+07	2.33996e+07	1.93612e+07	1.87104e+07	1.50079e+07	2.19075e+07	0.545701	0.000947896	0.0248609	1.67442			dTDP-L-mycarose	-7.16122	-	-	-	452.621	547.36	-	-	-	-
POS09789	4.61837e+07	4.56552e+07	5.50529e+07	4.43947e+07	5.14524e+07	7.50365e+07	7.78672e+07	7.46783e+07	6.31642e+07	6.07078e+07	4.85478e+07	7.02908e+07	0.53393	0.000642825	0.019249	2.99444					-	-	-	452.341	546.356	-	-	-	-
POS09795	3.20705e+06	3.28888e+06	3.70075e+06	3.20026e+06	3.31711e+06	1.68355e+07	1.88804e+07	2.99643e+06	3.189e+06	1.54608e+07	3.34281e+06	1.14724e+07	1.77904	0.0469768	0.281105	1.54599					-	-	-	452.002	184.069	-	-	-	-
POS09858	2.25749e+09	2.21974e+09	2.35892e+09	2.39543e+09	2.49783e+09	1.70952e+09	1.82469e+09	2.0629e+09	2.35143e+09	1.9617e+09	2.34588e+09	1.98205e+09	-0.243138	0.0167679	0.159588	10.9704			3,4,5-trihydroxy-6-{3,4,8,9,10-pentahydroxy-6-oxo-6H-benzo[c]chromene-1-carbonyloxy}oxane-2-carboxylic acid	3.9947	-	-	-	451.077	497.342	-	-	-	-
POS09917	4.81485e+06	5.02071e+06	5.20058e+06	4.96963e+06	4.32533e+06	3.85025e+06	182262	136678	342857	4.2865e+06	4.86622e+06	1.75971e+06	-1.46746	0.0117849	0.129104	1.05636					-	-	-	447.173	154.967	-	-	-	-
POS09951	3.88775e+06	3.34087e+06	3.36106e+06	4.63976e+06	4.86745e+06	1.43946e+06	1.33043e+06	1.68048e+06	1.69566e+06	1.67246e+06	4.01938e+06	1.5637e+06	-1.36201	6.74325e-05	0.00465002	1.03901					-	-	-	446.633	456.299	-	-	-	-
POS09964	2.45112e+07	2.08716e+07	2.12653e+07	2.99633e+07	3.00011e+07	9.69543e+06	9.04903e+06	1.04315e+07	1.03377e+07	9.9592e+06	2.53225e+07	9.89458e+06	-1.35571	6.08504e-05	0.00437907	2.60667			1-(5'-Phosphoribosyl)-5-amino-4-(N-succinocarboxamide)-imidazole	12.8398	-	-	-	446.598	455.296	-	-	-	-
POS09967	3.61997e+06	3.53371e+06	2.8097e+06	4.3109e+06	3.82774e+06	1.18653e+06	1.08963e+06	1.41803e+06	1.5239e+06	1.3976e+06	3.6204e+06	1.32314e+06	-1.45219	1.90322e-05	0.00224402	1.01456					-	-	-	446.589	476.276	-	-	-	-
POS10053	2.46161e+07	2.99847e+07	2.4455e+07	3.31912e+07	2.39217e+07	4.77133e+07	5.20959e+07	3.08867e+07	3.77834e+07	3.8364e+07	2.72338e+07	4.13687e+07	0.603142	0.0100536	0.117264	2.23289					-	-	-	444.647	570.356	-	-	-	-
POS10054	8.05983e+06	9.83635e+06	8.02592e+06	1.07685e+07	7.87969e+06	1.55703e+07	1.50678e+07	1.01558e+07	1.25813e+07	1.26728e+07	8.91405e+06	1.32096e+07	0.567433	0.00543608	0.0788425	1.25437					-	-	-	444.645	571.359	-	-	-	-
POS10126	3.61932e+07	3.74219e+07	4.00758e+07	4.21206e+07	3.87093e+07	3.17579e+07	3.28506e+07	3.41652e+07	3.81991e+07	3.0212e+07	3.89042e+07	3.34369e+07	-0.218481	0.0124542	0.133286	1.3653					-	-	-	442.63	518.322	-	-	-	-
POS10162	1.47439e+07	8.8264e+06	8.29414e+06	9.32189e+06	1.18116e+07	3.68742e+06	8.12081e+06	2.80048e+06	2.63179e+06	8.30806e+06	1.05996e+07	5.10971e+06	-1.05269	0.0140157	0.143088	1.37029					-	-	-	441.757	694.386	-	-	-	-
POS10331	1.96816e+07	6.71484e+07	1.93108e+07	6.01764e+07	6.85718e+07	1.50452e+07	4.64e+06	4.28234e+06	1.22165e+07	7.1407e+06	4.69778e+07	8.66495e+06	-2.43872	0.0103989	0.119462	3.7614					-	-	-	435.999	783.574	-	-	-	-
POS10338	8.37661e+06	6.02031e+06	7.13322e+06	6.4533e+06	5.01054e+06	8.58713e+06	8.9851e+06	1.07727e+07	8.51094e+06	1.10574e+07	6.59879e+06	9.58265e+06	0.538222	0.00532987	0.0777104	1.06212					-	-	-	435.863	567.326	-	-	-	-
POS10365	1.57307e+06	1.33422e+06	2.22115e+06	1.15809e+06	1.84403e+06	4.86047e+06	5.76061e+06	3.56188e+06	3.48226e+06	4.71268e+06	1.62611e+06	4.47558e+06	1.46065	0.000294326	0.011938	1.09985					-	-	-	435.373	300.633	-	-	-	-
POS10374	1.02957e+09	9.94449e+08	1.20801e+09	8.26205e+08	8.78606e+08	2.37442e+09	2.60714e+09	1.705e+09	2.10734e+09	1.86479e+09	9.87368e+08	2.13174e+09	1.11037	0.000195754	0.00914121	22.1811					-	-	-	435.341	544.339	-	-	-	-
POS10377	6.05938e+07	5.91064e+07	7.20126e+07	4.82667e+07	5.14116e+07	1.36441e+08	1.51723e+08	9.98116e+07	1.24139e+08	1.09425e+08	5.82782e+07	1.24308e+08	1.09289	0.000187663	0.00893038	5.33502					-	-	-	435.339	546.346	-	-	-	-
POS10378	8.44137e+06	8.20824e+06	1.0448e+07	7.04819e+06	7.48452e+06	1.98247e+07	2.18277e+07	1.44981e+07	1.79466e+07	1.54013e+07	8.32607e+06	1.78997e+07	1.10423	0.000194622	0.00914121	2.03014					-	-	-	435.339	547.349	-	-	-	-
POS10379	3.24119e+08	3.12504e+08	3.82577e+08	2.57959e+08	2.77451e+08	7.37335e+08	8.08138e+08	5.32165e+08	6.59321e+08	5.81562e+08	3.10922e+08	6.63704e+08	1.09399	0.000195576	0.00914121	12.3185			dTDP-3-methyl-4-oxo-2,6-dideoxy-L-allose	-10.7235	-	-	-	435.339	545.342	-	-	-	-
POS10395	3.81392e+06	3.43384e+06	9.89847e+06	3.9553e+06	4.27041e+06	4.2658e+06	1.2186e+07	1.11801e+07	1.00098e+07	1.15192e+07	5.07439e+06	9.83217e+06	0.954276	0.0351977	0.241203	1.26078					-	-	-	435.055	84.0581	-	-	-	-
POS10436	9.5807e+06	9.58022e+06	9.61669e+06	1.03604e+07	9.12344e+06	6.70953e+06	6.40717e+06	7.75004e+06	8.31965e+06	6.05167e+06	9.65229e+06	7.04761e+06	-0.453737	0.000547177	0.017517	1.03522					-	-	-	434.597	558.297	-	-	-	-
POS10437	1.37808e+07	1.42266e+07	1.46787e+07	1.56089e+07	1.41482e+07	1.00958e+07	1.08453e+07	1.20355e+07	1.25825e+07	9.93182e+06	1.44886e+07	1.10982e+07	-0.384597	0.000546646	0.017517	1.17678					-	-	-	434.59	543.326	-	-	-	-
POS10440	4.8218e+07	4.98572e+07	5.09694e+07	5.37821e+07	4.93009e+07	3.70315e+07	3.54734e+07	4.29395e+07	4.65195e+07	3.44019e+07	5.04255e+07	3.92732e+07	-0.36061	0.00221828	0.0449286	2.08147					-	-	-	434.428	542.322	-	-	-	-
POS10446	1.5739e+08	1.27228e+08	2.02496e+08	1.87966e+08	1.53019e+08	2.50398e+08	2.84166e+08	1.93095e+08	1.86671e+08	2.74809e+08	1.6562e+08	2.37828e+08	0.522042	0.0179698	0.166468	4.97763					-	-	-	433.82	568.339	-	-	-	-
POS10447	5.19282e+07	4.21297e+07	6.71218e+07	6.12889e+07	5.14144e+07	8.33173e+07	9.41954e+07	6.36656e+07	6.14595e+07	8.83927e+07	5.47766e+07	7.82061e+07	0.513721	0.0180983	0.166801	2.83373					-	-	-	433.82	569.343	-	-	-	-
POS10448	9.6825e+06	7.94428e+06	1.13342e+07	1.19451e+07	9.6193e+06	1.58486e+07	1.80697e+07	1.18489e+07	1.17784e+07	1.683e+07	1.01051e+07	1.48751e+07	0.557819	0.0121135	0.131119	1.29828					-	-	-	433.793	570.346	-	-	-	-
POS10484	2.77635e+07	1.88317e+07	4.38226e+07	4.44442e+07	3.34127e+07	1.68242e+07	1.55211e+07	1.73062e+07	1.55087e+07	1.87805e+07	3.3655e+07	1.67881e+07	-1.00338	0.00886805	0.108382	2.43666					-	-	-	432.185	502.293	-	-	-	-
POS10485	7.5417e+06	4.80914e+06	1.14502e+07	1.24463e+07	9.01157e+06	4.51568e+06	4.16031e+06	4.60349e+06	4.61337e+06	5.3372e+06	9.05176e+06	4.64601e+06	-0.962207	0.0129168	0.136077	1.22563					-	-	-	432.185	503.296	-	-	-	-
POS10565	3.90084e+06	2.0947e+06	3.70163e+06	8.36665e+06	3.82611e+06	1.07594e+06	992727	1.0215e+06	1.14861e+06	1.23584e+06	4.37799e+06	1.09492e+06	-1.99944	0.0142382	0.144086	1.06529					-	-	-	430.868	527.297	-	-	-	-
POS10566	1.34018e+07	6.92286e+06	1.42208e+07	2.81551e+07	1.25181e+07	3.54254e+06	3.54161e+06	3.54653e+06	3.58988e+06	4.87582e+06	1.50437e+07	3.81928e+06	-1.97779	0.0129763	0.136432	1.97299					-	-	-	430.866	526.293	-	-	-	-
POS10663	5.4424e+06	5.64781e+06	7.94386e+06	5.45335e+06	4.26528e+06	8.84006e+06	9.5005e+06	9.01884e+06	9.37596e+06	8.38806e+06	5.75054e+06	9.02469e+06	0.650179	0.000845871	0.0231534	1.17326			CDP-glucose	-2.75787	-	-	-	429.063	566.323	-	-	-	-
POS11027	2.41406e+07	2.28239e+07	2.30679e+07	3.51122e+07	2.70815e+07	1.75193e+07	1.74161e+07	2.16361e+07	1.85063e+07	1.48612e+07	2.64452e+07	1.79878e+07	-0.555987	0.0104334	0.119567	1.74475					-	-	-	420.764	495.328	-	-	-	-
POS11030	9.10952e+07	8.61295e+07	8.78365e+07	1.31507e+08	1.03056e+08	6.73022e+07	6.62268e+07	8.09733e+07	6.96381e+07	5.6202e+07	9.99247e+07	6.80685e+07	-0.553855	0.00908976	0.110124	3.40597					-	-	-	420.756	494.324	-	-	-	-
POS11155	1.59405e+07	1.49563e+07	2.10039e+07	1.64731e+07	1.92679e+07	1.29897e+07	1.22206e+07	1.49929e+07	1.49516e+07	1.14171e+07	1.75283e+07	1.33144e+07	-0.396703	0.013565	0.140661	1.19238					-	-	-	416.804	518.325	-	-	-	-
POS11227	2.91386e+06	2.57998e+06	4.06311e+06	2.68967e+06	3.99891e+06	6.72234e+06	5.38214e+06	7.67849e+06	8.73537e+06	4.91108e+06	3.2491e+06	6.68588e+06	1.04108	0.0022498	0.0452547	1.16144					-	-	-	414.775	542.325	-	-	-	-
POS11321	8.68433e+07	9.13525e+07	9.50946e+07	7.45233e+07	9.12991e+07	7.03431e+07	7.21104e+07	8.02636e+07	7.45487e+07	7.24963e+07	8.78226e+07	7.39524e+07	-0.247995	0.00807195	0.101982	2.21783					-	-	-	409.422	122.097	-	-	-	-
POS11366	2.14277e+07	1.58081e+07	1.79031e+07	1.86052e+07	2.13192e+07	1.49347e+07	1.33619e+07	1.90394e+07	1.03144e+07	1.15164e+07	1.90127e+07	1.38334e+07	-0.45881	0.0236939	0.190824	1.31702					-	-	-	408.785	416.215	-	-	-	-
POS11378	2.32801e+07	1.73088e+07	2.01568e+07	2.05925e+07	2.64924e+07	1.88238e+07	1.71033e+07	1.76692e+07	1.13065e+07	1.41325e+07	2.15661e+07	1.58071e+07	-0.448197	0.0237709	0.191173	1.39271					-	-	-	408.772	433.242	-	-	-	-
POS11434	9.75339e+06	7.21876e+06	9.40668e+06	1.53384e+07	8.28865e+06	4.23281e+06	5.18487e+06	4.52773e+06	4.50818e+06	3.66923e+06	1.00012e+07	4.42456e+06	-1.17656	0.00450982	0.0702707	1.44549					-	-	-	407.91	469.312	-	-	-	-
POS11439	8.20561e+06	7.55975e+06	6.945e+06	7.86782e+06	8.4455e+06	5.72147e+06	6.24067e+06	737789	4.97863e+06	2.59904e+06	7.80474e+06	4.05552e+06	-0.944463	0.00803931	0.101738	1.16491					-	-	-	407.845	783.574	-	-	-	-
POS11466	3.4546e+07	2.93437e+07	3.91685e+07	6.40587e+07	3.39463e+07	1.77966e+07	2.11762e+07	1.88651e+07	1.84842e+07	1.54069e+07	4.02126e+07	1.83458e+07	-1.1322	0.00796816	0.101177	2.80761					-	-	-	406.808	468.309	-	-	-	-
POS11598	6.07677e+06	6.00961e+06	5.64626e+06	1.30677e+07	5.8671e+06	3.00184e+06	2.85923e+06	1.53034e+06	3.52834e+06	1.9849e+06	7.33348e+06	2.58093e+06	-1.50661	0.0124111	0.133085	1.29262					-	-	-	401.346	585.271	-	-	-	-
POS12120	9.33671e+07	9.52645e+07	1.02945e+08	9.8354e+07	9.77622e+07	8.97675e+07	9.32889e+07	9.4143e+07	9.34943e+07	8.6258e+07	9.75386e+07	9.13903e+07	-0.093931	0.0235468	0.190068	1.38778			Flutriafol	23.6341	-	-	-	392.531	302.305	-	-	-	-
POS12140	3.60865e+06	6.30256e+06	3.69872e+06	5.47987e+06	2.1104e+06	973877	784088	1.7001e+06	525283	476590	4.24004e+06	891987	-2.24898	0.00253607	0.0490337	1.14521					-	-	-	392.215	391.285	-	-	-	-
POS12179	2.27797e+06	2.60496e+06	1.90384e+06	5.32567e+06	1.84853e+06	30300.2	55003.9	153902	8687.21	17611.4	2.79219e+06	53100.9	-5.71652	0.00290153	0.0533279	1.03315			Brevifolincarboxylic acid 9-sulfate	17.5703	-	-	-	391.474	373.275	-	-	-	-
POS12464	4.11698e+06	3.67524e+06	5.49778e+06	5.63073e+06	2.49999e+06	444548	822268	1.38401e+06	181671	139327	4.28414e+06	594364	-2.84959	0.000380706	0.0140926	1.23252					-	-	-	382.045	358.282	-	-	-	-
POS12484	1.55563e+07	1.39311e+07	2.07851e+07	2.18299e+07	9.55532e+06	1.79222e+06	3.30169e+06	5.58493e+06	707006	587096	1.63316e+07	2.39459e+06	-2.76981	0.000457602	0.0155945	2.38951			2-O-beta-D-Glucopyranuronosyl-D-mannose	-21.6513	-	-	-	381.718	357.28	-	-	-	-
POS12522	2.96057e+06	2.86638e+06	1.63956e+07	3.44755e+06	2.41962e+06	4.48821e+07	2.75547e+07	6.91974e+06	1.76183e+07	3.35529e+07	5.61794e+06	2.61055e+07	2.21624	0.0197936	0.174477	2.60161					-	-	-	381.501	84.0644	-	-	-	-
POS12564	1.85448e+07	1.74288e+07	1.71006e+07	1.62204e+07	2.1706e+07	4.92133e+07	6.07016e+07	6.47247e+07	1.83722e+07	5.44624e+07	1.82001e+07	4.94948e+07	1.44333	0.00536912	0.0781288	3.39199					-	-	-	381.294	101.071	-	-	-	-
POS12565	308762	189619	259172	287471	82933.8	2.55009e+06	2.50411e+06	2.6887e+06	2.88571e+06	2.41536e+06	225592	2.60879e+06	3.5316	5.186e-09	1.52186e-05	1.04998			2-Oxoadipate	5.77489	-	-	-	381.286	161.133	-	-	-	-
POS12665	3.35348e+06	1.95201e+06	3.1202e+06	294492	3.6763e+06	1.32966e+07	8.80729e+06	1.54067e+07	2.56217e+06	7.82745e+06	2.4793e+06	9.58003e+06	1.9501	0.0158004	0.153888	1.52953			ADP-ribose	22.0664	-	-	-	377.834	560.335	-	-	-	-
POS12699	5.75487e+06	3.9073e+06	4.51859e+06	1.34017e+07	4.06099e+06	51223	114609	85018.2	9190.98	15507.9	6.32869e+06	55109.9	-6.84345	0.00820508	0.103094	1.5092			Thiamine(1+) Diphosphate(1-)	-8.97295	-	-	-	375.863	425.309	-	-	-	-
POS12704	2.85473e+06	2.83093e+06	2.45219e+06	3.86779e+06	2.69044e+06	295606	431683	399912	47658.1	141541	2.93922e+06	263280	-3.48076	5.73146e-06	0.00110492	1.09877					-	-	-	375.843	488.269	-	-	-	-
POS12708	3.2297e+06	3.52247e+06	2.90058e+06	4.7782e+06	2.57633e+06	206490	346737	633111	31491.7	117663	3.40146e+06	267099	-3.67071	4.48578e-05	0.00363417	1.17373			3'-phosphonato-5'-adenylyl Sulfate(4-)	7.5656	-	-	-	375.842	504.241	-	-	-	-
POS12714	3.02795e+06	2.98614e+06	2.63423e+06	4.18057e+06	2.76423e+06	252706	323816	315785	25793.7	139088	3.11862e+06	211438	-3.8826	6.57265e-06	0.00116588	1.1442					-	-	-	375.813	493.248	-	-	-	-
POS12722	9.89183e+06	9.76465e+06	9.00221e+06	1.29175e+07	8.56111e+06	664480	969990	719892	48859.7	247431	1.00275e+07	530131	-4.24146	1.93791e-06	0.000564625	2.07516					-	-	-	375.793	440.337	-	-	-	-
POS12723	2.81209e+06	2.76267e+06	2.47892e+06	3.59811e+06	2.30475e+06	184092	224343	183907	4891.98	45805.7	2.79131e+06	128608	-4.43989	2.48779e-06	0.000645939	1.09798					-	-	-	375.782	441.341	-	-	-	-
POS12730	2.64788e+06	2.70381e+06	1.93401e+06	5.87873e+06	2.21429e+06	14821.6	38195.6	51760.1	0	4475.47	3.07574e+06	21850.6	-7.13712	0.00272082	0.0512186	1.09354					-	-	-	375.711	431.277	-	-	-	-
POS12736	7.32574e+07	7.20097e+07	5.4922e+07	1.41476e+08	6.07574e+07	1.63383e+06	2.18534e+06	3.07382e+06	456458	852169	8.04844e+07	1.64032e+06	-5.61666	0.000999364	0.0258008	5.67801					-	-	-	375.643	355.263	-	-	-	-
POS12737	4.85394e+06	4.64171e+06	3.39302e+06	1.09749e+07	4.09408e+06	9861.61	29828.4	16470.9	0	0	5.59153e+06	11232.2	-8.95946	0.00355826	0.0607479	1.46774					-	-	-	375.627	855.535	-	-	-	-
POS12741	1.11098e+08	1.1083e+08	8.58334e+07	1.9933e+08	9.27069e+07	4.55772e+06	5.92077e+06	5.73677e+06	909828	2.18756e+06	1.1996e+08	3.86253e+06	-4.95686	0.000471059	0.0159298	6.9759			Thiamin diphosphate	-0.104333	-	-	-	375.575	426.322	-	-	-	-
POS12744	1.89364e+07	1.88676e+07	1.44557e+07	3.6625e+07	1.57883e+07	406913	530906	727098	96654.9	211161	2.09346e+07	394547	-5.72955	0.000918682	0.0244408	2.90236					-	-	-	375.558	356.267	-	-	-	-
POS12745	9.84466e+07	9.52421e+07	7.27534e+07	1.869e+08	8.21348e+07	2.36797e+06	3.32579e+06	4.09242e+06	591273	1.31376e+06	1.07095e+08	2.33824e+06	-5.51733	0.000914741	0.0244032	6.55612			Brevifolincarboxylic acid 9-sulfate	15.3063	-	-	-	375.55	373.274	-	-	-	-
POS12746	2.91508e+07	2.95588e+07	2.29612e+07	5.33688e+07	2.4371e+07	1.15661e+06	1.48097e+06	1.50892e+06	235836	568448	3.18821e+07	990155	-5.00895	0.00051906	0.0169455	3.59284					-	-	-	375.549	427.325	-	-	-	-
POS12747	2.27914e+06	2.34665e+06	1.81737e+06	4.64661e+06	1.92023e+06	118711	209853	55827.8	85377.7	49042.6	2.602e+06	103762	-4.64827	0.00137846	0.0321612	1.00373					-	-	-	375.543	357.27	-	-	-	-
POS12748	2.62158e+07	2.52437e+07	1.90495e+07	4.90743e+07	2.15378e+07	593540	859892	1.08471e+06	114140	344180	2.82242e+07	599291	-5.55753	0.000882366	0.0237555	3.36902					-	-	-	375.543	374.277	-	-	-	-
POS12750	8.59421e+06	8.21931e+06	6.49166e+06	1.56025e+07	7.21217e+06	788511	675007	891477	574704	543792	9.22398e+06	694698	-3.73093	0.000816678	0.0226037	1.87479					-	-	-	375.541	391.285	-	-	-	-
POS12751	3.48888e+06	3.47606e+06	2.58441e+06	6.76947e+06	2.9719e+06	56028.1	84062.7	102805	6366.53	19150.5	3.85814e+06	53682.6	-6.16731	0.000941275	0.0248104	1.249					-	-	-	375.541	375.28	-	-	-	-
POS12753	4.52582e+06	4.51635e+06	3.29758e+06	7.98708e+06	3.76609e+06	153490	208833	198402	8495.16	63319.6	4.81858e+06	126508	-5.25131	0.000467277	0.0158628	1.40329					-	-	-	375.54	428.328	-	-	-	-
POS12759	5.51242e+07	5.33793e+07	3.89669e+07	1.1621e+08	4.45792e+07	125529	240443	250002	0	16121.5	6.1652e+07	126419	-8.92979	0.00225808	0.0453178	4.93053					-	-	-	375.54	818.586	-	-	-	-
POS12760	1.09752e+08	1.05698e+08	7.64544e+07	2.35171e+08	9.25191e+07	441794	521912	486996	265867	55277.7	1.23919e+08	354369	-8.44993	0.00245018	0.0478473	6.97578					-	-	-	375.54	834.609	-	-	-	-
POS12761	5.79737e+07	5.65291e+07	4.04981e+07	1.26111e+08	4.92995e+07	181846	270029	243151	112127	24152.1	6.60824e+07	166261	-8.63467	0.00261091	0.0497783	5.08719					-	-	-	375.54	835.612	-	-	-	-
POS12762	3.49118e+07	3.35141e+07	2.43415e+07	7.29897e+07	2.89914e+07	116443	253682	243844	0	13165.8	3.89497e+07	125427	-8.27862	0.00211793	0.0439409	3.92358					-	-	-	375.54	839.565	-	-	-	-
POS12763	3.42498e+06	3.43618e+06	2.91506e+06	4.70012e+06	3.02083e+06	28568.6	83453.3	34040.8	0	0	3.49943e+06	29212.6	-6.90439	4.43882e-06	0.0009683	1.25161					-	-	-	375.54	848.625	-	-	-	-
POS12767	1.734e+07	1.65223e+07	1.20668e+07	3.72535e+07	1.47561e+07	50646.3	105118	99551.8	6984.87	8194.1	1.95878e+07	54099.1	-8.50013	0.00250159	0.0485448	2.77215			Crotonoyl-CoA	0.405596	-	-	-	375.531	836.616	-	-	-	-
POS12768	1.84779e+07	1.78313e+07	1.30101e+07	3.8869e+07	1.51571e+07	61322.4	123201	128150	0	4069.44	2.06691e+07	63348.5	-8.34995	0.00220354	0.0447331	2.85536			Oxalyl-CoA	8.48412	-	-	-	375.531	840.568	-	-	-	-
POS12774	1.04125e+08	1.00193e+08	7.24934e+07	2.20796e+08	8.51847e+07	252381	451339	481336	0	53536.1	1.16558e+08	247718	-8.87814	0.00240332	0.0474395	6.76999					-	-	-	375.522	817.583	-	-	-	-
POS12782	1.68138e+07	1.57306e+07	1.14612e+07	3.41452e+07	1.33003e+07	12367.6	66573.2	63643.7	0	3523.84	1.82902e+07	29221.7	-9.28982	0.002044	0.0430036	2.69255					-	-	-	375.521	819.589	-	-	-	-
POS12788	3.39926e+06	3.16064e+06	2.2847e+06	7.12291e+06	2.49013e+06	0	0	9851.59	0	0	3.69153e+06	1970.32	-10.8716	0.00306953	0.0552998	1.19765					-	-	-	375.519	800.576	-	-	-	-
POS12792	5.25857e+06	5.30104e+06	3.85899e+06	1.15141e+07	4.48808e+06	2766.15	37994.4	17154.9	0	0	6.08415e+06	11583.1	-9.03689	0.00231933	0.0461162	1.54817					-	-	-	375.519	841.571	-	-	-	-
POS12798	6.27696e+06	6.06374e+06	4.50504e+06	1.3572e+07	5.02596e+06	0	21720.3	17450.8	0	0	7.08875e+06	7834.23	-9.82152	0.00267782	0.0505261	1.66523					-	-	-	375.509	799.572	-	-	-	-
POS12799	3.68442e+06	3.65579e+06	2.55125e+06	8.09016e+06	3.06765e+06	0	6705.86	5330.55	0	0	4.20986e+06	2407.28	-10.7721	0.00283803	0.0526001	1.28252					-	-	-	375.509	837.619	-	-	-	-
POS12800	4.2112e+06	3.92187e+06	2.88289e+06	5.78762e+06	3.29084e+06	6332.98	16830.8	7576.51	0	0	4.01888e+06	6148.07	-9.35245	4.25437e-05	0.00354455	1.33062					-	-	-	375.509	897.524	-	-	-	-
POS12805	3.50408e+06	3.37632e+06	2.40002e+06	7.46381e+06	2.80104e+06	3624.63	3966.64	0	0	0	3.90905e+06	1518.25	-11.3302	0.00264959	0.0501996	1.23785					-	-	-	375.499	820.592	-	-	-	-
POS12806	2.55716e+06	2.4371e+06	1.68987e+06	5.74401e+06	2.11156e+06	0	8830.02	10477.2	0	0	2.90794e+06	3861.45	-9.55664	0.0039122	0.0639376	1.05629					-	-	-	375.499	856.538	-	-	-	-
POS12846	253326	203620	203886	472902	171717	7.73617e+06	7.81644e+06	8.59595e+06	9.15913e+06	7.37501e+06	261090	8.13654e+06	4.9618	9.77742e-09	2.27184e-05	1.90709					-	-	-	375.137	147.117	-	-	-	-
POS12852	4.8221e+06	6.60435e+06	5.67889e+06	7.42401e+06	4.55803e+06	3.36048e+06	3.10134e+06	2.31488e+06	0	4.42043e+06	5.81748e+06	2.63943e+06	-1.14017	0.00843927	0.105065	1.07785					-	-	-	375.091	538.388	-	-	-	-
POS13306	3.6828e+06	3.97429e+06	7.60224e+06	3.41647e+06	4.98999e+06	1.02326e+07	1.01083e+07	1.05996e+07	8.92149e+06	9.93788e+06	4.73316e+06	9.95998e+06	1.07334	0.000206744	0.0094	1.49944					-	-	-	363.034	225.03	-	-	-	-
POS13412	1.22604e+07	1.199e+07	1.10324e+07	1.25086e+07	1.66869e+07	1.68308e+07	2.3462e+07	1.61042e+07	1.77711e+07	1.4443e+07	1.28956e+07	1.77222e+07	0.458673	0.0292433	0.216282	1.24277					-	-	-	359.019	125.091	-	-	-	-
POS13427	4.09166e+07	2.08262e+07	3.52374e+07	4.0611e+07	3.60677e+07	1.99259e+07	1.97426e+07	2.09389e+07	2.23009e+07	1.83534e+07	3.47318e+07	2.02523e+07	-0.778169	0.00459841	0.0712891	2.32106					-	-	-	358.481	111.04	-	-	-	-
POS13502	3.77427e+06	3.35775e+06	4.12126e+06	9.11728e+06	3.00599e+06	1.11232e+06	2.17318e+06	1.5189e+06	364205	659008	4.67531e+06	1.16552e+06	-2.00409	0.0171282	0.16162	1.08914			Se-Adenosyl-L-selenohomocysteine	-4.15806	-	-	-	356.952	432.311	-	-	-	-
POS13565	1.89084e+07	2.83782e+07	2.3923e+07	2.19499e+07	1.34453e+07	143464	292843	280991	0	35496.4	2.1321e+07	150559	-7.1458	2.88411e-05	0.00281165	3.04501			4,4',6,6'-Tetranitro-2,2'-azoxytoluene	20.3134	-	-	-	354.176	407.28	-	-	-	-
POS13573	1.68451e+07	1.9326e+07	2.2344e+07	2.94892e+07	8.50672e+06	16770.2	32509.9	30283.5	0	0	1.93022e+07	15912.7	-10.2444	0.000499007	0.0164741	2.81526					-	-	-	353.975	429.261	-	-	-	-
POS13582	4.55135e+06	5.10402e+06	5.86941e+06	7.69325e+06	2.26468e+06	478693	547931	667265	316134	588455	5.09654e+06	519695	-3.29378	0.000862357	0.0235264	1.35851					-	-	-	353.846	430.265	-	-	-	-
POS13585	3.57852e+06	4.77985e+06	3.98008e+06	3.0362e+06	2.75763e+06	11717.1	17788.8	2638.11	0	0	3.62646e+06	6428.81	-9.13979	7.78751e-06	0.0012696	1.26934					-	-	-	353.837	438.322	-	-	-	-
POS13586	8.44308e+06	1.18583e+07	1.1751e+07	9.8605e+06	6.28935e+06	48417.8	150561	77418.5	3237.94	11841.6	9.64045e+06	58295.4	-7.36957	1.68696e-05	0.00206269	2.052					-	-	-	353.731	424.306	-	-	-	-
POS13591	2.20025e+06	3.03091e+06	3.05937e+06	2.61805e+06	1.64974e+06	2667.21	10250	5914.86	3600.35	0	2.51167e+06	4486.49	-9.12884	1.33777e-05	0.00175781	1.05109			Thiamine(1+) Diphosphate(1-)	-8.89397	-	-	-	353.68	425.31	-	-	-	-
POS13598	3.93532e+06	5.52986e+06	6.52614e+06	4.38106e+06	1.76657e+06	0	0	0	0	0	4.42779e+06	1	-22.0782	0.000571202	0.0179809	1.33872					-	-	-	353.51	836.537	-	-	-	-
POS13607	5.85556e+06	5.54296e+06	5.69913e+06	6.09141e+06	2.21917e+06	44436.8	52596.3	58546.5	119536	39727.8	5.08164e+06	62968.7	-6.33452	0.000117697	0.00672873	1.4613					-	-	-	353.4	371.259	-	-	-	-
POS13608	7.24825e+06	1.06833e+07	1.24171e+07	8.24823e+06	3.40468e+06	0	0	0	0	4783.89	8.4003e+06	956.778	-13.1	0.000614908	0.0187101	1.84182					-	-	-	353.4	835.533	-	-	-	-
POS13622	2.10446e+06	2.99294e+06	3.07482e+06	3.08136e+06	1.13723e+06	10616.5	45235.8	15305.7	0	14038.3	2.47816e+06	17039.3	-7.18426	0.000201081	0.0092455	1.01703			Acetyl adenylate	18.3084	-	-	-	353.184	390.272	-	-	-	-
POS13624	2.23908e+06	3.88916e+06	4.4908e+06	2.15881e+06	1.06416e+06	0	0	0	0	0	2.7684e+06	1	-21.4006	0.0021709	0.0444624	1.02866					-	-	-	353.184	831.581	-	-	-	-
POS13633	5.26522e+06	7.43983e+06	8.36451e+06	6.48905e+06	3.01138e+06	25570.4	44780.7	36922.6	14881.6	21531.5	6.114e+06	28737.4	-7.73304	0.000180183	0.00874781	1.59796			4-(4-Deoxy-beta-D-gluc-4-enuronosyl)-D-galacturote	-21.9567	-	-	-	353.073	353.248	-	-	-	-
POS13638	4.20272e+06	7.28089e+06	8.67882e+06	4.0915e+06	1.99175e+06	0	0	0	3290.61	0	5.24914e+06	658.121	-12.9614	0.00240162	0.0474395	1.41201					-	-	-	353.073	830.578	-	-	-	-
POS13686	8.10521e+06	1.13733e+07	1.17452e+07	1.16718e+07	4.6505e+06	782051	855575	1.08205e+06	1.59548e+06	834916	9.5092e+06	1.03001e+06	-3.20666	0.000303231	0.0121343	1.87623					-	-	-	352.477	389.269	-	-	-	-
POS13878	1.65479e+07	1.68016e+07	1.5135e+07	2.60595e+07	2.68641e+07	3.44658e+07	2.65809e+07	3.60047e+07	1.97299e+07	3.53029e+07	2.02816e+07	3.04168e+07	0.584696	0.0371519	0.24942	1.71033					-	-	-	348.104	122.547	-	-	-	-
POS14037	2.39503e+07	3.04795e+07	2.62199e+07	3.11055e+07	9.4182e+06	7.46804e+06	7.93249e+06	1.0453e+07	2.47686e+07	8.55049e+06	2.42347e+07	1.18345e+07	-1.03407	0.0416875	0.264221	1.90369					-	-	-	342.808	391.361	-	-	-	-
POS14051	9.81325e+07	1.26864e+08	1.08228e+08	1.3045e+08	3.87876e+07	3.11825e+07	3.34957e+07	4.55558e+07	1.02779e+08	3.5925e+07	1.00492e+08	4.97875e+07	-1.01323	0.044708	0.273456	3.82909					-	-	-	342.398	390.358	-	-	-	-
POS14181	135338	1.10902e+07	152839	1.12833e+07	133594	1.06916e+07	1.09065e+07	1.2458e+07	1.17569e+07	1.07332e+07	4.55906e+06	1.13092e+07	1.31069	0.0384438	0.254008	1.41791					-	-	-	339.776	171.138	-	-	-	-
POS14310	5.12565e+07	5.07852e+07	5.09608e+07	4.78212e+07	4.71725e+07	4.35706e+07	4.18108e+07	4.68458e+07	5.02135e+07	4.42316e+07	4.95993e+07	4.53344e+07	-0.129711	0.0365552	0.246836	1.12954					-	-	-	336.179	102.035	-	-	-	-
POS14513	3.06821e+07	3.38805e+07	2.41251e+07	5.16564e+07	3.32864e+07	2.78849e+06	2.77723e+06	4.68373e+06	2.14389e+06	2.48995e+06	3.47261e+07	2.97666e+06	-3.54426	0.000123126	0.00686051	3.71732					-	-	-	330.513	358.259	-	-	-	-
POS14514	6.31063e+06	6.84772e+06	4.97495e+06	1.06426e+07	6.81629e+06	502739	520965	877462	364257	452559	7.11843e+06	543597	-3.71095	0.000120417	0.00676669	1.69165			3,4,5-trihydroxy-6-(6-hydroxy-2H-1,3-benzodioxole-5-carbonyloxy)oxane-2-carboxylic acid	0.649814	-	-	-	330.434	359.263	-	-	-	-
POS14763	7.23771e+06	5.6161e+06	6.03069e+06	6.87187e+06	5.24532e+06	1.05262e+07	8.4579e+06	1.00371e+07	6.33732e+06	1.122e+07	6.20034e+06	9.3157e+06	0.587317	0.0111653	0.124835	1.03321			TG(14:1(9Z)/15:0/24:1(15Z))	-0.817771	-	-	-	322.195	874.449	-	-	-	-
POS14768	5.25368e+06	3.77576e+06	5.3623e+06	1.36856e+07	3.38735e+06	149471	497295	233100	310616	210792	6.29294e+06	280255	-4.48892	0.0129746	0.136432	1.44458			3,4-Dihydro-3-hydroxy-4-S-glutathionyl bromobenzene	-21.4584	-	-	-	321.925	481.328	-	-	-	-
POS15084	600769	462145	598017	600702	848072	1.5546e+07	1.5654e+07	2.64365e+07	159464	1.61762e+07	621941	1.47944e+07	4.57213	0.00973648	0.115211	2.22377					-	-	-	313.494	114.128	-	-	-	-
POS15289	1.30269e+06	668559	1.739e+06	212086	535965	3.28875e+06	3.2509e+06	2.76742e+06	4.09698e+06	4.84391e+06	891659	3.64959e+06	2.03317	0.000321683	0.012624	1.08644					-	-	-	308.572	853.472	-	-	-	-
POS15293	1.37116e+06	662006	1.77581e+06	207638	629683	3.51924e+06	3.39065e+06	3.07143e+06	4.2907e+06	4.97742e+06	929260	3.84989e+06	2.05066	0.000179896	0.00874781	1.12503					-	-	-	308.505	852.97	-	-	-	-
POS15631	9.84905e+06	9.33141e+06	9.38673e+06	9.81583e+06	9.43359e+06	117861	8.94729e+06	1.04929e+07	277948	175238	9.56332e+06	4.00225e+06	-1.2567	0.0454887	0.276566	1.27399					-	-	-	301.341	171.138	-	-	-	-
POS15713	2.63112e+06	2.46747e+06	2.5206e+06	4.72385e+06	2.50097e+06	186550	283929	161384	160470	196228	2.9688e+06	197712	-3.90841	0.000234036	0.0102322	1.08552			Fenoxanil	-3.26952	-	-	-	298.957	330.228	-	-	-	-
POS15907	55969.9	48705.5	97675.2	7.85393e+06	48359.6	5.43964e+06	9.08416e+06	3.06051e+06	1.08166e+07	5.59599e+06	1.62093e+06	6.79938e+06	2.06858	0.038109	0.252762	1.27158					-	-	-	294.359	105.043	-	-	-	-
POS16102	4.10133e+06	4.04587e+06	4.11131e+06	4.09847e+06	4.30439e+06	653818	526617	419614	782317	753075	4.13228e+06	627088	-2.7202	9.59228e-11	8.44472e-07	1.27439					-	-	-	290.728	198.113	-	-	-	-
POS16414	9.57929e+06	9.69792e+06	8.85183e+06	1.74426e+07	9.32916e+06	4.85275e+06	5.61425e+06	5.19622e+06	4.94286e+06	4.73787e+06	1.09802e+07	5.06879e+06	-1.11519	0.0067089	0.0897158	1.47814					-	-	-	285.617	286.202	-	-	-	-
POS17264	1.40578e+07	1.40251e+07	1.43686e+07	1.43278e+07	1.27631e+07	204761	1.26267e+07	1.17865e+07	295222	331193	1.39085e+07	5.04888e+06	-1.46193	0.0167253	0.159399	1.71187					-	-	-	270.606	123.117	-	-	-	-
POS17375	1.00691e+07	1.02324e+07	1.04332e+07	1.02092e+07	1.06005e+07	252041	288301	1.18763e+07	378126	194388	1.03089e+07	2.59783e+06	-1.9885	0.0105195	0.120117	1.65726					-	-	-	269.377	171.138	-	-	-	-
POS17431	4.30611e+06	4.97298e+06	4.8472e+06	4.502e+06	5.75699e+06	9.10664e+06	1.13146e+07	8.49966e+06	1.03162e+07	1.33566e+07	4.87706e+06	1.05188e+07	1.10888	0.000233332	0.0102322	1.55295					-	-	-	267.987	105.043	-	-	-	-
POS17974	4.93799e+06	3.70575e+06	2.10285e+06	9.13289e+06	3.75675e+06	913527	854268	1.36624e+06	986967	838946	4.72725e+06	991989	-2.2526	0.0140533	0.143172	1.14641					-	-	-	258.6	134.06	-	-	-	-
POS18020	5.91998e+06	6.04592e+06	7.75852e+06	5.68617e+06	8.07726e+06	1.10774e+07	1.03971e+07	1.66739e+07	8.6014e+06	1.37553e+07	6.69757e+06	1.2101e+07	0.85342	0.00692966	0.0918311	1.39778					-	-	-	257.578	260.186	-	-	-	-
POS18102	7.87315e+06	3.51446e+06	3.39546e+06	3.65356e+06	9.22359e+06	2.02101e+07	1.92657e+07	1.19848e+07	5.98333e+06	9.19901e+06	5.53204e+06	1.33286e+07	1.26864	0.0340755	0.236688	1.53097			Thioguanosine 5'-diphosphate	4.93523	-	-	-	256.126	460.276	-	-	-	-
POS18274	5.09417e+06	1.22891e+06	3.1164e+06	1.21927e+07	5.51832e+06	762246	780794	1.14993e+06	610588	248195	5.43009e+06	710352	-2.93437	0.0349345	0.240397	1.21919					-	-	-	252.753	211.097	-	-	-	-
POS18370	8.36743e+06	3.74337e+06	3.10527e+06	3.75739e+06	1.05616e+07	2.34509e+07	2.33041e+07	1.36205e+07	6.30834e+06	1.10343e+07	5.90701e+06	1.55436e+07	1.39583	0.0321298	0.228785	1.71018					-	-	-	250.949	416.249	-	-	-	-
POS18391	2.1917e+06	1.63426e+06	2.7516e+06	4.3247e+06	1.4728e+06	1.05075e+07	6.7293e+06	7.96903e+06	1.98338e+07	1.00013e+07	2.47501e+06	1.10082e+07	2.15307	0.00692096	0.0917617	1.77431					-	-	-	250.387	251.103	-	-	-	-
POS18639	8.47774e+06	3.77059e+06	3.02946e+06	3.40107e+06	1.00882e+07	2.51917e+07	2.55968e+07	1.45063e+07	6.79108e+06	1.15114e+07	5.75342e+06	1.67195e+07	1.53904	0.0261122	0.20124	1.85284					-	-	-	244.374	372.223	-	-	-	-
POS18752	47987.1	27963.3	89221.2	54876.7	112965	4.71675e+06	5.67489e+06	3.94056e+06	7.22316e+06	8.5771e+06	66602.6	6.02649e+06	6.4996	0.000103008	0.00612733	1.61138					-	-	-	240.835	835.892	-	-	-	-
POS18756	342221	151498	256359	208863	340331	1.17699e+07	1.41314e+07	9.73765e+06	1.72578e+07	2.11049e+07	259855	1.48003e+07	5.83178	9.05041e-05	0.00562121	2.51936					-	-	-	240.828	834.89	-	-	-	-
POS18757	221756	120734	203479	152227	268595	1.00041e+07	1.20051e+07	8.27439e+06	1.44657e+07	1.76955e+07	193358	1.24889e+07	6.01323	7.61195e-05	0.00501344	2.32017					-	-	-	240.828	835.391	-	-	-	-
POS18937	192319	150495	483693	121297	466764	4.25962e+06	7.97873e+06	2.75609e+06	1.4189e+06	2.1402e+06	282914	3.71071e+06	3.71326	0.0188432	0.170266	1.07692					-	-	-	239.097	328.188	-	-	-	-
POS18962	45396.4	21901	209016	22395.8	32787.2	3.91057e+06	5.4278e+06	3.60365e+06	6.16692e+06	7.40562e+06	66299.3	5.30291e+06	6.32165	7.67365e-05	0.00504151	1.51702					-	-	-	238.285	531.77	-	-	-	-
POS18963	71683.4	73558.8	150194	26565.6	78998.2	2.19976e+06	2.62156e+06	1.77867e+06	3.20819e+06	3.83698e+06	80200	2.72903e+06	5.08864	8.692e-05	0.00547886	1.0762					-	-	-	238.285	532.271	-	-	-	-
POS18967	668390	2.01494e+06	643266	436391	126618	3.68833e+06	3.9818e+06	2.60905e+06	4.1981e+06	4.85353e+06	777920	3.86616e+06	2.31321	0.000233731	0.0102322	1.14643					-	-	-	238.277	280.155	-	-	-	-
POS19021	160821	222560	209020	82927.1	222870	7.88009e+06	7.31928e+06	7.64536e+06	8.957e+06	9.86082e+06	179640	8.33251e+06	5.53557	1.27129e-07	0.00011274	1.93352					-	-	-	236.945	777.376	-	-	-	-
POS19022	7.59661e+06	3.40408e+06	2.85145e+06	3.42719e+06	9.31307e+06	2.33781e+07	2.56911e+07	1.33214e+07	6.03146e+06	1.01611e+07	5.31848e+06	1.57166e+07	1.56321	0.0322545	0.229306	1.7832					-	-	-	236.944	328.197	-	-	-	-
POS19023	9358.33	80688	34958.9	11581.3	41660	2.89647e+06	2.63963e+06	2.62186e+06	3.38392e+06	3.56933e+06	35649.3	3.02224e+06	6.4056	3.2032e-07	0.000183912	1.16835					-	-	-	236.903	778.379	-	-	-	-
POS19027	134674	160871	135820	87759.5	154191	6.49414e+06	5.74536e+06	5.71666e+06	7.46327e+06	7.93296e+06	134663	6.67048e+06	5.63037	4.81728e-07	0.000244672	1.72638			Thyroxine	0.542204	-	-	-	236.754	777.878	-	-	-	-
POS19043	1.04006e+06	1.8605e+06	1.31925e+06	1.64849e+06	1.16556e+06	1.04677e+07	1.08312e+07	7.74295e+06	1.92586e+06	795597	1.40677e+06	6.35266e+06	2.17497	0.0479177	0.283455	1.1945			Aminomalote	-17.3867	-	-	-	236.512	120.081	-	-	-	-
POS19076	603508	868777	8.35897e+06	888962	820908	9.40951e+06	9.60751e+06	9.77711e+06	8.48832e+06	9.33828e+06	2.30823e+06	9.32415e+06	2.01419	0.00178772	0.0393791	1.68862			alpha-Fluoro-beta-ureidopropionic acid	-23.881	-	-	-	236.173	151.112	-	-	-	-
POS19080	100315	108085	200208	43236.7	171965	1.89622e+07	2.10139e+07	1.62113e+07	2.33764e+07	2.82388e+07	124762	2.15605e+07	7.43307	5.94918e-06	0.00111019	3.10878					-	-	-	236.036	582.795	-	-	-	-
POS19081	17396.4	40071.8	39067.5	19516.9	30698.4	6.64377e+06	7.39214e+06	5.59413e+06	8.38047e+06	9.76651e+06	29350.2	7.5554e+06	8.00799	5.88871e-06	0.00111019	1.84249					-	-	-	236.031	583.297	-	-	-	-
POS19098	1.0523e+07	1.28528e+07	1.37145e+07	1.28796e+07	1.73516e+07	2.18995e+07	1.30097e+07	1.72595e+07	1.96162e+07	1.78895e+07	1.34643e+07	1.79349e+07	0.41363	0.0413271	0.262969	1.13247					-	-	-	235.996	208.04	-	-	-	-
POS19113	345252	480541	448946	145987	456904	2.01763e+07	2.31152e+07	1.67814e+07	2.81333e+07	3.43802e+07	375526	2.45173e+07	6.02874	5.18778e-05	0.00397726	3.25972			PE(14:1(9Z)/14:1(9Z))	-16.9081	-	-	-	235.712	632.818	-	-	-	-
POS19114	199906	333098	296056	86890.2	295566	1.26043e+07	1.44501e+07	1.02123e+07	1.77198e+07	2.15325e+07	242303	1.53038e+07	5.98093	6.32344e-05	0.00449381	2.57081					-	-	-	235.712	633.319	-	-	-	-
POS19118	45916.3	113241	81458.2	11276.4	70036	4.84968e+06	5.41941e+06	3.90816e+06	6.66833e+06	8.22188e+06	64385.5	5.81349e+06	6.49653	5.93371e-05	0.00432242	1.58857			Oleanoic acid 3-O-glucuronide	-17.6785	-	-	-	235.708	633.82	-	-	-	-
POS19147	52164.9	47478.7	38353	19744.3	33001.6	2.76697e+06	2.28955e+06	2.48944e+06	3.2689e+06	3.41274e+06	38148.5	2.84552e+06	6.22092	1.21582e-06	0.000463927	1.12832					-	-	-	234.764	698.843	-	-	-	-
POS19149	750854	103898	86649.8	41467.8	105338	4.01508e+06	3.46061e+06	3.46005e+06	4.60123e+06	4.66613e+06	217641	4.04062e+06	4.21455	1.18343e-06	0.000463927	1.31728					-	-	-	234.759	698.341	-	-	-	-
POS19214	2.38064e+07	1.15402e+07	1.95169e+07	1.79549e+07	1.49716e+07	676190	919038	919897	644067	650241	1.7558e+07	761887	-4.52641	3.9977e-05	0.00339496	2.69898					-	-	-	232.601	114.128	-	-	-	-
POS19216	8.06152e+06	3.68928e+06	6.42868e+06	5.72519e+06	5.69237e+06	456273	313168	155081	124576	166086	5.91941e+06	243037	-4.6062	4.24271e-05	0.00354455	1.57064			N-Formimino-L-aspartate	9.55433	-	-	-	232.539	161.137	-	-	-	-
POS19286	0	4622.89	10661.6	14366.6	0	1.85427e+06	2.20815e+06	2.0617e+06	2.67405e+06	2.72031e+06	5930.2	2.3037e+06	8.60165	8.76473e-07	0.000379484	1.02573			Triterpenoid	14.4307	-	-	-	230.908	553.778	-	-	-	-
POS19407	7.08136e+06	3.96897e+06	3.30755e+06	3.47484e+06	9.32427e+06	2.14254e+07	2.47257e+07	1.12835e+07	5.76019e+06	1.03974e+07	5.4314e+06	1.47184e+07	1.43823	0.0390964	0.256095	1.66464					-	-	-	227.546	284.171	-	-	-	-
POS19522	9.77362e+06	9.36377e+06	9.48118e+06	9.22112e+06	8.75172e+06	1.16518e+06	8.45694e+06	7.68766e+06	1.45747e+06	8.16179e+06	9.31828e+06	5.38581e+06	-0.790902	0.0470538	0.281226	1.06117					-	-	-	222.927	125.06	-	-	-	-
POS19537	3.97605e+07	5.94434e+07	3.85769e+07	5.83672e+07	3.89383e+07	6.45519e+07	7.63905e+07	7.52593e+07	7.11285e+07	4.76672e+07	4.70172e+07	6.69995e+07	0.51096	0.0235425	0.190068	2.54542					-	-	-	222.865	246.17	-	-	-	-
POS19604	3.47195e+07	3.08632e+07	2.9379e+07	3.17368e+07	3.05109e+07	2.86336e+07	2.61599e+07	2.58661e+07	2.95664e+07	2.6295e+07	3.14419e+07	2.73042e+07	-0.203566	0.00779636	0.0997141	1.23169					-	-	-	220.365	111.04	-	-	-	-
POS19661	8.56082e+06	9.51606e+06	7.52395e+06	9.88814e+06	7.68808e+06	5.24715e+06	5.25722e+06	4.80857e+06	5.02532e+06	4.93611e+06	8.63541e+06	5.05487e+06	-0.77259	7.36025e-05	0.00490887	1.25252					-	-	-	218.1	295.129	-	-	-	-
POS19713	82941.8	100280	36275.1	76752.5	120321	3.18147e+06	2.75554e+06	2.01629e+06	3.1374e+06	2.88921e+06	83314.1	2.79598e+06	5.06865	1.24904e-06	0.000463927	1.10797					-	-	-	216.76	446.717	-	-	-	-
POS19753	4.32935e+06	2.02837e+06	1.73177e+06	2.03583e+06	5.14232e+06	1.26947e+07	1.44228e+07	9.54133e+06	3.62105e+06	6.13011e+06	3.05353e+06	9.28199e+06	1.60396	0.0187958	0.170064	1.42777					-	-	-	215.703	223.118	-	-	-	-
POS19769	6.4331e+06	7.93622e+06	1.09982e+07	9.70465e+06	3.47747e+06	1.82505e+06	1.93388e+06	2.49142e+06	1.99357e+06	1.92458e+06	7.70994e+06	2.0337e+06	-1.92261	0.00257508	0.0493586	1.46629					-	-	-	214.882	141.055	-	-	-	-
POS19776	76021.7	77380	149099	143432	5.91027e+06	5.84136e+06	6.0943e+06	5.37994e+06	7.2815e+06	5.50911e+06	1.27124e+06	6.02124e+06	2.24382	0.00435188	0.0687425	1.32948					-	-	-	214.61	126.032	-	-	-	-
POS19813	6.91466e+06	2.95618e+06	6.00069e+06	7.50644e+06	6.93754e+06	2.65143e+06	2.04278e+06	1.48936e+06	3.16346e+06	2.40909e+06	6.0631e+06	2.35122e+06	-1.36665	0.002574	0.0493586	1.19866					-	-	-	213.63	160.097	-	-	-	-
POS19817	2.83126e+06	4.37695e+06	1.80854e+06	2.54779e+06	3.04507e+06	239453	49864	102420	51689	569316	2.92192e+06	202548	-3.85058	0.000229767	0.0101818	1.08315					-	-	-	213.496	201.16	-	-	-	-
POS19845	1.06248e+07	1.01164e+07	1.04252e+07	1.18626e+07	6.54815e+06	6.18729e+06	5.91823e+06	5.06613e+06	9.61451e+06	6.0822e+06	9.91542e+06	6.57367e+06	-0.592974	0.0228218	0.187461	1.03003					-	-	-	212.347	99.5318	-	-	-	-
POS19904	1.964e+07	2.549e+07	2.79365e+07	1.03105e+07	2.17334e+07	2.15803e+06	1.98336e+06	4.04212e+06	1.71767e+06	2.45012e+06	2.10221e+07	2.47026e+06	-3.08917	0.000307217	0.0122198	2.77845					-	-	-	210.309	211.058	-	-	-	-
POS19917	3.66891e+06	5.18602e+06	4.62743e+06	1.6257e+06	4.22815e+06	477799	464847	499595	348122	497684	3.86724e+06	457610	-3.07912	0.000535975	0.017337	1.18489					-	-	-	210.139	220.119	-	-	-	-
POS19957	1.65302e+07	1.55221e+07	1.64041e+07	2.13315e+07	1.43242e+07	1.31999e+07	1.28619e+07	1.46332e+07	1.17338e+07	1.27911e+07	1.68224e+07	1.3044e+07	-0.367	0.018524	0.168877	1.12903					-	-	-	209.139	216.086	-	-	-	-
POS19967	608751	489896	970479	1.1059e+07	1.10639e+07	1.05966e+07	1.0781e+07	1.28556e+07	1.12565e+07	1.07082e+07	4.83841e+06	1.12396e+07	1.21599	0.0378281	0.251769	1.37682					-	-	-	208.55	171.056	-	-	-	-
POS20024	2.89455e+07	2.97734e+07	2.56666e+07	3.38572e+07	2.95853e+07	2.26211e+07	2.41755e+07	2.94201e+07	2.27245e+07	2.3368e+07	2.95656e+07	2.44618e+07	-0.273387	0.0230979	0.188283	1.31008					-	-	-	206.25	159.092	-	-	-	-
POS20031	3.51493e+07	3.71271e+07	3.00931e+07	4.24353e+07	3.58246e+07	2.47671e+07	2.64747e+07	3.83777e+07	2.71608e+07	2.6156e+07	3.61259e+07	2.85873e+07	-0.33766	0.0447293	0.273523	1.52318					-	-	-	206.247	146.06	-	-	-	-
POS20066	6.59592e+06	7.14786e+06	7.33232e+06	7.3883e+06	6.22417e+06	5.38031e+06	787905	1.02508e+06	738087	5.68424e+06	6.93772e+06	2.72313e+06	-1.3492	0.00699221	0.0924743	1.2566					-	-	-	206.242	77.0394	-	-	-	-
POS20086	1.03808e+09	1.09666e+09	8.96448e+08	1.23708e+09	1.19316e+09	8.88536e+08	9.47824e+08	9.3466e+08	7.72633e+08	9.01558e+08	1.09229e+09	8.89042e+08	-0.297028	0.0170284	0.161023	8.46805					-	-	-	206.242	205.097	-	-	-	-
POS20106	9.04996e+06	9.70085e+06	6.67624e+06	1.31367e+07	1.18645e+07	6.51484e+06	7.61098e+06	6.30053e+06	4.8492e+06	7.13544e+06	1.00857e+07	6.4822e+06	-0.63775	0.0182561	0.167592	1.12113					-	-	-	206.239	409.188	-	-	-	-
POS20111	4.52232e+06	7.10697e+06	4.80639e+06	4.19942e+06	6.22398e+06	2.11352e+06	1.81295e+06	1.79654e+06	1.52746e+06	2.52423e+06	5.37182e+06	1.95494e+06	-1.45829	0.000365735	0.0136969	1.20475					-	-	-	206.239	174.113	-	-	-	-
POS20212	23376.5	0	13779.9	0	6767.13	3.30936e+06	3.54527e+06	2.67313e+06	3.30152e+06	4.27324e+06	8784.69	3.4205e+06	8.605	1.01057e-06	0.000423655	1.24618					-	-	-	203.294	490.233	-	-	-	-
POS20240	7.22747e+06	7.07018e+06	8.15023e+06	7.58457e+06	1.05723e+07	1.09953e+07	1.24931e+07	1.02009e+07	9.27205e+06	1.46638e+07	8.12096e+06	1.1525e+07	0.505049	0.0176034	0.164287	1.0689					-	-	-	202.341	208.04	-	-	-	-
POS20302	1.06635e+06	830592	835485	1.44274e+06	964708	2.47922e+07	2.56695e+07	2.05717e+07	2.48885e+07	469538	1.02798e+06	1.92783e+07	4.2291	0.00514796	0.0761696	2.60825					-	-	-	200.75	99.0813	-	-	-	-
POS20375	5.39273e+06	3.42887e+06	4.84661e+06	9.02169e+06	6.67669e+06	1.57428e+06	1.74603e+06	1.77072e+06	1.38952e+06	1.1766e+06	5.87332e+06	1.53143e+06	-1.9393	0.00183065	0.0398593	1.31515			2-Oxoglutaramate	-19.8599	-	-	-	197.97	146.118	-	-	-	-
POS20399	1.40162e+07	3.13793e+07	1.39859e+07	1.10089e+07	1.29703e+07	483895	313171	1.00349e+06	143981	436893	1.66721e+07	476286	-5.12946	0.00243299	0.0477043	2.52198					-	-	-	196.859	187.144	-	-	-	-
POS20410	1.68408e+07	1.5354e+07	2.1778e+07	1.41498e+07	2.20888e+07	8.91565e+06	7.41576e+06	9.69957e+06	6.43374e+06	7.63026e+06	1.80423e+07	8.019e+06	-1.16989	0.000429807	0.0150737	2.04054					-	-	-	196.263	185.129	-	-	-	-
POS20427	1.03828e+08	1.00545e+08	1.0449e+08	1.03294e+08	9.7007e+07	9.41885e+07	9.18384e+07	7.53971e+07	8.89571e+07	8.79804e+07	1.01833e+08	8.76723e+07	-0.21601	0.00393726	0.0639919	2.30594					-	-	-	195.146	102.034	-	-	-	-
POS20440	6.42277e+07	6.85496e+07	7.0889e+07	8.1566e+07	7.96603e+07	9.22555e+07	9.42076e+07	1.31069e+08	8.38055e+07	8.15915e+07	7.29785e+07	9.65858e+07	0.40434	0.0384516	0.254008	2.65713					-	-	-	194.411	232.154	-	-	-	-
POS20445	8.39783e+07	8.85561e+07	8.60505e+07	9.09351e+07	7.50798e+07	6.44228e+07	4.92519e+07	7.67933e+07	8.41948e+07	6.94012e+07	8.492e+07	6.88128e+07	-0.303427	0.038749	0.254822	2.21588					-	-	-	194.301	215.093	-	-	-	-
POS20491	1.08435e+07	1.50543e+07	8.34891e+06	1.03438e+07	1.33085e+07	108765	128191	144085	91044.4	59372.8	1.15798e+07	106292	-6.76744	1.00834e-05	0.00148778	2.27603					-	-	-	191.543	220.127	-	-	-	-
POS20502	735486	658019	1.02538e+06	391006	997408	1.36043e+07	1.38993e+07	1.7627e+07	1.37924e+07	1.35584e+07	761459	1.44963e+07	4.25077	1.26785e-07	0.00011274	2.5077					-	-	-	190.786	171.113	-	-	-	-
POS20608	100356	69478	65666.2	48212	101394	6.78165e+06	85077.9	6.89808e+06	7.88643e+06	5.76549e+06	77021.3	5.48335e+06	6.15366	0.00462694	0.0715469	1.40933					-	-	-	187.498	126.038	-	-	-	-
POS20612	289027	402439	196040	429645	622771	1.08857e+07	1.20722e+07	88080.1	1.74007e+07	7.97644e+06	387984	9.68461e+06	4.64162	0.0113806	0.126238	1.82161					-	-	-	187.02	203.139	-	-	-	-
POS20633	1.32618e+07	1.94254e+07	1.35837e+07	8.80992e+06	1.4648e+07	2.21021e+06	1.77035e+06	2.48442e+06	1.29943e+06	2.06921e+06	1.39458e+07	1.96673e+06	-2.82596	0.000110946	0.00645418	2.27691					-	-	-	185.628	160.097	-	-	-	-
POS20647	214211	263819	255116	310001	316978	8.61004e+06	9.174e+06	1.12879e+07	1.44207e+07	7.39254e+06	272025	1.0177e+07	5.22543	4.26802e-05	0.00354474	2.08995			Isopentenyl phosphate	-6.50692	-	-	-	185.195	167.118	-	-	-	-
POS20650	257015	175724	210079	263275	467442	3.85637e+06	3.73819e+06	4.11913e+06	3.21255e+06	4.03211e+06	274707	3.79167e+06	3.78687	2.73829e-08	4.49045e-05	1.26905					-	-	-	184.841	151.079	-	-	-	-
POS20657	3.10554e+06	3.18325e+06	2.91437e+06	3.18854e+06	4.1626e+06	653206	760176	133066	1.38197e+06	569924	3.31086e+06	699668	-2.24246	2.20525e-05	0.00240752	1.0757			Demethylphosphinothricin	16.2681	-	-	-	184.116	168.11	-	-	-	-
POS20669	489502	634037	386159	661863	637084	9.87279e+06	1.17613e+07	7.55778e+06	1.72112e+07	7.81906e+06	561729	1.08444e+07	4.27094	0.000393985	0.0142945	2.086			(1E,3E)-4-Hydroxybuta-1,3-diene-1,2,4-tricarboxylate	12.2637	-	-	-	183.66	203.128	-	-	-	-
POS20672	2.32701e+07	2.25044e+07	2.26962e+07	2.27177e+07	2.22091e+07	858897	883058	1.98104e+06	1.2429e+06	2.09471e+07	2.26795e+07	5.18261e+06	-2.12964	0.0021987	0.0446691	2.61328					-	-	-	183.544	123.117	-	-	-	-
POS20681	3.23678e+07	3.60918e+07	3.41305e+07	2.49786e+07	3.45864e+07	792421	945555	1.87165e+06	1.25643e+06	2.22895e+07	3.2431e+07	5.43111e+06	-2.57805	0.000402113	0.0144632	3.3525					-	-	-	183.207	121.102	-	-	-	-
POS20682	1.57209e+06	1.69092e+06	1.63307e+06	1.72834e+06	1.98587e+06	1.69722e+07	3.74589e+07	1.72833e+07	3.19665e+07	1.38058e+07	1.72206e+06	2.34973e+07	3.77029	0.00168221	0.0374927	2.9764			5-Hydroxyisourate	2.88649	-	-	-	183.183	185.118	-	-	-	-
POS20711	1.1263e+07	1.09207e+07	1.12582e+07	1.13628e+07	1.20775e+07	3.8756e+06	1.76463e+06	2.6417e+06	2.39541e+06	1.71993e+06	1.13764e+07	2.47945e+06	-2.19796	3.46008e-08	4.80969e-05	2.03006					-	-	-	181.358	111.081	-	-	-	-
POS20742	9.14264e+07	9.1219e+07	9.52921e+07	9.1431e+07	9.08868e+07	4.21401e+07	8.5906e+07	6.40859e+07	8.58339e+07	7.87834e+07	9.20511e+07	7.13498e+07	-0.367524	0.0382542	0.253216	2.4258					-	-	-	179.798	102.034	-	-	-	-
POS20783	5.20282e+06	8.55387e+06	8.08502e+06	2.93257e+06	2.78033e+06	326873	294979	394178	221113	323592	5.51092e+06	312147	-4.142	0.00284631	0.0527166	1.40336			Monomethyl phenylphosphonate	17.8465	-	-	-	177.544	173.129	-	-	-	-
POS20839	3.245e+07	3.55824e+07	3.16489e+07	3.16044e+07	3.04623e+07	1.98725e+07	1.97953e+07	3.06423e+07	2.33127e+07	1.86948e+07	3.23496e+07	2.24635e+07	-0.526163	0.00298939	0.0542632	1.95422					-	-	-	176.124	103.055	-	-	-	-
POS20855	6.06022e+08	6.71301e+08	5.89997e+08	5.9729e+08	6.08643e+08	4.09447e+08	4.16511e+08	4.97561e+08	4.36135e+08	3.7089e+08	6.1465e+08	4.26109e+08	-0.528544	7.35395e-05	0.00490887	9.07057			Aminomalote	-19.2171	-	-	-	176.079	120.081	-	-	-	-
POS20868	1.07265e+07	1.15044e+07	1.01079e+07	1.04589e+07	1.05824e+07	7.36849e+06	7.55257e+06	8.56507e+06	7.57361e+06	6.54848e+06	1.0676e+07	7.52164e+06	-0.505254	4.47396e-05	0.00363417	1.17886					-	-	-	176.034	107.05	-	-	-	-
POS20873	1.91636e+09	2.13035e+09	1.8688e+09	1.88346e+09	2.14468e+09	1.51685e+09	1.56571e+09	1.266e+09	1.36898e+09	1.31946e+09	1.98873e+09	1.4074e+09	-0.498817	0.000122577	0.00684433	15.8935					-	-	-	176	166.086	-	-	-	-
POS20898	2.63492e+09	2.98972e+09	2.96163e+09	2.69561e+08	3.56559e+09	4.09085e+07	2.89194e+07	6.50479e+07	1.97658e+07	1.84556e+07	2.48428e+09	3.46195e+07	-6.1651	0.0027233	0.0512287	30.7428					-	-	-	175.746	100.076	-	-	-	-
POS20900	1.28388e+07	1.43457e+07	1.26255e+07	1.28326e+07	1.35402e+07	9.03352e+06	9.22636e+06	9.02907e+06	9.38142e+06	7.89286e+06	1.32366e+07	8.91264e+06	-0.570603	5.969e-06	0.00111019	1.3959					-	-	-	175.657	131.05	-	-	-	-
POS20916	5.43323e+07	6.06611e+07	5.3548e+07	5.35817e+07	5.40481e+07	3.67047e+07	3.74118e+07	4.36668e+07	3.94847e+07	3.37094e+07	5.52342e+07	3.81955e+07	-0.532161	4.55672e-05	0.00366913	2.73492					-	-	-	174.723	121.085	-	-	-	-
POS20928	3.57582e+06	2.35685e+06	3.23651e+06	260244	4.52521e+06	3.48933e+07	2.39909e+07	2.37697e+07	2.4062e+07	1.99698e+07	2.79093e+06	2.53371e+07	3.18244	2.51585e-05	0.00258275	3.13203					-	-	-	173.94	100.049	-	-	-	-
POS20929	2.63809e+06	4.35137e+06	3.80693e+06	303154	444185	3.48933e+07	2.39909e+07	2.37697e+07	2.4062e+07	1.99698e+07	2.30875e+06	2.53371e+07	3.45607	2.37118e-05	0.00249503	3.17079					-	-	-	173.815	100.103	-	-	-	-
POS20932	1.15084e+07	1.3248e+07	1.30565e+07	1.08364e+06	1.56218e+07	95141.6	81141	3.14249e+06	2.26827e+06	2.91334e+06	1.09037e+07	1.70008e+06	-2.68114	0.00807404	0.101982	1.81755					-	-	-	173.69	101.073	-	-	-	-
POS20933	5.21282e+06	5.79646e+06	5.30177e+06	754173	6.91011e+06	26756.3	10277.4	76756.7	50642.2	10283.6	4.79507e+06	34943.2	-7.10039	0.00196518	0.0420262	1.36809			DHAP(8:0)	-24.3043	-	-	-	173.69	297.254	-	-	-	-
POS20934	517041	287575	602532	358748	585268	3.10517e+06	3.23094e+06	6.45577e+06	2.87555e+06	3.26736e+06	470233	3.78696e+06	3.00959	0.0011588	0.0285761	1.15292					-	-	-	173.672	102.081	-	-	-	-
POS20940	4.14063e+06	5.26958e+06	5.24077e+06	207176	8.19293e+06	240029	219182	161710	125737	152072	4.61022e+06	179746	-4.6808	0.00889776	0.108544	1.26208					-	-	-	173.635	241.027	-	-	-	-
POS20942	3.23332e+07	4.22922e+07	1.74724e+07	404555	5.93979e+07	287801	382314	454872	306913	316000	3.038e+07	349580	-6.44136	0.018033	0.166702	3.21272					-	-	-	173.629	200.148	-	-	-	-
POS20945	4.68046e+06	5.61333e+06	5.81211e+06	237956	8.17253e+06	423640	525684	2.29319e+06	755247	703937	4.90328e+06	940340	-2.38249	0.0185404	0.16891	1.15222					-	-	-	173.629	225.055	-	-	-	-
POS20946	2.87553e+08	3.63634e+08	3.34481e+08	3.90974e+06	5.21049e+08	1.28164e+06	1.39901e+06	1.96261e+06	1.2983e+06	1.45128e+06	3.02125e+08	1.47857e+06	-7.6748	0.00730176	0.0955633	10.4749			Nitrofurazone	4.17725	-	-	-	173.628	199.144	-	-	-	-
POS20947	830735	1.02298e+06	856770	1.90037e+07	1.33626e+06	1.87919e+07	1.98238e+07	1.73923e+07	2.01387e+07	1.81917e+07	4.61009e+06	1.88677e+07	2.03305	0.00440577	0.0691572	2.30971					-	-	-	173.628	200.001	-	-	-	-
POS20971	512534	550234	387073	6.08164e+06	590063	6.36203e+06	6.63802e+06	6.70706e+06	6.36516e+06	5.75435e+06	1.62431e+06	6.36532e+06	1.97041	0.00297562	0.0541248	1.34552					-	-	-	173.316	123.062	-	-	-	-
POS20987	2.83372e+07	3.21666e+07	4.15054e+07	2.72809e+07	2.78606e+07	1.88577e+07	1.3434e+07	1.74427e+07	2.36257e+07	1.61846e+07	3.14302e+07	1.79089e+07	-0.811469	0.00263969	0.0501199	2.26259			Dichlormid	0.245032	-	-	-	172.522	209.092	-	-	-	-
POS20993	3.82736e+06	267863	3.79018e+06	4.14354e+06	3.85578e+06	1.04505e+06	127720	390097	190203	268087	3.17694e+06	404231	-2.97439	0.00600994	0.0836293	1.01056			Threote	-22.4861	-	-	-	172.4	137.108	-	-	-	-
POS21004	9.20382e+06	9.95195e+06	8.9878e+06	9.91743e+06	8.9869e+06	534101	1.23765e+06	7.80061e+06	400904	6.07156e+06	9.40958e+06	3.20896e+06	-1.55202	0.0042053	0.0671907	1.53435			Dihydroxyfumarate	-24.9779	-	-	-	172.035	149.075	-	-	-	-
POS21053	291862	7.09586e+06	384428	423216	6.79702e+06	6.7715e+06	6.64832e+06	7.11097e+06	7.51051e+06	6.07554e+06	2.99848e+06	6.82337e+06	1.18625	0.0469617	0.281105	1.04282					-	-	-	168.836	157.029	-	-	-	-
POS21067	2.17651e+07	1.76452e+07	2.52253e+07	7.22149e+06	3.59904e+07	5.76178e+07	5.34735e+07	3.82046e+07	6.94273e+07	3.54024e+07	2.15695e+07	5.08251e+07	1.23655	0.00589651	0.0826169	3.29746					-	-	-	168.474	177.102	-	-	-	-
POS21071	2.29277e+06	1.82089e+06	2.62302e+06	320429	3.89357e+06	6.14833e+06	5.77335e+06	4.07618e+06	7.74982e+06	3.79048e+06	2.19014e+06	5.50763e+06	1.33041	0.00725759	0.0951267	1.10314					-	-	-	168.461	178.106	-	-	-	-
POS21075	4.47335e+06	3.42993e+06	5.13464e+06	1.36698e+06	6.64154e+06	9.55059e+06	8.81236e+06	1.10634e+07	1.49036e+07	6.28671e+06	4.20929e+06	1.01233e+07	1.26604	0.00769361	0.0988788	1.47183					-	-	-	168.38	161.079	-	-	-	-
POS21081	4.27905e+07	3.37007e+07	4.93989e+07	1.36151e+07	6.10958e+07	9.0055e+07	8.36307e+07	1.01492e+08	1.34521e+08	5.85644e+07	4.01202e+07	9.36527e+07	1.22299	0.00669955	0.0896361	4.45085					-	-	-	168.195	160.076	-	-	-	-
POS21088	85858.6	86580.5	79963.6	3.19966e+06	89459.8	3.91404e+06	4.10818e+06	2.98096e+06	3.95402e+06	3.20973e+06	708304	3.63339e+06	2.35888	0.00223518	0.045167	1.06689					-	-	-	168.062	196.034	-	-	-	-
POS21100	1.12935e+06	1.24209e+06	2.36277e+07	2.28845e+07	1.79153e+06	4.91845e+07	4.72455e+07	2.00834e+07	2.14791e+07	2.80194e+07	1.0135e+07	3.32024e+07	1.71194	0.0234209	0.189629	2.75413					-	-	-	167.222	168.066	-	-	-	-
POS21115	330100	419000	511812	599468	5.89484e+06	5.96601e+06	5.58553e+06	6.06639e+06	6.48257e+06	5.18762e+06	1.55104e+06	5.85762e+06	1.91708	0.00465177	0.071679	1.25898					-	-	-	166.415	157.05	-	-	-	-
POS21137	8.8561e+06	8.03912e+06	6.21657e+06	1.04067e+07	1.52936e+07	5.27593e+06	5.30186e+06	5.78403e+06	5.27721e+06	4.49418e+06	9.76241e+06	5.22664e+06	-0.901353	0.0192677	0.17241	1.25372					-	-	-	162.973	232.129	-	-	-	-
POS21166	1.17862e+07	1.28027e+07	1.56558e+07	1.30734e+07	1.28773e+07	1.94125e+07	2.28607e+07	1.86159e+07	1.64895e+07	1.45951e+07	1.32391e+07	1.83947e+07	0.47449	0.0100941	0.117457	1.36488					-	-	-	161.669	204.123	-	-	-	-
POS21176	212782	343420	101633	195621	531305	3.20828e+06	2.97385e+06	1.87679e+06	2.42194e+06	2.39337e+06	276952	2.57485e+06	3.21678	1.42728e-05	0.00185694	1.00626					-	-	-	160.391	227.996	-	-	-	-
POS21195	409525	9.1906e+06	388990	184388	919516	1.64057e+07	1.33426e+07	5.73112e+06	8.84695e+06	8.97522e+06	2.2186e+06	1.06603e+07	2.26453	0.011024	0.123896	1.70254					-	-	-	159.424	182.129	-	-	-	-
POS21199	9.02628e+06	6.8991e+06	1.68406e+07	2.95771e+06	1.11302e+07	387920	3.26915e+06	436866	456054	507721	9.37079e+06	1.01154e+06	-3.21161	0.00781648	0.0999231	1.7074					-	-	-	159.133	184.105	-	-	-	-
POS21208	1.22967e+07	7.79969e+06	6.29052e+06	8.28255e+06	1.0574e+07	4.2396e+06	2.27999e+06	5.86926e+06	3.62059e+06	4.98098e+06	9.04869e+06	4.19808e+06	-1.10798	0.00419369	0.067127	1.37104					-	-	-	157.958	165.091	-	-	-	-
POS21236	8.91494e+06	6.87934e+06	1.46724e+07	2.74783e+06	1.08684e+07	3.6858e+06	3.11638e+06	3.13978e+06	4.0241e+06	4.97734e+06	8.81658e+06	3.78868e+06	-1.21853	0.0374313	0.250152	1.21806					-	-	-	156.467	184.061	-	-	-	-
POS21314	1.42841e+07	7.33761e+06	1.87388e+07	8.03635e+06	1.21617e+07	7.06907e+06	6.76482e+06	6.74153e+06	7.11808e+06	6.95652e+06	1.21117e+07	6.93e+06	-0.805475	0.0388281	0.255141	1.22543					-	-	-	147.046	144.066	-	-	-	-
POS21319	2.44566e+07	2.00484e+07	2.02918e+07	2.40156e+07	2.2393e+07	1.0098e+07	5.46361e+06	1.12818e+07	2.53249e+07	5.14338e+06	2.22411e+07	1.14623e+07	-0.956327	0.0215766	0.181697	1.87814					-	-	-	146.464	102.971	-	-	-	-
POS21350	1.30472e+07	1.23406e+07	1.1506e+07	1.55114e+07	1.44732e+07	9.75833e+06	8.67721e+06	8.3749e+06	1.00616e+07	9.23887e+06	1.33757e+07	9.22219e+06	-0.536432	0.000760174	0.0214957	1.3164					-	-	-	136.334	151.062	-	-	-	-
POS21356	8.18242e+07	398973	342403	470848	6.8327e+07	7.17064e+07	7.2042e+07	9.02038e+07	9.66425e+07	5.81755e+07	3.02727e+07	7.7754e+07	1.3609	0.0423349	0.265963	3.76085					-	-	-	133.005	114.039	-	-	-	-
POS21363	127993	5.8974e+06	6.35356e+06	66781	219962	8.89649e+06	8.54174e+06	5.15998e+06	7.30246e+06	6.16923e+06	2.53314e+06	7.21398e+06	1.50987	0.0206945	0.177639	1.25856					-	-	-	130.436	181.048	-	-	-	-
POS21377	1.0145e+07	1.07656e+07	8.26269e+06	7.35289e+06	7.35751e+06	5.16363e+06	5.26149e+06	6.7835e+06	4.49696e+06	5.2992e+06	8.77673e+06	5.40095e+06	-0.700469	0.00301491	0.0546138	1.1423					-	-	-	127.533	146.081	-	-	-	-
POS21415	2.54219e+08	2.68851e+08	2.6948e+08	2.62612e+08	2.51921e+08	1.01444e+06	1.04295e+06	622892	504111	940151	2.61416e+08	824909	-8.3079	1.58825e-12	4.19473e-08	10.9881			3,5-Dinitroguaiacol	-1.4056	-	-	-	112.678	215.139	-	-	-	-
POS21443	1.14732e+07	1.37177e+07	2.59361e+06	1.90904e+07	1.44911e+07	6.72779e+06	7.23772e+06	5.64687e+06	5.81525e+06	3.03577e+06	1.22732e+07	5.69268e+06	-1.10833	0.0475148	0.282456	1.43452					-	-	-	109.093	613.16	-	-	-	-
POS21444	7.03055e+07	8.93769e+07	2.28218e+07	1.28279e+08	8.51597e+07	4.31305e+07	4.39707e+07	3.00073e+07	4.17223e+07	2.04982e+07	7.91886e+07	3.58658e+07	-1.14268	0.0396329	0.257755	3.71881					-	-	-	109.093	307.084	-	-	-	-
POS21445	1.49381e+07	2.1725e+07	5.16896e+06	2.9684e+07	1.98561e+07	9.72828e+06	8.42624e+06	7.97427e+06	1.0292e+07	4.50761e+06	1.82744e+07	8.18567e+06	-1.15865	0.041923	0.26464	1.79045					-	-	-	109.093	307.585	-	-	-	-
POS21449	4.82677e+06	6.72083e+06	1.36973e+06	1.10297e+07	6.89062e+06	2.98791e+06	2.44418e+06	2.16989e+06	3.06676e+06	1.17482e+06	6.16754e+06	2.36871e+06	-1.38059	0.0456432	0.276995	1.09093					-	-	-	108.772	308.081	-	-	-	-
POS21489	7.19303e+07	1.15667e+08	1.10605e+08	8.58168e+06	9.86638e+07	2.21862e+08	1.34214e+08	1.22584e+08	1.54816e+08	1.01544e+08	8.10896e+07	1.47004e+08	0.858268	0.0492711	0.287449	4.35122					-	-	-	105.597	141.959	-	-	-	-
POS21505	3.07529e+06	3.39742e+06	2.90614e+06	7.8389e+06	3.20225e+06	7.88086e+06	8.88088e+06	8.33108e+06	1.10685e+07	7.67174e+06	4.084e+06	8.76661e+06	1.10204	0.00312857	0.0560954	1.34365					-	-	-	102.245	145.05	-	-	-	-
POS21521	3.7482e+07	3.88648e+07	3.42539e+07	2.55611e+07	5.97474e+07	966904	2.13511e+07	2.52971e+07	1.85775e+07	2.08456e+07	3.91818e+07	1.74076e+07	-1.17047	0.0150269	0.149089	2.71843					-	-	-	100.271	116.053	-	-	-	-
POS21525	3.86999e+06	6.96687e+06	1.57261e+06	4.11257e+06	4.75329e+06	3.26208e+07	3.10243e+07	4.67107e+07	3.63627e+07	283936	4.25507e+06	2.94005e+07	2.78859	0.0123415	0.132662	2.94759					-	-	-	100.021	159.15	-	-	-	-
POS21595	8.16684e+06	6.62734e+06	9.56048e+06	9.05762e+06	6.80917e+06	3.34339e+06	3.63289e+06	5.60087e+06	4.01224e+06	3.37195e+06	8.04429e+06	3.99227e+06	-1.01076	0.000498515	0.0164741	1.28477					-	-	-	92.3589	121.065	-	-	-	-
POS21605	3.17137e+06	2.35874e+06	4.81025e+06	2.8751e+06	2.55712e+06	1.2403e+07	1.46282e+07	1.52481e+07	1.37551e+07	1.12729e+07	3.15451e+06	1.34615e+07	2.09335	1.93299e-06	0.000564625	2.17007					-	-	-	92.1985	87.0642	-	-	-	-
POS21625	6.69734e+06	6.14196e+06	5.45341e+06	7.19941e+06	6.82445e+06	4.56093e+06	4.78478e+06	3.41656e+06	3.40677e+06	3.77176e+06	6.46331e+06	3.98816e+06	-0.69655	0.000363297	0.0136778	1.0263					-	-	-	91.9228	204.063	-	-	-	-
POS21636	9.28778e+07	9.64723e+07	8.43529e+07	1.04947e+08	9.5409e+07	6.9642e+07	7.95327e+07	6.1199e+07	6.19048e+07	6.51269e+07	9.48118e+07	6.74811e+07	-0.490583	0.000407819	0.0146249	3.3933			Se-Methyl-L-selenocysteine	-12.6482	-	-	-	91.884	183.085	-	-	-	-
POS21641	4.89741e+07	4.99287e+07	5.03447e+07	5.45263e+07	4.47669e+07	3.11529e+07	3.5326e+07	4.14767e+07	3.35558e+07	3.09779e+07	4.97081e+07	3.44979e+07	-0.526974	0.000275086	0.0114055	2.52325					-	-	-	91.8632	123.044	-	-	-	-
POS21642	1.20707e+08	1.25004e+08	1.09882e+08	1.35851e+08	1.11371e+08	7.97538e+07	9.02814e+07	9.08065e+07	8.10514e+07	7.55189e+07	1.20563e+08	8.34824e+07	-0.530241	0.000172974	0.00853908	3.98496					-	-	-	91.8632	165.055	-	-	-	-
POS21643	1.87321e+07	1.95224e+07	1.85933e+07	2.11894e+07	1.77311e+07	1.17689e+07	1.38788e+07	1.59005e+07	1.25866e+07	1.15961e+07	1.91537e+07	1.31462e+07	-0.542975	0.000296228	0.0119603	1.58798			Flupropate	-23.1799	-	-	-	91.8632	147.044	-	-	-	-
POS21653	2.17438e+07	2.221e+07	2.00691e+07	2.43459e+07	1.87906e+07	1.3417e+07	1.4779e+07	2.01569e+07	1.44292e+07	1.28533e+07	2.14319e+07	1.51271e+07	-0.502624	0.00448757	0.0700066	1.54257			Oxomalote	-22.5856	-	-	-	91.7554	119.05	-	-	-	-
POS21654	8.72862e+06	9.05622e+06	8.78382e+06	9.06283e+06	9.05826e+06	291711	441558	5.69575e+06	9.32715e+06	159183	8.93795e+06	3.18307e+06	-1.48953	0.0148005	0.147539	1.39328					-	-	-	91.7434	274.057	-	-	-	-
POS21655	9.07258e+08	9.50658e+08	8.36147e+08	1.03544e+09	9.40634e+08	6.95144e+08	7.94744e+08	6.07624e+08	6.08176e+08	6.39509e+08	9.34027e+08	6.69039e+08	-0.481374	0.00054641	0.017517	10.52					-	-	-	91.7167	182.081	-	-	-	-
POS21657	1.22569e+08	1.25201e+08	1.22927e+08	1.37973e+08	1.12863e+08	8.11014e+07	9.15102e+07	1.01277e+08	8.32537e+07	7.90247e+07	1.24306e+08	8.72334e+07	-0.510947	0.000197348	0.00916019	3.96248			Methyl 2-propenyl selenide	-10.542	-	-	-	91.6685	136.076	-	-	-	-
POS21658	1.06287e+07	1.10308e+07	9.34125e+06	1.15901e+07	1.0178e+07	6.78415e+06	7.57897e+06	8.60424e+06	7.1985e+06	6.65599e+06	1.05538e+07	7.36437e+06	-0.519128	0.000272082	0.0113556	1.16516					-	-	-	91.6685	137.079	-	-	-	-
POS21715	1.12792e+07	1.7552e+07	1.02768e+07	4.21088e+06	1.85199e+07	4.26598e+06	3.84937e+06	5.19208e+06	5.80239e+06	4.30224e+06	1.23677e+07	4.68241e+06	-1.40126	0.0195406	0.173505	1.61428					-	-	-	89.5079	98.0608	-	-	-	-
POS21719	371356	456184	268846	4.99011e+07	866898	5.30401e+07	5.29123e+07	3.96873e+07	5.1692e+07	4.50953e+07	1.03729e+07	4.84854e+07	2.22474	0.00582297	0.0821611	3.73852			Moniliformin	0.745229	-	-	-	89.1706	99.0642	-	-	-	-
POS21728	1.0251e+07	1.38616e+07	8.86021e+06	2.25621e+06	1.96792e+07	1.9022e+06	1.12694e+06	1.08068e+06	1.62149e+06	2.61557e+06	1.09816e+07	1.66937e+06	-2.71771	0.0121381	0.131196	1.81956					-	-	-	88.8648	117.074	-	-	-	-
POS21729	1.8718e+08	2.44869e+08	1.60557e+08	3.1305e+07	3.53252e+08	3.67117e+07	2.27137e+07	4.8587e+07	3.4549e+07	3.86122e+07	1.95433e+08	3.62347e+07	-2.43123	0.0167936	0.159683	7.40983					-	-	-	88.7662	116.071	-	-	-	-
POS21731	8.32436e+06	1.04517e+07	7.65918e+06	1.04187e+07	1.19194e+07	5.94773e+06	3.25738e+06	7.65462e+06	5.60607e+06	7.91331e+06	9.75468e+06	6.07582e+06	-0.683014	0.0122315	0.131695	1.15881					-	-	-	88.7428	99.0447	-	-	-	-
POS21734	351055	646755	3.99627e+06	4.51072e+06	1.23149e+06	8.27492e+06	8.19783e+06	2.46412e+07	4.2016e+06	9.98428e+06	2.14726e+06	1.106e+07	2.36478	0.0397167	0.258173	1.63857					-	-	-	88.7284	195.114	-	-	-	-
POS21802	103775	5.61422e+06	189506	5.62548e+06	6.67786e+06	98331.3	129298	557171	107660	151341	3.64217e+06	208760	-4.12488	0.0445657	0.272838	1.04071					-	-	-	87.1816	110.977	-	-	-	-
POS21810	1.48197e+06	1.44348e+06	1.63708e+06	2.06996e+06	1.84775e+06	1.95045e+06	1.61435e+07	1.26094e+06	2.05832e+07	1.40382e+07	1.69605e+06	1.07952e+07	2.67015	0.0479653	0.28353	1.68816					-	-	-	87.1513	132.045	-	-	-	-
POS21818	4.27368e+06	4.35271e+06	4.4741e+06	4.36966e+06	4.02008e+06	1.00483e+06	1.09133e+06	1.43605e+06	1.49394e+06	1.62491e+06	4.29805e+06	1.33021e+06	-1.69203	2.92335e-08	4.49045e-05	1.1654			Nornitrogen mustard	-1.0671	-	-	-	87.1376	143.034	-	-	-	-
POS21847	3.1212e+06	5.46626e+07	3.09232e+06	5.43301e+07	5.77891e+07	2.89792e+06	2.43134e+06	2.65111e+06	5.7486e+06	2.07748e+06	3.45991e+07	3.16129e+06	-3.45215	0.0406059	0.260808	3.16736					-	-	-	86.8372	154.967	-	-	-	-
POS21888	92678.8	147941	97836.9	130455	259688	8.02892e+06	8.25479e+06	117441	9.09937e+06	9.12815e+06	145720	6.92573e+06	5.5707	0.00423707	0.0675348	1.60669					-	-	-	85.5595	88.104	-	-	-	-
POS21912	5.2706e+06	5.84318e+06	5.56919e+06	5.82786e+06	7.21345e+06	1.87239e+06	1.46886e+06	1.1016e+06	1.2988e+06	1.29801e+06	5.94485e+06	1.40793e+06	-2.07806	1.4196e-06	0.000474594	1.44024					-	-	-	83.0691	233.085	-	-	-	-
POS21969	1.71072e+07	1.55543e+07	2.80827e+07	1.88809e+07	1.81477e+07	1.60361e+07	1.1498e+07	1.13419e+07	1.29805e+07	1.1277e+07	1.95546e+07	1.26267e+07	-0.631027	0.0197024	0.174208	1.49742					-	-	-	79.2129	126.067	-	-	-	-
POS21981	6.33846e+06	5.99079e+06	6.46125e+06	6.92184e+06	9.99752e+06	1.13282e+07	1.14767e+07	1.13064e+07	1.24406e+07	1.62938e+07	7.14197e+06	1.25691e+07	0.815491	0.00195417	0.0418585	1.45769					-	-	-	78.5692	128.02	-	-	-	-
POS22035	1.40182e+07	1.60484e+07	1.61306e+07	1.40591e+07	7.99691e+06	7.61535e+06	5.296e+06	1.1375e+07	690161	8.59119e+06	1.36507e+07	6.71353e+06	-1.02383	0.0176531	0.164287	1.53116					-	-	-	76.4317	102.971	-	-	-	-
POS22046	9.38981e+06	1.39163e+07	6.11281e+06	8.69234e+06	9.02724e+06	1.80166e+07	2.30685e+07	3.04572e+07	1.82501e+07	1.60303e+07	9.4277e+06	2.11646e+07	1.16667	0.00359923	0.0611314	2.10599			Pyridoxal phosphate	1.84745	-	-	-	75.3904	248.15	-	-	-	-
POS22060	1.31472e+06	1.58947e+06	1.52153e+06	1.60084e+06	1.76275e+06	1.08621e+07	1.00825e+07	1.75604e+07	9.56848e+06	1.01853e+07	1.55786e+06	1.16518e+07	2.90291	0.000143601	0.00763109	2.07117			Meconic acid	13.0897	-	-	-	72.3662	201.112	-	-	-	-
POS22065	2.79039e+07	2.51192e+07	3.44224e+07	2.71673e+07	3.70304e+07	1.27925e+07	1.085e+07	1.80615e+07	1.21532e+07	1.50993e+07	3.03286e+07	1.37913e+07	-1.13692	0.00022797	0.0101362	2.64616					-	-	-	71.8928	132.066	-	-	-	-
POS22066	7.82981e+06	6.12511e+06	1.11506e+07	5.77909e+06	9.08475e+06	1.85998e+06	1.47223e+06	1.30791e+06	2.45574e+06	1.93884e+06	7.99388e+06	1.80694e+06	-2.14535	0.000280472	0.0116034	1.60044					-	-	-	71.6839	154.048	-	-	-	-
POS22070	1.18313e+07	4.34892e+07	1.13789e+07	1.18215e+07	1.15686e+07	300493	339867	505488	119442	149303	1.80179e+07	282918	-5.9929	0.0237522	0.191081	2.42488					-	-	-	71.412	124.043	-	-	-	-
POS22071	1.39967e+07	1.42586e+07	1.17661e+07	1.65779e+07	1.60619e+07	1.09013e+07	9.09087e+06	8.59997e+06	1.17303e+07	1.07718e+07	1.45322e+07	1.02189e+07	-0.508023	0.003159	0.0563424	1.30538					-	-	-	71.393	166.073	-	-	-	-
POS22093	8.79596e+06	7.55013e+06	8.30197e+06	1.20983e+07	9.21554e+06	6.18399e+06	5.75245e+06	4.6412e+06	5.18025e+06	5.69646e+06	9.19238e+06	5.49087e+06	-0.743403	0.00198862	0.0422569	1.21356					-	-	-	69.3362	131.054	-	-	-	-
POS22110	249207	80216.7	392052	88573.4	399915	633999	1.55039e+07	7.36907e+06	1.86717e+07	1.36016e+07	241993	1.1156e+07	5.52672	0.00941042	0.112818	2.01979					-	-	-	68.7504	170.033	-	-	-	-
POS22112	1.58918e+08	1.4265e+08	1.51566e+08	2.14187e+08	1.67406e+08	1.15062e+08	1.06503e+08	8.33419e+07	9.73347e+07	1.02068e+08	1.66945e+08	1.00862e+08	-0.726991	0.00123473	0.0296728	5.18187					-	-	-	68.6082	130.05	-	-	-	-
POS22113	796430	6.49884e+07	908341	6.56349e+07	7.98859e+07	3.82706e+06	3.0361e+06	499404	3.92893e+06	1.28541e+06	4.24428e+07	2.51538e+06	-4.07667	0.0488225	0.286354	3.52507			L-Fuculose 1-phosphate	22.9898	-	-	-	68.597	245.149	-	-	-	-
POS22128	366959	73554.9	117434	779262	490167	4.81062e+06	4.58035e+06	5.07959e+06	3.96195e+06	4.59989e+06	365476	4.60648e+06	3.65582	6.5551e-08	8.1843e-05	1.39083					-	-	-	68.1411	158.101	-	-	-	-
POS22151	4.44278e+06	3.6263e+06	5.61834e+06	4.67487e+06	3.39683e+06	1.5802e+06	14125.8	554553	3.35767e+06	39338	4.35182e+06	1.10918e+06	-1.97213	0.00242634	0.04768	1.11431					-	-	-	67.4985	477.171	-	-	-	-
POS22153	1.569e+07	1.91962e+07	1.36096e+07	1.9459e+07	2.73865e+07	2.67839e+07	3.54043e+07	1.94268e+07	3.14855e+07	3.89125e+07	1.90683e+07	3.04026e+07	0.673019	0.0255299	0.198665	1.9123					-	-	-	67.3902	229.155	-	-	-	-
POS22164	6.54972e+07	4.22817e+07	3.48631e+07	4.31525e+07	5.54795e+07	1.70455e+07	3.06766e+07	3.80294e+07	2.80084e+07	3.21559e+07	4.82548e+07	2.91832e+07	-0.725536	0.0180621	0.166765	2.5318					-	-	-	66.9865	116.071	-	-	-	-
POS22241	3.06494e+07	3.04231e+07	3.88797e+07	3.15877e+07	2.67908e+07	3.16276e+07	49070.7	246800	3.24641e+07	138255	3.16662e+07	1.29052e+07	-1.29499	0.0483854	0.284865	2.36334					-	-	-	64.4185	158.045	-	-	-	-
POS22249	2.51378e+07	2.12413e+07	2.37735e+07	2.63087e+07	2.18334e+07	1.0145e+07	1.18544e+07	8.54232e+06	2.0042e+07	1.15617e+07	2.36589e+07	1.24291e+07	-0.928666	0.000953945	0.0249947	2.11307					-	-	-	64.388	250.08	-	-	-	-
POS22250	3.33926e+07	2.50656e+07	3.82108e+07	4.36277e+07	4.17397e+07	1.685e+07	1.06017e+07	8.88535e+06	1.65956e+07	1.22615e+07	3.64073e+07	1.30388e+07	-1.48142	0.000225228	0.0100482	3.1511					-	-	-	64.388	456.193	-	-	-	-
POS22251	5.5566e+06	4.06575e+06	6.1794e+06	7.393e+06	6.92959e+06	2.76316e+06	1.5768e+06	1.49527e+06	2.72768e+06	1.94422e+06	6.02487e+06	2.10143e+06	-1.51956	0.000288914	0.0117937	1.28835					-	-	-	64.388	457.195	-	-	-	-
POS22300	7.09707e+06	7.44143e+06	5.61264e+06	6.9392e+06	2.17194e+06	4.66823e+06	2.34363e+06	1.80069e+06	2.04842e+06	1.88306e+06	5.85246e+06	2.54881e+06	-1.19922	0.0177076	0.164558	1.06058					-	-	-	62.4897	190.004	-	-	-	-
POS22305	2.03841e+07	1.7443e+07	2.21528e+07	2.16244e+07	2.68305e+07	1.739e+07	1.54892e+07	8.19438e+06	1.49102e+07	1.55232e+07	2.1687e+07	1.43014e+07	-0.60067	0.00989686	0.115999	1.62501					-	-	-	62.2239	229.101	-	-	-	-
POS22324	2.0133e+08	1.74468e+08	2.15214e+08	2.16876e+08	2.41556e+08	1.68472e+08	1.54907e+08	8.29389e+07	1.4761e+08	1.50324e+08	2.09889e+08	1.4085e+08	-0.575461	0.00580135	0.0820312	5.05838			Aminopyrrolnitrin	3.31404	-	-	-	60.9579	228.098	-	-	-	-
POS22339	938487	1.02069e+06	857743	2.00693e+07	1.21797e+06	2.63151e+07	1.61667e+07	1.63664e+07	1.52202e+07	1.56801e+07	4.82083e+06	1.79497e+07	1.8966	0.0166605	0.158975	2.07264			Trifluoromethanesulfonic acid	18.5007	-	-	-	60.0926	151.087	-	-	-	-
POS22353	1.8055e+07	1.44524e+07	2.92266e+07	3.05222e+07	1.32436e+07	5.88445e+06	6.56498e+06	8.24895e+06	5.94949e+06	5.86302e+06	2.11e+07	6.50218e+06	-1.69825	0.00427911	0.0678772	2.31913					-	-	-	58.7674	139.05	-	-	-	-
POS22361	1.07187e+08	1.22873e+08	1.24298e+08	1.00877e+08	9.2337e+07	1.5563e+08	2.04459e+08	1.87168e+08	1.62023e+08	1.22021e+08	1.09514e+08	1.6626e+08	0.602324	0.00622205	0.0857228	4.62579					-	-	-	57.8877	205.127	-	-	-	-
POS22362	1.11037e+09	1.27434e+09	1.28303e+09	1.0378e+09	9.43083e+08	1.73947e+09	2.12121e+09	1.95471e+09	1.68987e+09	1.27094e+09	1.12972e+09	1.75524e+09	0.635697	0.00422016	0.0673466	15.501					-	-	-	57.8877	204.123	-	-	-	-
POS22363	8.80791e+06	9.66918e+06	1.05703e+07	8.20436e+06	7.34682e+06	1.1386e+07	1.36881e+07	1.51407e+07	1.267e+07	9.5575e+06	8.91972e+06	1.24885e+07	0.485524	0.0122753	0.132058	1.13194					-	-	-	57.8877	85.0291	-	-	-	-
POS22364	7.01023e+06	8.35356e+06	8.10362e+06	6.89098e+06	6.1458e+06	1.03092e+07	1.3802e+07	1.20785e+07	1.0393e+07	8.24985e+06	7.30084e+06	1.09665e+07	0.586972	0.00700032	0.0924889	1.17022					-	-	-	57.8265	206.128	-	-	-	-
POS22373	6.52746e+06	7.07674e+06	6.00759e+06	6.67762e+06	6.88477e+06	3.91882e+06	3.94953e+06	4.06391e+06	4.01544e+06	3.47193e+06	6.63484e+06	3.88393e+06	-0.772545	1.13243e-06	0.000458543	1.12233					-	-	-	57.0511	134.036	-	-	-	-
POS22375	5.12422e+07	5.42412e+07	3.83999e+07	6.48046e+07	5.24066e+07	3.92238e+07	3.42654e+07	2.31184e+07	3.23785e+07	2.46398e+07	5.22189e+07	3.07252e+07	-0.765151	0.00321486	0.0568325	2.9127					-	-	-	56.841	244.093	-	-	-	-
POS22377	3.85458e+07	4.00927e+07	3.34824e+07	3.91567e+07	4.2316e+07	2.73391e+07	2.73935e+07	1.89201e+07	2.35595e+07	2.15856e+07	3.87187e+07	2.37595e+07	-0.704525	0.000137252	0.00740433	2.55171					-	-	-	56.7894	152.054	-	-	-	-
POS22412	3.38276e+07	5.87946e+07	2.84774e+07	3.18261e+07	3.07881e+07	1.91458e+07	8.84184e+06	2.50031e+07	1.67065e+07	1.44318e+07	3.67427e+07	1.68258e+07	-1.12678	0.0122117	0.131535	2.67568					-	-	-	55.7573	146.093	-	-	-	-
POS22418	1.27793e+08	1.33921e+08	1.13687e+08	1.31464e+08	1.28338e+08	7.75815e+07	8.00863e+07	8.22555e+07	8.05741e+07	6.55988e+07	1.2704e+08	7.72192e+07	-0.718254	4.84464e-06	0.00099706	4.7505					-	-	-	55.6717	133.032	-	-	-	-
POS22427	631183	338004	569491	359132	515494	6.2403e+06	5.18428e+06	4.56924e+06	4.0477e+06	4.70815e+06	482661	4.94993e+06	3.35833	2.24119e-06	0.000610229	1.41426					-	-	-	55.5342	103.059	-	-	-	-
POS22438	2.70808e+07	2.83998e+07	2.41741e+07	2.78441e+07	2.69445e+07	1.65982e+07	1.66135e+07	1.71965e+07	1.65786e+07	1.38533e+07	2.68886e+07	1.6168e+07	-0.733853	3.08943e-06	0.000741773	2.20863					-	-	-	55.3336	104.053	-	-	-	-
POS22475	7.69575e+06	8.00461e+06	8.77678e+06	8.2772e+06	8.89954e+06	5.11968e+06	3.94131e+06	3.85554e+06	5.40424e+06	4.78741e+06	8.33078e+06	4.62164e+06	-0.850047	1.13186e-05	0.00158167	1.28631					-	-	-	53.7899	189.124	-	-	-	-
POS22518	4.04153e+06	4.31982e+06	2.84001e+06	4.03337e+06	5.50321e+06	9.2266e+06	6.12088e+06	5.23182e+06	1.24464e+07	8.86991e+06	4.14759e+06	8.37912e+06	1.01453	0.0136138	0.141013	1.20137					-	-	-	53.3613	189.087	-	-	-	-
POS22580	4.74383e+07	4.51966e+07	4.31938e+07	5.57144e+07	5.27072e+07	1.77593e+07	1.50586e+07	1.32029e+07	2.38395e+07	1.80113e+07	4.88501e+07	1.75743e+07	-1.47489	5.50066e-06	0.00106822	3.75558					-	-	-	53.0541	130.05	-	-	-	-
POS22594	1.25112e+07	1.25231e+07	1.8264e+07	1.37069e+07	1.59422e+07	915749	408982	216258	1.22601e+07	1.55251e+07	1.45895e+07	5.86523e+06	-1.31467	0.0373935	0.25015	1.61043			4-Bromophenylthiourea	-24.7829	-	-	-	52.977	232.114	-	-	-	-
POS22595	1.04387e+08	1.06994e+08	4.2969e+07	1.03498e+08	1.00773e+08	2.69476e+07	6.45247e+07	6.71014e+07	6.58038e+07	5.2345e+07	9.17242e+07	5.53445e+07	-0.728863	0.0353069	0.24164	3.38408					-	-	-	52.9752	133.008	-	-	-	-
POS22606	6.37138e+06	5.90501e+06	4.74754e+06	6.61133e+06	8.02726e+06	3.4646e+06	3.92971e+06	3.28567e+06	3.00307e+06	3.04745e+06	6.3325e+06	3.3461e+06	-0.920295	0.000678658	0.0198935	1.11919					-	-	-	52.9045	86.0972	-	-	-	-
POS22639	6.7868e+06	7.2737e+06	2.46611e+07	7.25677e+06	7.60154e+06	3.34402e+07	3.30744e+07	2.6024e+07	2.98318e+07	2.9443e+07	1.0716e+07	3.03627e+07	1.50253	0.000774822	0.0217863	2.86671			5,6-Dihydro-5-fluorouracil	-20.7638	-	-	-	52.6736	133.098	-	-	-	-
POS22677	4.37996e+07	4.21962e+07	3.94996e+07	4.12898e+07	3.22438e+07	1.61943e+07	2.4777e+07	2.28355e+07	3.93541e+07	2.31654e+07	3.98058e+07	2.52653e+07	-0.655823	0.00979491	0.115415	2.23142					-	-	-	52.3946	166.054	-	-	-	-
POS22679	1.33526e+07	2.28356e+07	2.11239e+07	8.21154e+06	9.92617e+06	8.15342e+06	6.37861e+06	6.52779e+06	3.88182e+06	9.71362e+06	1.509e+07	6.93105e+06	-1.12244	0.0301534	0.220814	1.59296					-	-	-	52.385	141.066	-	-	-	-
POS22697	3.10961e+06	2.47563e+06	3.17203e+06	2.7396e+06	3.83325e+06	5.54546e+06	5.47025e+06	5.17813e+06	5.99181e+06	4.75421e+06	3.06603e+06	5.38797e+06	0.813373	6.69706e-05	0.00463026	1.00562					-	-	-	52.3453	213.06	-	-	-	-
POS22717	3.1954e+07	3.92074e+07	1.13684e+07	4.00798e+07	3.12066e+07	234900	112821	1.85116e+07	2.44222e+07	2.17558e+07	3.07633e+07	1.30075e+07	-1.24187	0.0437484	0.270722	2.33502			Oxomalote	10.813	-	-	-	52.2681	119.054	-	-	-	-
POS22750	1.05041e+07	1.04495e+07	1.24585e+07	9.23816e+06	1.18843e+07	7.62421e+06	3.29009e+06	3.17851e+06	4.60319e+06	5.94753e+06	1.09069e+07	4.92871e+06	-1.14596	0.000370188	0.0138039	1.58904					-	-	-	52.0382	259.093	-	-	-	-
POS22757	3.50548e+06	3.23256e+06	2.68535e+06	3.58538e+06	3.10038e+06	198636	187714	183247	203208	271765	3.22183e+06	208914	-3.9469	6.97333e-08	8.1843e-05	1.17879					-	-	-	51.9939	203.035	-	-	-	-
POS22760	375416	383758	4.79806e+06	441670	308995	4.25798e+06	9.41104e+06	6.77936e+06	1.05308e+07	7.98105e+06	1.26158e+06	7.79205e+06	2.62677	0.00162811	0.0366581	1.64677					-	-	-	51.975	169.99	-	-	-	-
POS22786	3.60091e+06	5.78272e+06	2.8598e+06	3.84937e+06	4.11925e+06	8.28494e+06	6.03469e+06	6.10941e+06	8.25727e+06	7.00297e+06	4.04241e+06	7.13786e+06	0.820275	0.00204236	0.0430036	1.08727					-	-	-	51.6895	212.103	-	-	-	-
POS22804	9.64565e+06	1.10153e+07	7.11896e+06	1.10172e+07	1.60256e+07	2.57682e+07	2.61154e+07	6.14958e+07	1.01274e+07	3.08607e+07	1.09645e+07	3.08735e+07	1.49352	0.0480877	0.283833	2.38866					-	-	-	51.4743	195.088	-	-	-	-
POS22809	1.28744e+07	7.90694e+06	1.25944e+07	2.62538e+07	1.41718e+07	2.62505e+06	2.31464e+06	3.20748e+06	1.96444e+06	2.17499e+06	1.47603e+07	2.45732e+06	-2.58656	0.00391455	0.0639376	2.16763					-	-	-	51.428	143.082	-	-	-	-
POS22822	3.27165e+07	3.20331e+07	3.3651e+07	3.25156e+07	3.13328e+07	1.00572e+07	3.18056e+07	1.12849e+07	1.56181e+07	5.69845e+06	3.24498e+07	1.48929e+07	-1.12359	0.00470409	0.0721067	2.52671					-	-	-	51.3026	199.17	-	-	-	-
POS22829	669131	309843	563601	1.54695e+06	681610	3.85861e+06	3.73115e+06	3.72176e+06	4.55573e+06	4.05956e+06	754227	3.98536e+06	2.40164	1.65864e-06	0.000534224	1.20971					-	-	-	51.2221	144.085	-	-	-	-
POS22837	3.40457e+06	8.44616e+06	1.74793e+07	6.34075e+06	4.57638e+06	2.78753e+07	1.94982e+07	6.06815e+06	2.4057e+07	2.29976e+07	8.04944e+06	2.00992e+07	1.32018	0.0283696	0.21221	1.9765			Phosphoguanidinoacetate	18.7822	-	-	-	51.0987	198.097	-	-	-	-
POS22842	3.53704e+07	3.73565e+07	7.07821e+07	3.03545e+07	3.86646e+07	7.54115e+07	5.5979e+07	5.0406e+07	8.70577e+07	6.46976e+07	4.25056e+07	6.67104e+07	0.650258	0.0384603	0.254008	2.76897					-	-	-	51.0818	203.053	-	-	-	-
POS22850	9.79135e+08	1.04639e+09	7.31075e+08	1.25642e+09	9.01812e+08	7.81311e+08	8.08834e+08	5.01491e+08	6.76528e+08	5.86979e+08	9.82966e+08	6.71028e+08	-0.550768	0.0170006	0.160876	10.3989					-	-	-	50.9412	118.087	-	-	-	-
POS22851	8.13858e+07	9.19877e+07	7.32827e+07	8.55916e+07	7.38732e+07	6.46352e+07	6.56338e+07	5.34936e+07	6.40857e+07	4.92867e+07	8.12242e+07	5.9427e+07	-0.450791	0.00210761	0.0438398	2.93647					-	-	-	50.9412	72.0817	-	-	-	-
POS22879	3.76203e+06	4.38803e+06	4.31566e+06	3.57102e+06	4.97768e+06	1.04732e+06	802190	1.69597e+06	759514	591475	4.20288e+06	979294	-2.10157	7.20621e-06	0.00120458	1.20459					-	-	-	50.5789	79.0221	-	-	-	-
POS22945	6.60626e+06	6.2499e+06	192659	6.28922e+06	7.6784e+06	8.69245e+06	9.08787e+06	9.54332e+06	9.98908e+06	8.46434e+06	5.40329e+06	9.15541e+06	0.760787	0.0244682	0.194313	1.07823					-	-	-	49.4093	213.148	-	-	-	-
POS22973	1.02821e+07	8.8943e+06	1.25056e+07	1.00786e+07	2.05568e+07	8.36616e+06	5.47011e+06	7.91464e+06	4.92785e+06	4.169e+06	1.24635e+07	6.16955e+06	-1.01447	0.0239638	0.191967	1.45149					-	-	-	48.6174	174.113	-	-	-	-
POS23008	5.25924e+07	1.79829e+07	4.62704e+07	4.39669e+07	1.51859e+07	1.70966e+07	1.45576e+07	1.37454e+07	2.18493e+07	1.22246e+07	3.51997e+07	1.58947e+07	-1.14702	0.0407939	0.261507	2.36795					-	-	-	46.9956	99.5318	-	-	-	-
POS23013	7.46638e+08	7.79934e+08	3.32514e+08	7.94976e+08	8.66206e+08	2.85918e+08	4.40365e+06	3.7549e+08	3.03568e+06	5.11312e+06	7.04054e+08	1.34792e+08	-2.38495	0.00185764	0.0403471	15.3027					-	-	-	46.7827	150.092	-	-	-	-
POS23033	7.932e+07	6.88155e+07	6.20957e+07	5.90689e+07	1.59188e+08	3.85872e+06	3.08483e+06	3.61381e+07	2.91704e+07	3.43342e+07	8.56976e+07	2.13172e+07	-2.00723	0.0125572	0.134053	4.77815					-	-	-	45.5072	144.056	-	-	-	-
POS23147	3.02091e+06	4.00213e+06	250198	2.3349e+06	2.04585e+06	4.97367e+06	6.00626e+06	9.36494e+06	5.21329e+06	4.61995e+06	2.3308e+06	6.03562e+06	1.37268	0.00823112	0.103225	1.14471			Pyridoxal phosphate	2.06113	-	-	-	39.3789	248.15	-	-	-	-
POS23211	1.4965e+07	1.61411e+07	3.89819e+06	2.08451e+07	2.14138e+07	5.00499e+06	4.10162e+06	6.43385e+06	5.07361e+06	1.80053e+06	1.54526e+07	4.48292e+06	-1.78534	0.00963437	0.114412	2.02016					-	-	-	38.6313	190.993	-	-	-	-
POS23215	3.15243e+07	3.5611e+07	3.0112e+07	3.42956e+07	4.7069e+07	2.84692e+07	2.93668e+07	2.62889e+07	2.58136e+07	2.96612e+07	3.57224e+07	2.79199e+07	-0.355532	0.0360614	0.244523	1.58477					-	-	-	38.6033	142.939	-	-	-	-
POS23285	1.75333e+07	1.56807e+07	1.2698e+07	1.74036e+07	1.62424e+07	3.22149e+07	1.80319e+07	2.06168e+07	1.80923e+07	2.5085e+07	1.59116e+07	2.28082e+07	0.519474	0.0401257	0.259724	1.39368					-	-	-	37.9988	102.034	-	-	-	-
POS23377	6.48621e+06	6.26742e+06	6.03473e+06	5.96516e+06	7.40809e+06	1.37221e+06	1.07014e+06	1.67769e+06	1.01761e+06	634781	6.43232e+06	1.15448e+06	-2.47809	1.60144e-07	0.000124399	1.55928					-	-	-	37.0124	79.0221	-	-	-	-
POS23394	1.08691e+07	1.43816e+07	8.84839e+06	1.08405e+07	1.72675e+07	1.83616e+07	1.92766e+07	1.37947e+07	1.86542e+07	2.42281e+07	1.24414e+07	1.8863e+07	0.600409	0.0207417	0.17786	1.44241					-	-	-	36.7298	229.155	-	-	-	-
POS23410	1.07468e+07	1.0268e+07	1.48728e+07	1.03977e+07	1.2461e+07	6.77744e+06	5.95065e+06	6.89067e+06	7.39695e+06	5.72863e+06	1.17493e+07	6.54887e+06	-0.843253	0.000506445	0.0166572	1.45548			4-Bromophenylthiourea	-1.45487	-	-	-	36.0802	232.12	-	-	-	-
POS23415	9.44067e+07	1.07283e+08	6.79765e+07	9.62208e+07	8.77931e+07	6.92022e+07	7.94588e+07	6.86e+07	7.11436e+07	5.89129e+07	9.07359e+07	6.94635e+07	-0.385419	0.0191863	0.172064	2.69993					-	-	-	35.9825	72.0817	-	-	-	-
POS23427	1.08965e+07	1.12685e+07	1.41232e+07	9.32482e+06	9.55301e+06	1.70272e+07	2.12308e+07	1.80494e+07	1.78218e+07	1.34374e+07	1.10332e+07	1.75133e+07	0.666599	0.0026768	0.0505261	1.60851			2-Aminoethyl diphenylborite	18.0238	-	-	-	35.7895	226.105	-	-	-	-
POS23435	1.03002e+07	2.14138e+07	9.047e+06	9.79517e+06	1.08382e+07	4.66216e+06	3.01095e+06	8.53301e+06	5.55313e+06	5.20324e+06	1.22789e+07	5.3925e+06	-1.18715	0.0236986	0.190824	1.51812					-	-	-	35.6908	146.093	-	-	-	-
POS23437	8.53206e+06	8.91376e+06	4.21562e+06	9.97526e+06	8.23142e+06	6.27391e+06	3.8237e+06	4.38887e+06	5.86687e+06	3.42527e+06	7.97362e+06	4.75573e+06	-0.74557	0.0218632	0.183061	1.05691			Diethylphosphoric acid	-12.2638	-	-	-	35.6724	155.107	-	-	-	-
POS23439	6.14291e+06	5.15144e+06	3.2462e+06	6.10587e+06	6.13165e+06	2.6439e+06	2.64764e+06	1.65493e+06	3.64705e+06	2.52311e+06	5.35561e+06	2.62333e+06	-1.02965	0.00280597	0.052257	1.03735					-	-	-	35.6546	471.184	-	-	-	-
POS23442	7.24586e+07	4.7875e+07	6.39322e+07	5.99481e+07	8.20318e+07	2.66176e+07	2.4565e+07	1.84762e+07	4.25493e+07	3.3229e+07	6.52492e+07	2.90874e+07	-1.16556	0.000922125	0.0244739	3.82256					-	-	-	35.6092	455.189	-	-	-	-
POS23445	1.38e+08	1.45041e+08	1.503e+08	1.13836e+08	1.16302e+08	1.93068e+08	2.56123e+08	2.30621e+08	2.12827e+08	1.62243e+08	1.32696e+08	2.10976e+08	0.668958	0.00218993	0.0445939	5.6047					-	-	-	35.5921	205.127	-	-	-	-
POS23446	1.40985e+09	1.48223e+09	1.55119e+09	1.1548e+09	1.25451e+09	1.99763e+09	2.62584e+09	2.38272e+09	2.19832e+09	1.67246e+09	1.37052e+09	2.1754e+09	0.666555	0.00198152	0.0421707	18.0044					-	-	-	35.5531	204.123	-	-	-	-
POS23447	8.57068e+06	9.2713e+06	9.7494e+06	7.04847e+06	7.83468e+06	1.25314e+07	1.66863e+07	1.54173e+07	1.28592e+07	1.0754e+07	8.49491e+06	1.36496e+07	0.684194	0.00225427	0.0453029	1.43474					-	-	-	35.5531	206.128	-	-	-	-
POS23455	6.14739e+07	4.33622e+07	4.99579e+07	5.37256e+07	7.62465e+07	3.49636e+07	3.4247e+07	1.94253e+07	4.05647e+07	3.45581e+07	5.69532e+07	3.27517e+07	-0.798206	0.00662127	0.0889623	2.98815			Aminopyrrolnitrin	4.62922	-	-	-	35.4802	228.098	-	-	-	-
POS23457	919456	796533	952072	1.01743e+06	737486	1.36215e+07	7.83719e+06	1.21751e+07	5.30108e+06	1.09189e+07	884594	9.97075e+06	3.49461	0.000314771	0.0124452	1.93058					-	-	-	35.4487	228.069	-	-	-	-
POS23464	1.39303e+07	1.13919e+07	1.26313e+07	1.21916e+07	1.98941e+07	1.16365e+07	9.67889e+06	6.10666e+06	1.1264e+07	1.03032e+07	1.40078e+07	9.79785e+06	-0.515697	0.0492653	0.287449	1.12622					-	-	-	35.4164	246.091	-	-	-	-
POS23465	7.08357e+06	4.86498e+06	6.13928e+06	4.18499e+06	1.36047e+07	3.22141e+06	3.84245e+06	1.19714e+06	1.46893e+06	2.11761e+06	7.17551e+06	2.36951e+06	-1.59849	0.0257224	0.199517	1.25609					-	-	-	35.4164	166.084	-	-	-	-
POS23483	1.4413e+07	9.08172e+06	1.22033e+07	1.11658e+07	1.5789e+07	5.62797e+06	4.33167e+06	3.64785e+06	8.16379e+06	6.56101e+06	1.25306e+07	5.66646e+06	-1.14493	0.00135766	0.0318446	1.6551					-	-	-	35.3204	456.193	-	-	-	-
POS23484	2.58997e+07	2.46406e+07	2.96595e+07	2.69844e+07	2.90483e+07	1.49832e+07	1.65736e+07	1.67247e+07	1.20655e+07	1.1436e+07	2.72465e+07	1.43566e+07	-0.92436	2.09836e-05	0.00236836	2.38353					-	-	-	35.3179	175.108	-	-	-	-
POS23488	2.53673e+08	1.85269e+08	2.01391e+08	2.23983e+08	2.67215e+08	1.17427e+08	1.15922e+08	1.17828e+08	1.75667e+08	1.34217e+08	2.26306e+08	1.32212e+08	-0.775423	0.00116438	0.028607	6.15381					-	-	-	35.3174	112.051	-	-	-	-
POS23491	9.52027e+06	7.20819e+06	1.01229e+07	8.5309e+06	1.04618e+07	5.81368e+06	5.85801e+06	4.53932e+06	4.98236e+06	4.79915e+06	9.16881e+06	5.1985e+06	-0.818638	0.000282414	0.0116363	1.28899			N-Methyl-N'-nitro-N-nitrosoguanidine	-21.1448	-	-	-	35.3145	148.097	-	-	-	-
POS23492	1.37456e+07	8.65662e+06	1.0439e+07	2.2335e+07	1.83459e+07	5.34535e+06	4.6496e+06	5.72796e+06	3.69103e+06	5.29445e+06	1.47044e+07	4.94168e+06	-1.57318	0.00499478	0.0749692	1.92993					-	-	-	35.3145	143.082	-	-	-	-
POS23493	3.69099e+07	3.21472e+07	3.60514e+07	3.89541e+07	4.23786e+07	1.99381e+07	2.17013e+07	1.992e+07	2.83165e+07	2.22004e+07	3.72883e+07	2.24153e+07	-0.734241	0.000187001	0.00893038	2.50944					-	-	-	35.3118	250.08	-	-	-	-
POS23500	1.50654e+07	1.98876e+07	2.17203e+07	9.5069e+06	1.47235e+07	7.9417e+06	5.71462e+06	7.48229e+06	6.80599e+06	1.03333e+07	1.61807e+07	7.65559e+06	-1.07969	0.00573313	0.08132	1.7625					-	-	-	35.2885	141.066	-	-	-	-
POS23511	5.76703e+06	6.03075e+06	3.80377e+06	4.8726e+06	6.98363e+06	2.95166e+06	1.77174e+06	1.93288e+06	2.42972e+06	3.17893e+06	5.49155e+06	2.45299e+06	-1.16268	0.00103033	0.0263429	1.12554					-	-	-	35.2581	259.093	-	-	-	-
POS23527	2.01381e+07	2.29843e+07	2.47285e+07	2.46606e+07	1.88939e+07	4.68136e+06	7.59444e+06	9.27346e+06	1.0909e+07	6.43396e+06	2.22811e+07	7.77845e+06	-1.51827	1.82022e-05	0.00216549	2.51617					-	-	-	35.1424	212.101	-	-	-	-
POS23532	5.9452e+06	6.22498e+06	7.27933e+06	7.00621e+06	5.48695e+06	2.33091e+06	2.81647e+06	3.54268e+06	1.36525e+06	1.73985e+06	6.38853e+06	2.35903e+06	-1.43729	4.74711e-05	0.00374451	1.32323					-	-	-	35.1091	234.083	-	-	-	-
POS23535	2.45477e+07	2.39871e+07	1.51212e+07	2.76373e+07	2.33839e+07	1.71516e+07	1.69477e+07	1.18721e+07	1.52551e+07	1.36435e+07	2.29355e+07	1.4974e+07	-0.615118	0.00883594	0.10829	1.71813					-	-	-	35.0904	244.093	-	-	-	-
POS23547	1.67469e+07	9.34175e+06	1.02545e+07	3.7689e+07	1.27093e+07	5.1684e+06	4.48407e+06	3.0403e+06	4.75608e+06	4.52376e+06	1.73483e+07	4.39452e+06	-1.98102	0.0390572	0.255902	2.0028					-	-	-	35.035	345.177	-	-	-	-
POS23550	8.24913e+07	8.66785e+07	9.89272e+07	9.28299e+07	6.75325e+07	3.2366e+07	3.71748e+07	3.98089e+07	2.44683e+07	2.25847e+07	8.56919e+07	3.12805e+07	-1.45389	2.55234e-05	0.00258275	4.87573					-	-	-	35.0226	190.119	-	-	-	-
POS23551	6.30359e+07	8.55896e+07	2.29202e+07	7.22054e+07	8.03464e+07	3.78456e+07	3.32182e+07	2.18001e+07	3.74761e+07	2.1157e+07	6.48195e+07	3.02994e+07	-1.09714	0.0187292	0.169709	3.48172					-	-	-	35.0108	427.096	-	-	-	-
POS23552	5.69466e+06	5.31478e+06	6.22901e+06	5.80017e+06	6.95613e+06	3.15562e+06	3.73021e+06	3.65482e+06	2.53606e+06	2.68451e+06	5.99895e+06	3.15225e+06	-0.92833	5.90135e-05	0.00431746	1.11375					-	-	-	35.0048	197.09	-	-	-	-
POS23554	1.15079e+07	1.19615e+07	1.31489e+07	1.30022e+07	8.89308e+06	5.94005e+06	6.3791e+06	7.80763e+06	4.89574e+06	4.29953e+06	1.17027e+07	5.86441e+06	-0.996786	0.000339428	0.0130723	1.55757					-	-	-	35.0048	173.092	-	-	-	-
POS23557	9.36502e+06	1.26189e+07	3.41411e+06	1.0049e+07	1.11644e+07	5.22555e+06	4.94731e+06	2.99132e+06	5.84158e+06	3.1018e+06	9.32227e+06	4.42151e+06	-1.07614	0.0193581	0.172959	1.30656					-	-	-	35.0001	428.099	-	-	-	-
POS23559	2.08751e+07	2.76592e+07	7.37997e+06	2.3751e+07	2.94921e+07	1.20512e+07	1.18087e+07	7.52809e+06	1.2369e+07	7.17754e+06	2.18315e+07	1.01869e+07	-1.09969	0.0213675	0.18053	2.00787			Benzethonium chloride	-23.3968	-	-	-	34.9941	449.078	-	-	-	-
POS23569	7.14088e+06	9.92672e+06	2.33949e+06	8.77911e+06	1.13718e+07	4.60943e+06	4.44592e+06	2.61953e+06	4.34464e+06	2.75514e+06	7.9116e+06	3.75493e+06	-1.07518	0.0330698	0.232784	1.17149					-	-	-	34.9438	471.06	-	-	-	-
POS23577	3.82044e+06	4.615e+06	2.96115e+06	3.74475e+06	3.07431e+06	1.24778e+06	1.02451e+06	867994	646858	1.11386e+06	3.64313e+06	980200	-1.89403	2.95952e-05	0.00281165	1.08888					-	-	-	34.8603	263.172	-	-	-	-
POS23589	1.99039e+06	2.0464e+06	2.12863e+06	918698	1.77318e+06	410080	1.42779e+08	1.39438e+08	1.28436e+08	1.43858e+08	1.77146e+06	1.10984e+08	5.96927	0.00434754	0.068715	6.53034					-	-	-	34.7906	133.105	-	-	-	-
POS23598	1.14381e+08	9.84305e+07	9.71526e+07	6.89907e+07	2.35955e+08	5.97312e+07	7.70301e+07	3.72406e+07	2.82532e+07	4.17645e+07	1.22982e+08	4.88039e+07	-1.33338	0.0408124	0.261562	4.79901			N-Formylmaleamic acid	-18.327	-	-	-	34.7416	144.102	-	-	-	-
POS23599	3.33133e+07	3.29399e+07	3.4488e+07	1.94569e+07	3.1277e+07	1.3288e+07	1.38027e+07	1.19037e+07	8.16016e+06	1.20565e+07	3.0295e+07	1.18422e+07	-1.35514	0.000233126	0.0102322	2.78717					-	-	-	34.7247	132.102	-	-	-	-
POS23604	1.85237e+09	1.65201e+09	1.88724e+09	1.89231e+09	2.15896e+09	1.13568e+09	1.10341e+09	7.98641e+08	1.10146e+09	1.01764e+09	1.88858e+09	1.03137e+09	-0.872745	2.93415e-05	0.00281165	19.4394					-	-	-	34.7103	116.071	-	-	-	-
POS23608	3.61152e+07	3.17918e+07	3.59716e+07	3.6631e+07	3.74823e+07	2.1573e+07	2.11715e+07	1.6145e+07	2.16413e+07	1.99495e+07	3.55984e+07	2.00961e+07	-0.824899	4.6194e-06	0.000983895	2.6357					-	-	-	34.7068	70.066	-	-	-	-
POS23609	1.17457e+07	6.13761e+06	8.17761e+06	1.97333e+07	7.18139e+06	3.30535e+06	3.75399e+06	2.77296e+06	4.74138e+06	3.49989e+06	1.05951e+07	3.61471e+06	-1.55145	0.0231989	0.188815	1.50985					-	-	-	34.7068	367.159	-	-	-	-
POS23610	1.33965e+07	1.3526e+07	1.8444e+07	1.19494e+07	1.15402e+07	1.9413e+07	2.21527e+07	2.31945e+07	2.45156e+07	1.83136e+07	1.37712e+07	2.15179e+07	0.64388	0.00180321	0.0395847	1.78055					-	-	-	34.698	85.0292	-	-	-	-
POS23617	2.15563e+07	1.51373e+07	2.22567e+07	1.69272e+07	5.22191e+07	1.04386e+07	9.61068e+06	9.85124e+06	8.5341e+06	9.47094e+06	2.56193e+07	9.58112e+06	-1.41897	0.0458701	0.277439	2.21029					-	-	-	34.6243	138.055	-	-	-	-
POS23628	5.04455e+06	4.12826e+06	7.04933e+06	4.84098e+06	4.23039e+06	1.2163e+07	1.6591e+07	3.94824e+06	1.31952e+07	1.32469e+07	5.0587e+06	1.18289e+07	1.22547	0.0142864	0.144437	1.55075					-	-	-	34.4862	276.119	-	-	-	-
POS23629	7.17788e+07	5.0889e+07	7.00752e+07	1.55906e+08	4.74488e+07	1.8033e+07	2.73722e+07	5.04656e+06	549709	349558	7.92195e+07	1.02702e+07	-2.94739	0.00988109	0.115935	4.95159					-	-	-	34.4858	175.072	-	-	-	-
POS23630	2.97684e+09	3.66389e+09	3.03478e+09	2.61647e+09	3.39536e+09	3.95383e+09	3.6316e+09	3.44929e+09	3.67527e+09	3.71564e+09	3.13747e+09	3.68512e+09	0.232112	0.0243862	0.194112	13.1334					-	-	-	34.4858	132.077	-	-	-	-
POS23632	1.5228e+07	1.50175e+07	1.88361e+07	2.10039e+07	1.83238e+07	1.39739e+07	1.21905e+07	1.27692e+07	1.33508e+07	1.03408e+06	1.76818e+07	1.06637e+07	-0.729561	0.030679	0.222906	1.49156					-	-	-	34.4775	77.0394	-	-	-	-
POS23635	4.52752e+06	2.86359e+06	4.40406e+06	1.04607e+07	2.88019e+06	2.49345e+07	4.84371e+07	3.50741e+07	2.84545e+07	3.70738e+07	5.02722e+06	3.47948e+07	2.79104	0.000119958	0.00676254	3.60425					-	-	-	34.4475	176.075	-	-	-	-
POS23641	3.19758e+07	3.85277e+07	3.32817e+07	2.80205e+07	3.72784e+07	4.23544e+07	3.75698e+07	3.66628e+07	3.96873e+07	3.97846e+07	3.38168e+07	3.92118e+07	0.213546	0.0353547	0.241654	1.27029			Oxaloacetate	6.48119	-	-	-	34.3917	133.08	-	-	-	-
POS23643	6.40194e+07	7.72843e+07	6.85498e+07	5.59623e+07	7.68502e+07	8.79284e+07	7.88287e+07	7.11592e+07	8.29464e+07	8.09877e+07	6.85332e+07	8.03701e+07	0.229855	0.0413605	0.262969	1.86775					-	-	-	34.3787	154.059	-	-	-	-
POS23651	2.48867e+07	1.94642e+07	2.01214e+07	1.99614e+07	1.84024e+07	1.3503e+07	1.15188e+07	1.19868e+07	1.50986e+07	1.12354e+07	2.05672e+07	1.26685e+07	-0.699097	0.000352541	0.0134164	1.81457					-	-	-	34.261	114.056	-	-	-	-
POS23664	7.47619e+07	4.91448e+07	1.1379e+08	6.80545e+07	6.72704e+07	4.22343e+07	4.19124e+07	4.11645e+07	4.6614e+07	3.93915e+07	7.46043e+07	4.22633e+07	-0.819852	0.0168141	0.159683	3.22737					-	-	-	34.1253	216.086	-	-	-	-
POS23666	3.30077e+07	3.9637e+07	3.8622e+07	2.6394e+07	3.86051e+07	4.31774e+07	3.64851e+07	4.40613e+07	5.10078e+07	4.44373e+07	3.52532e+07	4.38338e+07	0.314289	0.035738	0.243149	1.63101					-	-	-	34.1115	136.048	-	-	-	-
POS23672	8.59368e+06	8.83917e+06	6.16295e+06	1.24233e+07	8.11127e+06	3.32229e+06	3.19367e+06	2.4902e+06	8.21114e+06	5.46085e+06	8.82608e+06	4.53563e+06	-0.96047	0.0185386	0.16891	1.201					-	-	-	34.016	204.087	-	-	-	-
POS23684	6.54527e+06	6.55519e+06	1.30202e+07	5.42374e+06	5.37938e+06	1.30264e+07	1.08011e+07	9.38105e+06	1.46086e+07	1.15335e+07	7.38475e+06	1.18701e+07	0.684713	0.0292647	0.216319	1.2203					-	-	-	33.903	280.996	-	-	-	-
POS23697	2.61736e+06	2.9186e+06	6.4163e+06	2.572e+06	1.62253e+06	5.65835e+06	5.04736e+06	5.08244e+06	8.86703e+06	6.80837e+06	3.22936e+06	6.29271e+06	0.962434	0.0232266	0.18895	1.02568					-	-	-	33.8184	265.023	-	-	-	-
POS23705	7.37763e+07	7.19597e+07	7.90683e+07	1.03769e+08	7.55816e+07	5.18603e+07	4.56464e+07	4.13007e+07	4.60629e+07	4.49244e+07	8.0831e+07	4.59589e+07	-0.814564	0.000443327	0.0152855	3.82083					-	-	-	33.758	104.071	-	-	-	-
POS23719	1.2096e+07	4.2966e+06	1.22792e+07	1.15233e+07	1.12827e+07	4.12408e+06	1.11183e+07	5.28897e+06	2.50265e+06	3.14055e+06	1.02956e+07	5.23492e+06	-0.975785	0.0472361	0.281806	1.19977					-	-	-	33.619	199.17	-	-	-	-
POS23734	2.20107e+07	2.38544e+07	2.65915e+07	1.68447e+07	2.61597e+07	2.14061e+07	2.14925e+07	1.06255e+07	1.45834e+07	1.55814e+07	2.30922e+07	1.67378e+07	-0.464297	0.0489999	0.286885	1.36287					-	-	-	33.4465	83.0225	-	-	-	-
POS23744	3.15196e+06	2.65442e+06	4.97427e+06	3.11137e+06	3.76794e+06	9.17969e+06	8.09768e+06	5.53103e+06	6.38334e+06	7.17475e+06	3.53199e+06	7.2733e+06	1.04213	0.00110668	0.0276261	1.22909			(R)-5-Diphosphomevalote	17.7181	-	-	-	33.2529	309.13	-	-	-	-
POS23753	6.32822e+06	6.22673e+06	1.05406e+07	5.51112e+06	6.03657e+06	1.18163e+07	1.30683e+07	9.9422e+06	1.43049e+07	1.11868e+07	6.92864e+06	1.20637e+07	0.80003	0.00249617	0.0484985	1.43997					-	-	-	33.1462	145.05	-	-	-	-
POS23766	605241	5.15151e+07	5.2217e+07	3.82942e+07	802692	1.44632e+06	1.24478e+06	810309	690421	1.1696e+06	2.86868e+07	1.07229e+06	-4.74163	0.0458126	0.277439	2.83037					-	-	-	32.9659	274.09	-	-	-	-
POS23769	5.59856e+07	6.32066e+07	6.68855e+07	4.63475e+07	5.5984e+07	5.18592e+07	5.05368e+07	3.25425e+07	4.13518e+07	4.28668e+07	5.76819e+07	4.38314e+07	-0.396153	0.0236091	0.190336	2.10718			6-phosphonatooxy-D-gluconate	14.3603	-	-	-	32.9617	274.122	-	-	-	-
POS23778	4.06303e+09	3.52097e+09	2.89213e+09	6.08711e+09	3.30911e+09	2.73186e+09	2.90202e+09	2.1987e+09	2.57325e+09	2.35648e+09	3.97447e+09	2.55246e+09	-0.638874	0.0384897	0.254008	21.0419					-	-	-	32.9004	118.087	-	-	-	-
POS23782	6.4612e+06	6.44754e+06	1.39475e+07	5.46169e+06	6.56098e+06	1.53626e+07	1.24131e+07	8.69306e+06	1.73487e+07	1.47884e+07	7.77578e+06	1.37212e+07	0.819344	0.0244445	0.194283	1.41516					-	-	-	32.895	180.087	-	-	-	-
POS23783	5.33781e+07	6.28835e+07	8.85416e+07	4.30041e+07	6.42039e+07	1.15116e+08	1.24225e+08	9.83111e+07	1.42602e+08	1.13179e+08	6.24022e+07	1.18686e+08	0.927485	0.000677659	0.0198863	4.86866			para-Trifluoromethylphenol	-3.11185	-	-	-	32.8934	163.116	-	-	-	-
POS23786	1.46269e+07	1.32483e+07	1.06551e+07	2.19446e+07	1.20882e+07	1.00073e+07	1.07575e+07	8.17563e+06	9.00218e+06	8.68411e+06	1.45126e+07	9.32533e+06	-0.638084	0.0335167	0.234543	1.28395					-	-	-	32.8682	119.084	-	-	-	-
POS23787	6.89729e+08	8.41568e+08	1.13439e+09	5.88443e+08	8.5943e+08	1.51458e+09	1.64684e+09	1.30757e+09	1.88901e+09	1.52054e+09	8.22712e+08	1.57571e+09	0.937543	0.000472896	0.0159518	17.8952					-	-	-	32.8546	162.113	-	-	-	-
POS23795	1.0511e+07	1.08527e+07	1.04008e+07	1.17062e+07	1.06443e+07	8.04425e+06	8.41165e+06	8.85376e+06	6.58773e+06	7.20671e+06	1.0823e+07	7.82082e+06	-0.468711	0.000217533	0.00977085	1.13503					-	-	-	32.7341	220.067	-	-	-	-
POS23800	6.74723e+07	9.94485e+07	6.77596e+07	4.24047e+07	7.54106e+07	4.7074e+07	5.83551e+07	4.61845e+07	4.44853e+07	3.17237e+07	7.04991e+07	4.55645e+07	-0.629695	0.0383077	0.253443	2.76621			Semicarbazide	-8.38377	-	-	-	32.6929	76.0765	-	-	-	-
POS23808	4.22887e+06	4.7125e+06	9.44364e+06	3.64633e+06	5.33559e+06	1.21386e+07	1.37369e+07	1.03206e+07	1.82195e+07	1.46337e+07	5.47339e+06	1.38099e+07	1.33519	0.00109763	0.0274521	1.86201					-	-	-	32.6618	184.095	-	-	-	-
POS23819	1.48918e+08	1.32959e+08	1.38885e+08	1.56109e+08	1.43724e+08	1.3571e+08	1.26855e+08	9.45608e+07	8.11699e+07	8.71846e+07	1.44119e+08	1.05096e+08	-0.455552	0.0102659	0.118709	3.75844					-	-	-	32.6228	148.061	-	-	-	-
POS23821	2.63313e+07	2.6612e+07	6.05885e+07	2.27255e+07	3.14238e+07	7.40978e+07	6.06443e+07	3.30214e+07	6.31606e+07	6.79142e+07	3.35362e+07	5.97677e+07	0.833645	0.0290324	0.215205	2.92637			Phosphoguanidinoacetate	20.1016	-	-	-	32.6188	198.098	-	-	-	-
POS23842	2.05887e+08	2.46638e+08	1.50408e+08	2.53698e+08	1.67544e+08	9.17017e+07	1.17681e+08	7.91212e+07	8.90543e+07	5.87754e+07	2.04835e+08	8.72666e+07	-1.23096	0.000845976	0.0231534	6.95659			L-dopachromate	-17.7414	-	-	-	32.5545	193.155	-	-	-	-
POS23843	2.24177e+08	1.9359e+08	1.6113e+08	3.32408e+08	1.81804e+08	1.49461e+08	1.58642e+08	1.22755e+08	1.41862e+08	1.29513e+08	2.18622e+08	1.40446e+08	-0.638419	0.0353167	0.241645	4.96186					-	-	-	32.5518	119.09	-	-	-	-
POS23857	1.72607e+07	2.01659e+07	1.26072e+07	2.13704e+07	1.34768e+07	7.28171e+06	9.80425e+06	6.57212e+06	7.16572e+06	4.60812e+06	1.69762e+07	7.08638e+06	-1.26039	0.000911547	0.024359	2.01292					-	-	-	32.4526	194.158	-	-	-	-
POS23863	2.04246e+07	1.73821e+07	1.81577e+07	2.13016e+07	1.99318e+07	1.48926e+07	1.54968e+07	1.45757e+07	9.19054e+06	9.70808e+06	1.94396e+07	1.27727e+07	-0.605927	0.00259509	0.0495581	1.62095					-	-	-	32.3835	192.025	-	-	-	-
POS23880	1.83434e+06	2.64467e+06	3.31947e+06	479525	2.53014e+06	4.4334e+06	4.82252e+06	3.98257e+06	6.2685e+06	4.94581e+06	2.16163e+06	4.89056e+06	1.17788	0.00219423	0.0446127	1.04628					-	-	-	32.2637	163.11	-	-	-	-
POS23897	1.40745e+08	1.00936e+08	7.25113e+07	2.68792e+08	1.03748e+08	4.02292e+07	4.92489e+07	3.69544e+07	2.45373e+07	1.99241e+07	1.37346e+08	3.41788e+07	-2.00665	0.0185179	0.168877	5.9321			(3E)-4-(2-Carboxyphenyl)-2-oxobut-3-enoate	3.1279	-	-	-	32.1066	221.186	-	-	-	-
POS23898	2.06399e+08	1.85548e+08	2.16926e+08	2.18933e+08	2.38908e+08	1.80704e+08	1.88787e+08	1.00795e+08	1.55199e+08	1.46575e+08	2.13343e+08	1.54412e+08	-0.466388	0.0106511	0.121252	4.55634					-	-	-	32.1028	120.066	-	-	-	-
POS23899	1.46846e+07	1.08632e+07	7.81443e+06	2.89849e+07	1.07825e+07	4.19501e+06	5.22465e+06	3.77827e+06	2.58985e+06	2.02255e+06	1.46259e+07	3.56207e+06	-2.03774	0.0194276	0.173239	1.93711					-	-	-	32.1028	222.19	-	-	-	-
POS23907	2.58333e+07	2.33472e+07	2.67013e+07	2.79222e+07	2.67847e+07	2.10205e+07	2.14477e+07	2.05476e+07	1.99981e+07	1.88307e+07	2.61178e+07	2.03689e+07	-0.358662	0.000199769	0.00922393	1.5612					-	-	-	32.0682	102.056	-	-	-	-
POS23925	5.08053e+06	4.80455e+06	9.019e+06	3.85295e+06	5.80941e+06	1.11985e+07	9.87375e+06	7.34347e+06	1.27116e+07	1.10012e+07	5.71329e+06	1.04257e+07	0.867752	0.00562391	0.0806203	1.33937					-	-	-	31.9791	383.116	-	-	-	-
POS23937	1.64436e+07	1.48348e+07	2.03708e+07	1.4414e+07	1.76538e+07	2.50597e+07	2.48901e+07	1.63042e+07	2.43185e+07	2.4099e+07	1.67434e+07	2.29343e+07	0.453915	0.014217	0.143975	1.47743					-	-	-	31.801	318.97	-	-	-	-
POS23943	8.5592e+06	8.8876e+06	6.98979e+06	8.88208e+06	1.19321e+07	6.99053e+06	6.82317e+06	4.33313e+06	6.8161e+06	5.5534e+06	9.05015e+06	6.10327e+06	-0.568359	0.0147088	0.147095	1.02096					-	-	-	31.7377	91.059	-	-	-	-
POS23944	2.53053e+08	2.67656e+08	2.11359e+08	2.76777e+08	3.27944e+08	2.0221e+08	1.99081e+08	1.36316e+08	2.06898e+08	1.77775e+08	2.67358e+08	1.84456e+08	-0.535496	0.00679219	0.0904009	5.58158			Oxamate	-19.3297	-	-	-	31.7367	90.0557	-	-	-	-
POS23957	342132	634274	541601	31449.2	1.00656e+06	1.02987e+07	1.68031e+07	4.43032e+06	7.35133e+06	1.74597e+07	511203	1.12686e+07	4.46227	0.00308396	0.0554644	2.04487					-	-	-	31.6538	292.198	-	-	-	-
POS23962	3.67543e+07	3.38522e+07	5.49975e+07	2.89094e+07	5.48178e+07	8.47271e+07	6.56275e+07	6.29574e+07	4.56985e+07	6.03716e+07	4.18662e+07	6.38764e+07	0.609496	0.0292598	0.216319	2.61349					-	-	-	31.6174	258.11	-	-	-	-
POS23970	3.42434e+07	2.90963e+07	3.11162e+07	3.84867e+07	3.78356e+07	2.11105e+07	2.40741e+07	2.02987e+07	1.87558e+07	1.6282e+07	3.41556e+07	2.01042e+07	-0.764626	0.000239916	0.0103706	2.44691					-	-	-	31.5198	164.03	-	-	-	-
POS24001	1.52364e+06	2.33591e+06	2.01733e+06	4.1235e+06	4.15376e+06	1.33132e+07	8.42018e+06	8.01299e+06	2.36302e+07	8.74835e+06	2.83083e+06	1.2425e+07	2.13395	0.0128873	0.135929	1.82672					-	-	-	31.266	184.074	-	-	-	-
POS24011	3.54586e+07	2.97305e+07	3.25144e+07	4.4448e+07	4.20153e+07	3.14101e+07	2.89443e+07	1.90191e+07	2.3944e+07	2.41848e+07	3.68333e+07	2.55005e+07	-0.530487	0.0123629	0.132784	2.0115					-	-	-	31.1903	106.05	-	-	-	-
POS24034	5.93575e+07	5.27795e+07	5.98843e+07	6.66284e+07	7.21326e+07	5.10566e+07	5.46102e+07	5.14184e+07	5.8614e+07	4.92586e+07	6.21565e+07	5.29916e+07	-0.230142	0.0385691	0.254154	1.67263					-	-	-	31.0161	191.04	-	-	-	-
POS24059	2.79861e+07	2.47421e+07	3.78729e+07	2.57466e+07	5.09952e+07	7.37262e+07	5.51611e+07	5.93039e+07	5.01531e+07	5.16752e+07	3.34686e+07	5.80039e+07	0.793342	0.00553494	0.0797681	2.97707					-	-	-	30.9231	280.092	-	-	-	-
POS24076	2.21636e+07	1.96618e+07	2.06232e+07	2.16108e+07	2.58769e+07	400007	1.48443e+07	259171	1.43733e+07	1.12962e+07	2.19873e+07	8.2346e+06	-1.4169	0.00403821	0.0652312	2.24719			2,4-Dichlorophenol	-0.629757	-	-	-	30.773	164.009	-	-	-	-
POS24106	5.39313e+06	3.84686e+06	6.81327e+06	3.82492e+06	1.03097e+07	1.34811e+07	9.23184e+06	1.04677e+07	1.02416e+07	9.31261e+06	6.03757e+06	1.0547e+07	0.804788	0.0135493	0.140609	1.23119					-	-	-	30.652	296.066	-	-	-	-
POS24116	7.23298e+06	9.3359e+06	1.0406e+07	9.12419e+06	8.26574e+06	2.59179e+06	3.7389e+06	392434	2.48744e+06	2.97728e+06	8.87297e+06	2.43757e+06	-1.86397	3.20422e-05	0.00297982	1.67233					-	-	-	30.6192	241.13	-	-	-	-
POS24139	6.61948e+06	1.14528e+07	1.04177e+07	667460	1.28978e+07	1.34248e+08	2.24388e+08	6.96655e+07	8.62903e+07	2.06501e+08	8.41104e+06	1.44219e+08	4.09983	0.00241682	0.0475992	7.31242			cis-Aconitate	21.2845	-	-	-	30.4738	175.119	-	-	-	-
POS24142	884259	705703	770664	1.02424e+06	934686	1.25516e+07	1.03091e+07	575742	851756	1.2071e+07	863910	7.27183e+06	3.07337	0.0452726	0.275632	1.36671					-	-	-	30.4603	318.984	-	-	-	-
POS24149	8.05134e+06	8.50456e+06	5.80026e+06	9.74632e+06	1.09702e+07	5.60243e+06	5.36102e+06	4.38501e+06	6.06678e+06	4.95187e+06	8.61454e+06	5.27342e+06	-0.708034	0.00645289	0.0874435	1.12657					-	-	-	30.4052	134.019	-	-	-	-
POS24177	2.20819e+07	2.22109e+07	1.9934e+07	2.78332e+07	2.62423e+07	663966	894059	284741	306882	565407	2.36605e+07	543011	-5.44535	2.57473e-07	0.000170133	3.26129					-	-	-	30.2981	177.123	-	-	-	-
POS24181	2.4709e+07	2.01822e+07	2.16422e+07	3.04864e+07	2.30068e+07	1.58503e+07	1.65053e+07	1.6139e+07	1.44234e+07	1.32822e+07	2.40053e+07	1.524e+07	-0.655487	0.00163871	0.036793	1.87184					-	-	-	30.2555	150.014	-	-	-	-
POS24221	2.14965e+06	3.1427e+06	3.03518e+06	2.48295e+06	3.95811e+06	2.66979e+07	3.8805e+07	1.40288e+07	2.01663e+07	3.67882e+07	2.95372e+06	2.72972e+07	3.20815	0.000904419	0.0242504	3.15865					-	-	-	30.0603	197.101	-	-	-	-
POS24229	1.12639e+07	1.21838e+07	9.81867e+06	9.33422e+06	1.90298e+07	5.92693e+06	6.96953e+06	5.89155e+06	4.41767e+06	9.15194e+06	1.23261e+07	6.47152e+06	-0.929539	0.0157807	0.153795	1.42964					-	-	-	29.8669	158.165	-	-	-	-
POS24533	635106	301548	693754	304990	153398	3.82861e+06	7.31088e+06	1.20322e+06	216611	5.85223e+06	417759	3.68231e+06	3.13987	0.0415845	0.263885	1.00033			5-Hydroxyisourate	2.84055	-	-	-	28.3337	185.117	-	-	-	-
POS24578	4.85564e+07	4.97823e+07	4.20839e+07	5.08677e+07	5.2879e+07	2.05838e+07	1.25246e+07	2.37982e+07	2.4128e+07	9.4438e+06	4.88339e+07	1.80957e+07	-1.43224	2.31974e-05	0.00247535	3.70884					-	-	-	28.306	177.061	-	-	-	-
POS24611	4.39948e+07	4.50077e+07	4.06193e+07	4.59568e+07	4.80222e+07	2.00218e+07	1.09823e+07	1.73722e+07	2.0492e+07	8.21065e+06	4.47201e+07	1.54158e+07	-1.53652	5.40211e-06	0.00106474	3.64687					-	-	-	28.3028	155.079	-	-	-	-
POS24622	1.84836e+07	1.90249e+07	1.55009e+07	1.95255e+07	2.02689e+07	8.24789e+06	5.06373e+06	8.87223e+06	9.28897e+06	4.02389e+06	1.85608e+07	7.09934e+06	-1.3865	2.79507e-05	0.0027545	2.26438					-	-	-	28.3003	313.036	-	-	-	-
POS24639	1.36456e+07	1.41406e+07	1.14395e+07	1.42957e+07	1.54189e+07	6.20732e+06	3.79963e+06	5.59639e+06	6.83803e+06	2.83858e+06	1.37881e+07	5.05599e+06	-1.44735	2.25682e-05	0.00244282	1.9793					-	-	-	28.1241	245.049	-	-	-	-
POS24648	6.80704e+06	6.76259e+06	5.31461e+06	7.05074e+06	6.5179e+06	2.93658e+06	1.8816e+06	2.84983e+06	3.41161e+06	1.34374e+06	6.49058e+06	2.48467e+06	-1.38529	3.54622e-05	0.00318569	1.3351					-	-	-	28.0299	449.011	-	-	-	-
POS24652	7.9409e+06	8.17159e+06	6.58297e+06	8.25809e+06	7.93729e+06	3.76637e+06	2.10394e+06	3.43886e+06	3.91693e+06	1.54771e+06	7.77817e+06	2.95476e+06	-1.39639	2.73301e-05	0.00273415	1.46893					-	-	-	28.0283	381.024	-	-	-	-
POS24663	6.35644e+06	6.19775e+06	5.18392e+06	6.38033e+06	5.90881e+06	2.67032e+06	1.71064e+06	2.71363e+06	3.15557e+06	1.15175e+06	6.00545e+06	2.28038e+06	-1.397	2.42968e-05	0.00252639	1.28884					-	-	-	28.0175	516.999	-	-	-	-
POS24679	4.31106e+06	4.42919e+06	3.34725e+06	4.41263e+06	3.98974e+06	2.00681e+06	1.20234e+06	1.84094e+06	2.11316e+06	830240	4.09797e+06	1.5987e+06	-1.35801	5.36241e-05	0.00406077	1.05223					-	-	-	28.011	584.986	-	-	-	-
POS24760	9.00498e+07	8.99086e+07	7.64184e+07	9.27703e+07	1.04181e+08	4.2507e+07	2.39691e+07	3.18156e+07	4.08278e+07	1.74038e+07	9.06657e+07	3.13047e+07	-1.53418	1.73433e-05	0.00210117	5.17074			5,6-Dihydro-5-fluorouracil	-21.0238	-	-	-	27.4498	133.098	-	-	-	-
POS24781	9.0488e+06	8.92898e+06	9.09048e+06	1.02895e+07	1.08095e+07	1.53935e+07	1.44481e+07	1.04885e+07	1.37711e+07	1.26935e+07	9.63343e+06	1.33589e+07	0.471684	0.00380817	0.0629791	1.18155					-	-	-	27.3601	304.894	-	-	-	-
POS24787	4.36242e+06	4.22074e+06	3.68988e+06	4.8471e+06	5.34224e+06	2.12484e+06	1.8458e+06	2.79637e+06	1.94979e+06	1.69512e+06	4.49248e+06	2.08238e+06	-1.10927	0.00010408	0.00617719	1.02927					-	-	-	27.1742	201.073	-	-	-	-
POS24807	5.36397e+06	5.39384e+06	3.86954e+06	8.11998e+06	8.42765e+06	2.94278e+06	3.58208e+06	3.25059e+06	2.03555e+06	3.2575e+06	6.235e+06	3.0137e+06	-1.04885	0.00793449	0.100894	1.09729					-	-	-	26.8272	147.169	-	-	-	-
POS24808	7.27557e+07	7.2141e+07	5.48512e+07	1.07708e+08	1.15207e+08	4.03445e+07	4.84818e+07	4.07895e+07	2.95861e+07	4.48584e+07	8.45326e+07	4.08121e+07	-1.05051	0.00639408	0.0870753	4.06954			3-Methyleneoxindole	0.88891	-	-	-	26.8208	146.165	-	-	-	-
POS24815	5.49429e+06	5.74653e+06	3.15186e+06	7.80609e+06	7.21015e+06	2.85151e+06	2.75911e+06	1.97539e+06	2.79862e+06	2.09835e+06	5.88178e+06	2.4966e+06	-1.23629	0.00356076	0.0607515	1.15435					-	-	-	26.7194	89.1081	-	-	-	-
POS24817	5.29e+06	4.95088e+06	3.88813e+06	7.51894e+06	7.48208e+06	2.45411e+06	3.07662e+06	3.65851e+06	2.02942e+06	3.02318e+06	5.82601e+06	2.84837e+06	-1.03237	0.00489855	0.0739289	1.07008			5,6-Dihydrothymine	19.4906	-	-	-	26.7023	129.139	-	-	-	-
POS24825	160505	192252	177071	365843	379339	2.51957e+07	2.48955e+07	3.00382e+07	3.34338e+07	2.62931e+07	255002	2.79713e+07	6.77729	1.56236e-07	0.000124399	3.56689					-	-	-	26.3258	130.143	-	-	-	-
POS24832	5.21814e+07	4.41726e+07	2.7336e+07	5.68628e+07	6.16351e+07	1.80308e+07	3.93831e+07	2.99157e+07	3.16235e+07	2.81643e+07	4.84376e+07	2.94235e+07	-0.719159	0.0251798	0.197102	2.49614					-	-	-	26.2176	94.0458	-	-	-	-
POS24835	6.78134e+07	5.75199e+07	4.95689e+07	7.47257e+07	5.64725e+07	1.91386e+07	3.36675e+07	3.18607e+07	4.13748e+07	2.50779e+07	6.12201e+07	3.02239e+07	-1.01832	0.000735356	0.0209283	3.54893					-	-	-	26.1985	82.5379	-	-	-	-
POS24845	3.53883e+07	2.93655e+07	4.5513e+07	3.76059e+07	3.26293e+07	2.05946e+07	2.12788e+07	2.24975e+07	2.17307e+07	1.77945e+07	3.61004e+07	2.07792e+07	-0.796874	0.000656759	0.0195144	2.47764					-	-	-	26.0979	110.009	-	-	-	-
POS24856	7.61805e+06	5.95738e+06	6.21226e+06	7.75849e+06	6.27436e+06	2.38864e+06	3.73995e+06	4.75415e+06	4.30062e+06	3.05906e+06	6.76411e+06	3.64848e+06	-0.890603	0.000599047	0.0183543	1.12675					-	-	-	26.0959	82.0146	-	-	-	-
POS24857	3.20241e+07	2.63789e+07	3.01015e+07	3.33467e+07	3.53343e+07	1.8959e+07	2.36836e+07	2.17372e+07	1.98152e+07	1.94854e+07	3.14371e+07	2.07361e+07	-0.600326	0.000293596	0.0119295	2.11939					-	-	-	26.0959	153.033	-	-	-	-
POS24863	4.57121e+07	3.69882e+07	2.84175e+07	4.74522e+07	4.27764e+07	1.36464e+07	2.68357e+07	2.98574e+07	2.62026e+07	2.28045e+07	4.02693e+07	2.38693e+07	-0.754521	0.00610621	0.0847012	2.45998					-	-	-	26.0929	123.041	-	-	-	-
POS24865	1.07079e+08	9.06649e+07	1.67275e+08	1.15229e+08	1.10802e+08	8.47181e+07	7.1331e+07	9.59331e+07	6.99697e+07	6.29505e+07	1.1821e+08	7.69805e+07	-0.618789	0.0199821	0.174762	3.64651					-	-	-	26.0929	128.02	-	-	-	-
POS24882	2.18642e+07	1.80122e+07	2.28034e+07	2.36276e+07	1.96978e+07	9.18715e+06	1.17676e+07	1.94014e+07	1.31187e+07	1.06119e+07	2.12011e+07	1.28174e+07	-0.726036	0.0034709	0.0599934	1.7749					-	-	-	26.0812	100.025	-	-	-	-
POS24905	5.93057e+06	4.61978e+06	4.67666e+06	6.53927e+06	7.52125e+06	2.33213e+06	4.0416e+06	3.47348e+06	2.50266e+06	2.96282e+06	5.85751e+06	3.06254e+06	-0.93556	0.00235292	0.046654	1.04779					-	-	-	25.956	265.016	-	-	-	-
POS24921	5.28407e+06	4.82238e+06	5.98573e+06	6.14193e+06	4.3825e+06	2.02637e+06	2.36743e+06	2.98898e+06	3.24758e+06	2.12779e+06	5.32332e+06	2.55163e+06	-1.06091	0.000151005	0.00786623	1.07895					-	-	-	25.9361	168.565	-	-	-	-
POS24931	7.12622e+06	6.12497e+06	5.11589e+06	7.90434e+06	7.13507e+06	2.74198e+06	4.29447e+06	4.04241e+06	3.87265e+06	3.62399e+06	6.6813e+06	3.7151e+06	-0.846726	0.000662735	0.0195789	1.10632					-	-	-	25.9301	180.073	-	-	-	-
POS24956	8.57338e+06	6.84806e+06	9.88674e+06	9.46294e+06	9.88997e+06	4.32766e+06	5.53401e+06	6.63091e+06	3.68983e+06	4.03716e+06	8.93222e+06	4.84391e+06	-0.882846	0.000852046	0.0232713	1.28561					-	-	-	25.8968	242	-	-	-	-
POS25111	1.66931e+07	1.81663e+07	4.07827e+06	5.25966e+06	5.87347e+06	1.80322e+07	1.79766e+07	2.15708e+07	1.85473e+07	1.70764e+07	1.00141e+07	1.86407e+07	0.896412	0.0253568	0.197843	1.65529					-	-	-	23.3871	171.138	-	-	-	-
POS25154	7.59126e+06	7.96511e+06	6.02298e+06	5.83337e+06	4.34917e+06	9.37284e+06	8.33658e+06	1.45179e+07	7.50621e+06	9.11244e+06	6.35238e+06	9.76919e+06	0.620942	0.0398176	0.258321	1.01005					-	-	-	23.0121	173.118	-	-	-	-
POS25187	4.84327e+07	4.60747e+07	5.34739e+07	4.45849e+07	5.49392e+07	6.72064e+07	6.64299e+07	7.26465e+07	5.06302e+07	5.13924e+07	4.95011e+07	6.16611e+07	0.3169	0.0385522	0.254153	1.91147					-	-	-	22.9092	287.889	-	-	-	-
POS25243	2.73363e+06	8.54131e+06	4.42816e+06	2.44984e+06	4.66049e+06	1.15681e+07	7.17642e+06	6.69025e+06	5.85652e+06	1.06338e+07	4.56269e+06	8.385e+06	0.877927	0.0413553	0.262969	1.05067					-	-	-	22.6519	174.113	-	-	-	-
POS25247	1.413e+07	1.29174e+07	1.31699e+07	1.40443e+07	1.13763e+07	6.03059e+06	9.26636e+06	9.5004e+06	1.36726e+07	7.90745e+06	1.31276e+07	9.27547e+06	-0.501105	0.0217465	0.18239	1.0999					-	-	-	22.629	184.54	-	-	-	-
POS25256	3.41541e+07	6.2266e+07	3.18461e+07	3.21733e+07	3.02997e+07	5.34644e+07	5.36894e+07	6.97211e+07	6.07943e+07	4.85952e+07	3.81478e+07	5.72529e+07	0.585746	0.0272585	0.206993	2.45665					-	-	-	22.6019	125.987	-	-	-	-
POS25261	2.01336e+07	1.48961e+07	1.28063e+07	1.81126e+07	1.57051e+07	8.78567e+06	1.04674e+07	1.29147e+07	1.51077e+07	9.35145e+06	1.63308e+07	1.13254e+07	-0.528032	0.0205203	0.177228	1.28473					-	-	-	22.595	99.5129	-	-	-	-
POS25281	1.96754e+06	2.95826e+06	4.84359e+06	2.96625e+06	1.26242e+07	9.03908e+06	1.00155e+07	1.22002e+07	9.98183e+06	1.00901e+07	5.07198e+06	1.02653e+07	1.01716	0.0326256	0.231136	1.26493					-	-	-	22.5539	192.139	-	-	-	-
POS25287	3.27904e+07	4.336e+07	2.75368e+07	2.1531e+07	2.56185e+07	7.75267e+07	4.47373e+07	4.78539e+07	4.89817e+07	4.33841e+07	3.01673e+07	5.24968e+07	0.799241	0.0163305	0.156954	2.69234					-	-	-	22.445	143.997	-	-	-	-
POS25345	1.20924e+06	2.65801e+06	3.58455e+06	3.31927e+06	2.51619e+06	2.65361e+07	2.94369e+06	2.70613e+07	2.29206e+07	1.02655e+06	2.65745e+06	1.60977e+07	2.59874	0.049987	0.2899	1.94709					-	-	-	22.2344	112.062	-	-	-	-
POS25356	2.49638e+06	4.94724e+06	3.61136e+06	2.29762e+06	4.08027e+06	6.6858e+06	6.22867e+06	1.02795e+07	5.8294e+06	6.26664e+06	3.48658e+06	7.05801e+06	1.01745	0.00570392	0.081223	1.14096					-	-	-	22.1211	167.107	-	-	-	-
POS25425	3.11172e+07	4.06621e+07	3.87178e+07	3.34453e+07	3.2944e+07	3.38153e+07	2.7593e+07	2.05621e+07	3.17737e+07	2.34633e+07	3.53773e+07	2.74415e+07	-0.366465	0.032698	0.231524	1.57634					-	-	-	21.6517	186.957	-	-	-	-
POS25431	2.21164e+07	2.20965e+07	2.11373e+07	2.16441e+07	4.18416e+07	4.34867e+07	4.80059e+07	4.66858e+07	2.4571e+07	4.24287e+07	2.57672e+07	4.10356e+07	0.671343	0.0310121	0.224277	2.15612			Bronopol	3.33226	-	-	-	21.6257	200.996	-	-	-	-
POS25478	1.27224e+06	4.962e+06	1.9592e+06	4.3786e+06	5.40082e+06	8.53283e+06	7.99631e+06	1.4069e+07	2.10126e+06	1.323e+07	3.59457e+06	9.18588e+06	1.3536	0.0413207	0.262969	1.27447			Aplysil	-12.666	-	-	-	21.0543	310.202	-	-	-	-
POS25582	1.06759e+07	9.8488e+06	1.12524e+07	9.93502e+06	1.1435e+07	1.18604e+06	968602	981524	1.08236e+07	9.92564e+06	1.06294e+07	4.77709e+06	-1.15386	0.0352491	0.24137	1.32733					-	-	-	8.40312	286.855	-	-	-	-
POS25589	5.2501e+07	5.24016e+07	5.85019e+07	3.03718e+07	3.58117e+07	3.60869e+07	0	4.21602e+07	0	0	4.59176e+07	1.56494e+07	-1.55294	0.0254968	0.198624	3.16227			1,4-Bis(chloromethoxymethyl)benzene	-4.96883	-	-	-	8.23156	236.113	-	-	-	-
POS25594	8.23424e+07	8.20293e+07	1.04399e+08	7.9006e+07	7.81581e+07	4.93577e+07	6.9683e+07	5.74475e+07	8.36448e+07	6.95632e+07	8.5187e+07	6.59393e+07	-0.369495	0.0355494	0.242483	2.34055					-	-	-	7.89276	172.957	-	-	-	-
POS26220	3.7088e+06	4.46188e+06	4.88119e+06	3.39193e+06	0	0	0	0	0	0	3.28876e+06	1	-21.6491	0.00517492	0.0762694	1.093					-	-	-	2.69707	273.127	-	-	-	-

## Sheet: NEG
index	Model-1	Model-2	Model-3	Model-4	Model-5	ZWT-1	ZWT-2	ZWT-3	ZWT-4	ZWT-5	control_mean	case_mean	log2_FC(case_mean/control_mean)	Pvalue	fdr	vip	MS2 name	MS2 score	MS1 name	MS1 ppm	formula	CAS	molecular weight	rt	mz	C_ID	Pathway	KEGG_B_class	KEGG_A_class
NEG00006	1.57174e+08	1.63584e+08	1.21075e+08	3.35619e+08	1.44298e+08	7.55115e+06	9.67998e+06	1.0442e+07	1.46965e+06	3.88499e+06	1.8435e+08	6.60555e+06	-4.80262	0.00173039	0.0236991	12.4269	Cholic acid	0.998009			C24H40O5	81-25-4	408.288	313.382	407.281	C00695	ko01100//Metabolic pathways;ko04976//Bile secretion;ko00120//Primary bile acid biosynthesis	Lipid metabolism;Digestive system;Global and overview maps	Metabolism;Organismal Systems
NEG00011	2.64523e+07	2.87602e+07	3.4853e+07	3.2702e+07	2.10207e+07	6.52752e+06	1.15192e+07	1.22651e+07	2.12051e+06	2.01015e+06	2.87577e+07	6.88848e+06	-2.06169	0.00015725	0.00482323	4.45768	Chenodeoxycholic acid	0.996824			C20H40NO4	474-25-9	392.296	322.034	391.286	C02528	ko01100//Metabolic pathways;ko04976//Bile secretion;ko00120//Primary bile acid biosynthesis	Lipid metabolism;Digestive system;Global and overview maps	Metabolism;Organismal Systems
NEG00015	1.51563e+09	1.27973e+09	1.84631e+09	1.37074e+09	1.96068e+09	1.9939e+09	2.09049e+09	1.92593e+09	1.99999e+09	2.08529e+09	1.59462e+09	2.01912e+09	0.340515	0.0143909	0.0957378	17.6222	Arachidonic Acid	0.995148			C20H32O2	506-32-1	304.24	503.81	303.233	C00219	ko01100//Metabolic pathways;ko00590//Arachidonic acid metabolism;ko00591//Linoleic acid metabolism;ko04723//Retrograde endocannabinoid signaling;ko01040//Biosynthesis of unsaturated fatty acids;ko04750//Inflammatory mediator regulation of TRP channels;ko04726//Serotonergic synapse;ko04664//Fc epsilon RI signaling pathway;ko04666//Fc gamma R-mediated phagocytosis;ko04925//Aldosterone synthesis and…	Sensory system;Nervous system;Infectious diseases;Global and overview maps;Endocrine system;Lipid metabolism;Circulatory system;Immune system	Human Diseases;Organismal Systems;Metabolism
NEG00018	1.63741e+07	1.73799e+07	1.65009e+07	1.95171e+07	9.91873e+06	3.3278e+07	2.605e+07	4.16565e+07	3.41624e+07	2.74638e+07	1.59381e+07	3.25221e+07	1.02894	0.000853271	0.0150196	3.71873	cholesterol sulfate	0.993944			-	-	-	498.015	465.305	C18043	ko00140//Steroid hormone biosynthesis	Lipid metabolism	Metabolism
NEG00019	1.64712e+08	1.81228e+08	1.46903e+08	2.00042e+08	1.86096e+08	1.37088e+08	1.40849e+08	1.60953e+08	1.21467e+08	1.40604e+08	1.75796e+08	1.40192e+08	-0.326497	0.0125768	0.0871813	5.28439	DL-Tryptophan	0.993913			-	-	-	194.38	203.082	-	-	-	-
NEG00021	1.12409e+08	1.21264e+08	1.0258e+08	1.25246e+08	1.20612e+08	8.63855e+07	9.82122e+07	8.17091e+07	7.61644e+07	8.64799e+07	1.16422e+08	8.57902e+07	-0.440478	0.000489956	0.0103039	5.18922	Tyrosine	0.993589			-	-	-	69.1021	180.066	-	-	-	-
NEG00033	1.95223e+07	2.32695e+07	2.51794e+07	1.97836e+07	1.93684e+07	2.65728e+07	2.53655e+07	2.54726e+07	3.21824e+07	3.64627e+07	2.14247e+07	2.92112e+07	0.447251	0.0143939	0.0957378	2.37654	D-Xylulose	0.981482			C5H10O5	551-84-8	150.053	32.9397	149.044	C00310	ko01100//Metabolic pathways;ko00040//Pentose and glucuronate interconversions	Carbohydrate metabolism;Global and overview maps	Metabolism
NEG00042	6.28178e+06	5.13268e+06	5.87136e+06	7.22847e+06	8.16604e+06	2.79099e+06	2.41182e+06	3.18496e+06	2.6134e+06	3.16995e+06	6.53606e+06	2.83422e+06	-1.20547	0.000150264	0.00466342	1.85128	Phosphatidylethanolamine lyso 16:0	0.968159			-	-	-	438.364	452.279	-	-	-	-
NEG00043	5.06044e+08	5.6724e+08	2.42347e+08	6.03972e+08	5.94899e+08	2.08842e+08	1.7363e+08	2.36249e+08	2.02414e+08	1.01196e+08	5.029e+08	1.84466e+08	-1.44692	0.00207524	0.0267433	16.2919	Oxoglutaric acid	0.967754			-	-	-	27.8661	145.013	C00026	ko01100//Metabolic pathways;ko01110//Biosynthesis of secondary metabolites;ko04976//Bile secretion;ko01120//Microbial metabolism in diverse environments;ko01130//Biosynthesis of antibiotics;ko01230//Biosynthesis of amino acids;ko01210//2-Oxocarboxylic acid metabolism;ko05230//Central carbon metabolism in cancer;ko00250//Alanine, aspartate and glutamate metabolism;ko01200//Carbon metabolism;ko0004…	Endocrine system;Digestive system;Carbohydrate metabolism;Signal transduction;Cancers;Global and overview maps;Excretory system;Amino acid metabolism;Metabolism of other amino acids;Nervous system	Human Diseases;Organismal Systems;Metabolism;Environmental Information Processing
NEG00046	1.93137e+08	2.23648e+08	1.89033e+08	1.86184e+08	2.20906e+08	1.48543e+08	1.58591e+08	1.46522e+08	1.39638e+08	1.40327e+08	2.02582e+08	1.46724e+08	-0.465395	0.000224995	0.00620017	6.9792	Phenylalanine	0.960521			-	-	-	164.226	164.071	-	-	-	-
NEG00052	1.93268e+08	2.31171e+08	2.67857e+08	1.96071e+08	2.02432e+08	3.14225e+08	3.01659e+08	2.70101e+08	3.70847e+08	3.78053e+08	2.1816e+08	3.26977e+08	0.583804	0.00247417	0.0297552	9.53342	Glucose	0.935487			-	-	-	32.5095	179.055	C00031	ko01100//Metabolic pathways;ko01110//Biosynthesis of secondary metabolites;ko04976//Bile secretion;ko01130//Biosynthesis of antibiotics;ko02010//ABC transporters;ko05230//Central carbon metabolism in cancer;ko04978//Mineral absorption;ko04742//Taste transduction;ko04922//Glucagon signaling pathway;ko00030//Pentose phosphate pathway;ko00052//Galactose metabolism;ko00520//Amino sugar and nucleotide…	Sensory system;Endocrine and metabolic diseases;Endocrine system;Biosynthesis of other secondary metabolites;Digestive system;Carbohydrate metabolism;Signal transduction;Cancers;Membrane transport;Global and overview maps	Human Diseases;Organismal Systems;Metabolism;Environmental Information Processing
NEG00053	2.29273e+07	1.819e+07	3.14938e+07	5.01977e+07	1.24947e+07	247605	449468	314431	86558.4	66305.7	2.70607e+07	232874	-6.86051	0.00351441	0.0372733	4.74615	Acylated phloroglucinol	0.933832			-	-	-	289.314	405.265	-	-	-	-
NEG00055	1.58145e+07	1.02725e+07	2.14166e+07	1.28363e+07	1.99024e+07	2.59661e+06	2.05165e+06	3.95166e+06	1.34335e+06	3.31554e+06	1.60485e+07	2.65176e+06	-2.59741	0.000243182	0.00652145	3.46381	9,10-EODE	0.927408			-	-	-	422.455	295.228	-	-	-	-
NEG00056	1.07361e+07	7.82767e+06	1.19147e+07	1.52445e+07	1.37399e+07	5.38197e+06	4.78887e+06	6.64e+06	4.98372e+06	5.56254e+06	1.18926e+07	5.47142e+06	-1.12007	0.00122087	0.0190001	2.38845	1-Hydroxy-2-(9Z,12Z-octadecadienoyl)-sn-glycero-3-phosphoethanolamine	0.9184			-	-	-	431.309	476.279	-	-	-	-
NEG00058	1.73014e+07	1.87938e+07	1.69339e+07	1.68423e+07	1.71881e+07	1.44878e+07	1.6354e+07	1.5124e+07	1.09651e+07	1.24572e+07	1.74119e+07	1.38776e+07	-0.32731	0.00879491	0.0683701	1.62915	(+)-12-methyl myristic acid	0.911231			-	-	-	500.68	241.217	-	-	-	-
NEG00059	2.70874e+07	3.28326e+07	3.52121e+07	2.00146e+07	2.48909e+07	8.40587e+06	1.19874e+07	1.52201e+07	2.93534e+06	3.89436e+06	2.80075e+07	8.4886e+06	-1.72222	0.000628897	0.0120379	4.08047	Deoxycholate	0.910329			-	-	-	358.875	391.286	C04483	ko04976//Bile secretion	Digestive system	Organismal Systems
NEG00061	1.18207e+06	1.66269e+06	1.10488e+06	3.95113e+06	2.59434e+06	1.95043e+07	3.62598e+07	1.15873e+07	1.02089e+07	3.39579e+07	2.09902e+06	2.23036e+07	3.40949	0.00628405	0.0544647	3.95052	L(+)-Arginine	0.906291			-	-	-	34.7689	173.104	-	-	-	-
NEG00063	2.4311e+07	2.71348e+07	1.85638e+07	3.44762e+07	2.83749e+07	5.5444e+06	5.09066e+06	9.01938e+06	3.30378e+06	2.20759e+06	2.65721e+07	5.03316e+06	-2.40038	6.55644e-05	0.00266645	4.49044	2,5-DIHYDROXYBENZOATE	0.905707			-	-	-	220.47	153.018	C00628	ko01100//Metabolic pathways;ko01120//Microbial metabolism in diverse environments;ko00350//Tyrosine metabolism	Global and overview maps;Amino acid metabolism	Metabolism
NEG00066	1.5502e+07	7.60915e+06	1.24189e+07	1.09943e+07	1.10724e+07	399173	631548	412880	328919	417836	1.15194e+07	438071	-4.71675	2.38706e-05	0.00132474	3.203	Pregabalin	0.891465			-	-	-	220.127	158.118	-	-	-	-
NEG00067	1.63819e+08	8.6599e+07	1.22499e+08	1.7235e+07	3.00071e+08	3.79902e+08	2.77793e+08	4.04581e+08	1.82169e+08	2.18753e+08	1.38045e+08	2.9264e+08	1.08399	0.0426364	0.200022	9.79544	12(R)-HETE	0.889738			-	-	-	405.986	319.228	C14822	ko01100//Metabolic pathways;ko00590//Arachidonic acid metabolism;ko04925//Aldosterone synthesis and secretion	Global and overview maps;Endocrine system;Lipid metabolism	Metabolism;Organismal Systems
NEG00077	1.47465e+07	1.19016e+07	1.36711e+07	1.33935e+07	1.53753e+07	1.10231e+07	7.48214e+06	1.18565e+07	1.28744e+07	9.33959e+06	1.38176e+07	1.05151e+07	-0.394042	0.0189265	0.115064	1.53172	2-Ethyl-2-Hydroxybutyric acid	0.823362			-	-	-	92.9424	131.07	-	-	-	-
NEG00082	4.05959e+06	4.13523e+06	4.08378e+06	4.1796e+06	3.96397e+06	5.534e+06	6.42594e+06	5.59643e+06	5.47351e+06	6.19355e+06	4.08444e+06	5.84468e+06	0.516988	2.0108e-05	0.00117724	1.28142	Confertifoline	0.803596			-	-	-	460.173	233.154	-	-	-	-
NEG00091	4.57171e+06	6.02327e+06	6.3692e+06	4.48494e+06	4.57947e+06	8.93941e+06	8.1223e+06	6.51141e+06	9.9109e+06	1.03978e+07	5.20572e+06	8.77635e+06	0.753524	0.00211951	0.0271009	1.73599	Lipoic acid, reduced	0.761065			-	-	-	33.8948	207.05	-	-	-	-
NEG00096	4.8774e+07	5.93879e+07	6.86621e+07	4.402e+07	5.00007e+07	1.25021e+08	1.33242e+08	1.18453e+08	1.09692e+08	1.41101e+08	5.41689e+07	1.25502e+08	1.21217	7.6533e-06	0.000632849	8.18762	Phosphatidylcholine lyso 20:4	0.742009			-	-	-	434.986	602.347	-	-	-	-
NEG00101	3.06618e+07	4.62945e+07	2.0894e+07	2.97286e+07	3.78818e+07	1.79853e+07	2.16033e+07	1.21626e+07	1.70418e+07	1.74113e+07	3.30921e+07	1.72409e+07	-0.940657	0.00800212	0.0643673	3.40269	Indoxyl sulfate	0.716681			-	-	-	213.001	212.002	-	-	-	-
NEG00102	2.20993e+07	2.64157e+07	3.05441e+07	2.07598e+07	2.19536e+07	3.60056e+07	3.49671e+07	3.22263e+07	4.97679e+07	4.88072e+07	2.43545e+07	4.03548e+07	0.728552	0.0046855	0.0447361	3.60086	Ethyl-beta-glucuronide	0.713278			-	-	-	33.8368	221.066	-	-	-	-
NEG00107	9.0485e+06	6.21093e+06	8.7398e+06	1.08e+07	1.15335e+07	5.13499e+06	4.88744e+06	5.45597e+06	5.34801e+06	5.06797e+06	9.26655e+06	5.17888e+06	-0.839393	0.00232417	0.0285748	1.8636	PE(18:1(9Z)/0:0)	0.691326			-	-	-	458.084	478.295	-	-	-	-
NEG00113	5.48145e+06	2.87443e+06	4.47227e+06	3.82182e+06	3.68822e+06	5.58928e+06	3.85477e+06	6.56871e+06	5.71938e+06	7.62762e+06	4.06764e+06	5.87195e+06	0.529649	0.0448048	0.207089	1.02823	8-methyl Nonanoic acid	0.663926			-	-	-	351.916	171.138	-	-	-	-
NEG00121	1.02806e+07	1.23051e+07	9.02248e+06	8.28708e+06	1.3524e+07	2.95343e+06	2.40539e+06	2.44691e+06	841153	173168	1.06838e+07	1.76401e+06	-2.5985	4.47723e-05	0.00198776	2.84601	(R)-2-hydroxystearic acid	0.632201			-	-	-	435.047	299.259	-	-	-	-
NEG00132	4.36035e+06	3.9546e+06	4.16213e+06	4.99571e+06	4.16003e+06	6.35547e+06	4.0871e+06	5.49623e+06	8.67034e+06	7.29731e+06	4.32656e+06	6.38129e+06	0.560626	0.033045	0.168525	1.15453	Caprylic acid	0.575532			-	-	-	285.502	143.107	C06423	ko01100//Metabolic pathways;ko00061//Fatty acid biosynthesis	Lipid metabolism;Global and overview maps	Metabolism
NEG00137	9.55829e+07	1.07986e+08	9.61962e+07	1.05167e+08	9.62625e+07	2.06046e+08	1.99251e+08	2.01508e+08	1.87931e+08	1.86751e+08	1.00239e+08	1.96298e+08	0.969599	3.09398e-08	1.90196e-05	9.61594	D-Gluconic acid	0.55203			-	-	-	28.6517	195.05	C00257	ko01100//Metabolic pathways;ko01110//Biosynthesis of secondary metabolites;ko01120//Microbial metabolism in diverse environments;ko01130//Biosynthesis of antibiotics;ko01200//Carbon metabolism;ko00030//Pentose phosphate pathway	Global and overview maps;Carbohydrate metabolism	Metabolism
NEG00141	2.61206e+06	2.23251e+06	1.73235e+06	2.83716e+06	3.45929e+06	593207	584801	1.13089e+06	1.01343e+06	1.029e+06	2.57467e+06	870265	-1.56486	0.000603908	0.0117281	1.22709	L-alpha-Phosphatidylethanolamine	0.530146			-	-	-	535.076	714.509	-	-	-	-
NEG00144	1.6976e+06	2.30482e+06	1.49404e+06	1.48885e+06	1.55266e+06	5.62265e+06	1.00276e+07	2.64527e+06	4.91898e+06	1.98449e+06	1.7076e+06	5.0398e+06	1.5614	0.0478836	0.215706	1.50962	Dimethylmalonic acid	0.517154			-	-	-	676.018	131.034	-	-	-	-
NEG00148	3.70948e+06	2.10492e+06	2.72087e+06	829865	8.01266e+06	8.22164e+06	6.8159e+06	9.46027e+06	9.15457e+06	5.97493e+06	3.47556e+06	7.92546e+06	1.18925	0.0129297	0.0890756	1.82035	12S-HHTrE	0.474136			-	-	-	352.964	279.197	-	-	-	-
NEG00153	4.2207e+06	5.27823e+06	5.37829e+06	3.56688e+06	1.79177e+06	8.14263e+06	9.38104e+06	8.23246e+06	8.34692e+06	6.56416e+06	4.04717e+06	8.13344e+06	1.00695	0.000900554	0.0155203	1.90103	Phosphatidylinositol 18:1-20:4	0.440653			-	-	-	557.115	883.534	-	-	-	-
NEG00269	1.71789e+07	2.34118e+07	1.82643e+07	1.98888e+07	1.59595e+07	2.26115e+07	2.21577e+07	1.96146e+07	2.48936e+07	2.43857e+07	1.89407e+07	2.27326e+07	0.263277	0.0446091	0.206423	1.57071			D-Glycerate	-12.5812	-	-	-	707.458	105.018	-	-	-	-
NEG00365	3.38072e+07	4.16672e+07	3.43733e+07	4.17284e+07	3.62845e+07	3.76503e+07	2.82159e+07	2.1262e+07	2.94448e+07	2.76729e+07	3.75721e+07	2.88492e+07	-0.381132	0.0240195	0.135703	2.44703					-	-	-	686.953	124	-	-	-	-
NEG00602	6.45425e+06	4.35006e+06	3.76653e+06	5.27378e+06	5.21678e+06	9.87939e+06	5.67252e+06	5.0241e+06	7.75567e+06	8.90406e+06	5.01228e+06	7.44715e+06	0.571221	0.0461364	0.210806	1.22151			Lichenin	-5.50111	-	-	-	678.508	161.045	-	-	-	-
NEG00806	2.01956e+06	550391	601482	631423	751424	3.29891e+06	4.74765e+06	661526	2.84834e+06	2.54733e+06	910856	2.82075e+06	1.63078	0.0283862	0.151259	1.17783					-	-	-	676.575	142.025	-	-	-	-
NEG01248	2.79457e+06	3.50989e+06	3.19692e+06	2.53359e+06	1.17665e+06	6.42893e+06	6.58064e+06	5.43239e+06	5.21767e+06	4.15734e+06	2.64232e+06	5.56339e+06	1.07416	0.00121126	0.018934	1.59158			PS(22:2(13Z,16Z)/22:6(4Z,7Z,10Z,13Z,16Z,19Z))	-5.78774	-	-	-	673.715	886.555	-	-	-	-
NEG01249	3.9537e+06	7.57027e+06	6.29728e+06	5.13214e+06	3.11443e+06	1.26479e+07	1.23382e+07	1.05919e+07	9.92209e+06	7.70123e+06	5.21356e+06	1.06403e+07	1.02919	0.00194382	0.0255493	2.14073			PI(16:0/22:4(10Z,13Z,16Z,19Z))	2.14858	-	-	-	673.706	885.552	-	-	-	-
NEG01254	54181.3	78660.5	81351.4	137670	56408.5	2.37258e+06	4.28621e+06	2.03262e+06	2.12438e+06	79490.2	81654.3	2.17905e+06	4.73803	0.0137731	0.0927667	1.2691			Fumarate	16.9366	-	-	-	673.55	115.006	-	-	-	-
NEG01697	7.15829e+06	158971	111675	4.90331e+06	188094	4.30956e+06	5.3872e+06	8.08188e+06	7.9506e+06	6.59242e+06	2.50407e+06	6.46433e+06	1.36823	0.0434631	0.202646	1.56572			Ichthyotherol	23.4786	-	-	-	668.126	213.097	-	-	-	-
NEG01726	2.05326e+06	230671	415977	169407	1.26548e+06	2.92825e+06	3.06221e+06	2.08628e+06	2.26079e+06	1.54136e+06	826958	2.37578e+06	1.52251	0.00977503	0.073315	1.10356					-	-	-	668.016	235.82	-	-	-	-
NEG01956	2.27242e+06	1.85506e+06	3.3665e+06	4.3348e+06	3.72692e+06	783232	591192	2.61633e+06	2.01168e+06	2.19012e+06	3.11114e+06	1.63851e+06	-0.925057	0.0423302	0.199224	1.01433			2-Oxoadipate	2.59688	-	-	-	660.287	159.03	-	-	-	-
NEG01971	2.66516e+06	1.11291e+06	1.04003e+06	1.27493e+06	1.99807e+06	65643.6	92885.3	112995	45282.9	65137.9	1.61822e+06	76388.9	-4.4049	0.00113944	0.0181572	1.13478			CE(3M5)	-24.087	-	-	-	659.844	591.464	-	-	-	-
NEG02006	3.47787e+06	2.22799e+06	5.02144e+06	3.40215e+06	3.96783e+06	1.29891e+06	824345	2.93012e+06	3.52013e+06	1.08672e+06	3.61946e+06	1.93205e+06	-0.905643	0.0437033	0.20346	1.03			(-)-Annoine	-8.75765	-	-	-	659.474	264.101	-	-	-	-
NEG02041	2.20139e+06	1.98879e+06	1.9916e+06	3.16006e+06	1.8505e+06	1.11512e+06	4.25084e+07	3.35913e+06	4.78351e+07	4.60638e+07	2.23847e+06	2.81763e+07	3.6539	0.0406026	0.194006	4.21192			Phezopyridine	-1.90245	-	-	-	659.078	212.094	-	-	-	-
NEG02056	488670	266502	608576	333982	919014	1.56315e+06	2.04188e+06	2.69185e+06	2.40053e+06	2.07384e+06	523349	2.15425e+06	2.04134	8.00243e-05	0.00299538	1.21924			Deoxyvasicinone	-10.223	-	-	-	658.985	185.07	-	-	-	-
NEG02096	2.75613e+06	3.03497e+06	2.57221e+06	4.97383e+06	7.15433e+06	2.71331e+06	105410	164225	1.86306e+06	1.05664e+06	4.09829e+06	1.18053e+06	-1.79559	0.0201995	0.120646	1.44851			Calystegin B2	3.02492	-	-	-	658.762	174.078	-	-	-	-
NEG02185	757527	817453	590401	408091	500533	369817	5.09203e+06	1.38456e+06	6.15024e+06	5.54942e+06	614801	3.70921e+06	2.59292	0.0307217	0.160308	1.48451					-	-	-	658.248	121.059	-	-	-	-
NEG02218	845874	779527	1.36309e+06	1.32377e+06	712979	2.53247e+06	3.10755e+06	1.77696e+06	3.85441e+06	3.4272e+06	1.00505e+06	2.93972e+06	1.54841	0.00107187	0.017375	1.29761			Deoxyuridine	5.13834	-	-	-	657.985	227.068	-	-	-	-
NEG02306	766610	2.22496e+06	643174	282506	228898	1.45791e+06	1.92986e+06	2.72317e+06	2.7903e+06	2.07236e+06	829230	2.19472e+06	1.40419	0.0149099	0.0977461	1.01371			Methocarbamol	6.44788	-	-	-	657.505	240.089	-	-	-	-
NEG02361	2.98903e+06	6.29333e+06	2.75908e+06	2.77394e+06	2.05514e+06	5.8368e+06	9.56527e+06	6.92128e+06	9.16892e+06	6.04636e+06	3.3741e+06	7.50773e+06	1.15387	0.0050862	0.0472457	1.86341					-	-	-	656.944	158.035	-	-	-	-
NEG02482	1.04089e+06	1.08033e+06	1.04328e+06	1.92874e+06	989509	78928	91195	138603	38038.5	65748.2	1.21655e+06	82502.6	-3.88221	0.000227507	0.00622645	1.02279			Anhydrorhodovibrin	12.0249	-	-	-	649.802	565.448	-	-	-	-
NEG02569	1.33762e+08	1.68611e+08	1.77906e+08	1.39449e+08	1.80126e+08	1.81945e+08	2.03443e+08	2.90007e+08	2.72135e+08	1.91862e+08	1.59971e+08	2.27878e+08	0.510456	0.0230687	0.132058	6.88486					-	-	-	640.634	116.927	-	-	-	-
NEG02590	3.05589e+06	5.79102e+06	2.95638e+06	1.4294e+06	5.72872e+06	25972.2	15041.8	24185.5	21910.5	21480	3.79228e+06	21718	-7.44803	0.00223304	0.0279052	1.73101			Staphidine	18.3209	-	-	-	637.792	605.459	-	-	-	-
NEG02613	3.1667e+06	3.13025e+06	2.87223e+06	3.3038e+06	2.91613e+06	621418	438915	784365	181170	479109	3.07782e+06	500995	-2.61904	4.05215e-08	2.03441e-05	1.58754			MG(0:0/22:1(13Z)/0:0)	1.47772	-	-	-	635.234	411.349	-	-	-	-
NEG02887	2.47133e+07	2.30212e+07	2.87613e+07	3.84922e+07	2.55598e+07	1.66572e+07	1.678e+07	1.26489e+07	9.58754e+06	8.51e+06	2.81096e+07	1.28367e+07	-1.13079	0.00155078	0.0220077	3.63629			Glycerol triundecanoate	2.01249	-	-	-	622.318	595.496	-	-	-	-
NEG02891	1.01712e+07	9.14747e+06	1.0404e+07	1.50623e+07	1.01234e+07	6.10858e+06	6.84018e+06	4.98719e+06	4.677e+06	4.27802e+06	1.09817e+07	5.37819e+06	-1.0299	0.00121	0.018934	2.21015					-	-	-	621.965	596.499	-	-	-	-
NEG02895	2.1445e+06	1.89795e+06	2.54287e+06	3.16701e+06	2.3064e+06	978310	1.41419e+06	1.0173e+06	778634	895718	2.41175e+06	1.01683e+06	-1.246	0.000414588	0.00912478	1.12149					-	-	-	621.495	597.502	-	-	-	-
NEG02906	2.13539e+06	1.79459e+06	2.71031e+06	1.77501e+06	1.60653e+06	3.58207e+06	2.86213e+06	4.0872e+06	2.77495e+06	4.27943e+06	2.00437e+06	3.51715e+06	0.811262	0.00321917	0.0351688	1.07611					-	-	-	620.614	298.284	-	-	-	-
NEG02908	1.06114e+07	8.86574e+06	1.32154e+07	8.75002e+06	7.87778e+06	1.70641e+07	1.45666e+07	1.84965e+07	1.34908e+07	2.06688e+07	9.86408e+06	1.68574e+07	0.773122	0.00246197	0.0296754	2.34002			Nodecanoic acid	0.804244	-	-	-	620.601	297.28	-	-	-	-
NEG02936	3.72175e+06	4.83957e+06	4.05577e+06	3.49825e+06	1.75362e+06	1.00031e+07	8.09132e+06	5.94097e+06	7.3102e+06	4.02558e+06	3.57379e+06	7.07423e+06	0.985118	0.0145598	0.0963998	1.62307			PS(22:2(13Z,16Z)/22:6(4Z,7Z,10Z,13Z,16Z,19Z))	-5.63996	-	-	-	619.043	886.555	-	-	-	-
NEG02949	1.06353e+06	1.35243e+06	2.7221e+06	1.32631e+06	1.46165e+06	4611.21	18830.5	4084.53	10297	8534.01	1.5852e+06	9271.44	-7.41766	0.000643447	0.012279	1.16694			Caldariellaquinone	24.6113	-	-	-	618.221	629.459	-	-	-	-
NEG02963	818315	4.49719e+06	1.08046e+06	4.63586e+06	873828	4.79382e+06	4.93385e+06	4.35023e+06	4.38693e+06	4.21512e+06	2.38113e+06	4.53599e+06	0.929772	0.0443284	0.205673	1.14542			D-Ribose	2.54371	-	-	-	617.035	149.046	-	-	-	-
NEG03023	1.49148e+06	1.61181e+06	286019	1.48671e+06	1.63878e+06	0	0	0	2468.46	0	1.30296e+06	493.692	-11.3659	0.000946116	0.0160019	1.05446					-	-	-	613.706	630.462	-	-	-	-
NEG03138	1.86343e+06	2.16051e+06	1.87866e+06	1.99625e+06	1.98888e+06	518104	689262	422029	492413	402469	1.97755e+06	504855	-1.96977	4.07314e-08	2.03441e-05	1.1883			Lauroyl peroxide	0.899087	-	-	-	603.51	397.333	-	-	-	-
NEG03523	1.2932e+07	1.73862e+06	2.33573e+07	2.09501e+07	1.2287e+07	1.11524e+07	3.56249e+06	2.96466e+06	1.6531e+06	2.6904e+06	1.4253e+07	4.40461e+06	-1.69418	0.046079	0.210664	2.56668			DG(14:0/0:0/18:2n6)	1.54854	-	-	-	595.007	577.485	-	-	-	-
NEG03554	3.70294e+07	1.0921e+07	4.15518e+07	3.26567e+07	1.91285e+07	9.89985e+07	9.43473e+07	1.25897e+07	9.70893e+07	9.31686e+07	2.82575e+07	7.92387e+07	1.48757	0.020247	0.120885	6.09461			Bacteriopheophytin	-12.5723	-	-	-	594.356	887.558	-	-	-	-
NEG03555	1.4454e+08	3.86621e+07	1.281e+08	1.10686e+08	5.56365e+07	3.03519e+08	2.77741e+08	2.17636e+07	3.73016e+08	2.317e+08	9.55249e+07	2.41548e+08	1.33836	0.049057	0.219016	9.87954			PS(22:2(13Z,16Z)/22:6(4Z,7Z,10Z,13Z,16Z,19Z))	-6.04442	-	-	-	594.343	886.555	-	-	-	-
NEG03557	2.8307e+06	2.38687e+06	1.44944e+06	3.36185e+06	2.98042e+06	386446	766854	656710	323000	439394	2.60185e+06	514481	-2.33835	0.000268489	0.00686601	1.3725					-	-	-	594.179	596.499	-	-	-	-
NEG03621	5.24497e+06	3.91651e+06	3.95879e+06	8.32127e+06	5.66047e+06	3.23657e+06	3.64719e+06	3.66161e+06	2.77163e+06	2.04662e+06	5.4204e+06	3.07272e+06	-0.818882	0.0256915	0.141938	1.30238					-	-	-	592.039	521.422	-	-	-	-
NEG03655	2.28453e+07	3.08425e+07	1.60981e+07	3.08603e+07	2.70743e+07	2.80245e+06	2.04698e+06	1.34904e+07	1.87053e+07	1.32094e+07	2.55441e+07	1.00509e+07	-1.34567	0.00688728	0.0580817	3.47582			PI(16:0/20:2(11Z,14Z))	1.64971	-	-	-	591.733	861.551	-	-	-	-
NEG03866	8.9413e+06	8.20364e+06	1.00429e+07	8.50851e+06	8.76602e+06	1.04907e+07	1.42862e+07	1.28526e+07	9.82876e+06	1.03351e+07	8.89248e+06	1.15587e+07	0.378318	0.0193772	0.117135	1.37721			Methyl palmitate	1.21211	-	-	-	590.788	269.249	-	-	-	-
NEG03875	4.3436e+06	9.33225e+06	3.08899e+06	6.76854e+06	6.01352e+06	76925.5	3543.92	2.2856e+06	2.70124e+06	4.19378e+06	5.90938e+06	1.85222e+06	-1.67375	0.016282	0.103721	1.71903					-	-	-	590.784	843.553	-	-	-	-
NEG03902	4.55977e+06	4.99464e+06	4.09154e+06	4.96363e+06	4.61325e+06	4.3346e+06	704356	703297	4.71543e+06	1.05329e+06	4.64456e+06	2.30219e+06	-1.01253	0.0353305	0.177018	1.21346			N-Monomethyl-2-aminoethylphosphote	-19.5831	-	-	-	590.667	138.03	-	-	-	-
NEG03910	6.69995e+06	6.06769e+06	1.60663e+06	3.51617e+06	3.03337e+06	1.45016e+06	1.83752e+06	1.07005e+06	1.00347e+06	1.44974e+06	4.18476e+06	1.36219e+06	-1.61922	0.019427	0.117348	1.37696			Glycerol triundecanoate	1.59561	-	-	-	590.618	595.495	-	-	-	-
NEG04061	1.45741e+06	1.40574e+06	649507	1.29154e+06	149634	1.07566e+06	3.19695e+06	3.37359e+06	1.81393e+06	3.322e+06	990766	2.55643e+06	1.36751	0.0190113	0.115447	1.03962			CerP(d18:1/16:0)	-10.412	-	-	-	589.443	616.465	-	-	-	-
NEG04068	3.38986e+06	2.53671e+06	3.94983e+06	3.36545e+06	3.87524e+06	492942	3.2615e+06	257289	2.34995e+06	224671	3.42342e+06	1.31727e+06	-1.37789	0.0142343	0.0952312	1.18655					-	-	-	589.224	324.255	-	-	-	-
NEG04086	3.01315e+07	2.81189e+07	9.71164e+06	9.48603e+06	3.05959e+07	3.95416e+06	9.61142e+06	6.16237e+06	3.15568e+06	1.20982e+07	2.16088e+07	6.99637e+06	-1.62694	0.0229371	0.13154	3.09757					-	-	-	588.916	593.48	-	-	-	-
NEG04090	1.36903e+06	1.36804e+06	1.28672e+06	1.06677e+06	1.47324e+06	91824.6	220466	342849	230983	240226	1.31276e+06	225270	-2.54288	7.54449e-07	0.000135487	1.01454					-	-	-	588.777	551.411	-	-	-	-
NEG04117	1.54644e+06	1.12587e+06	833485	1.18559e+06	1.62198e+06	39154.7	56146	95213.3	16928.1	37132.4	1.26267e+06	48914.9	-4.69007	3.18652e-05	0.00159655	1.05814					-	-	-	587.755	563.433	-	-	-	-
NEG04122	5.08538e+06	4.9767e+06	4.27443e+06	8.09235e+06	3.22871e+06	1.92872e+06	2.5881e+06	2.04649e+06	2.28052e+06	1.41177e+06	5.13151e+06	2.05112e+06	-1.32297	0.00610101	0.0534022	1.5671					-	-	-	587.532	522.425	-	-	-	-
NEG04218	2.23512e+06	3.3728e+06	1.63518e+06	2.1787e+06	2.28974e+06	6707.31	3049.47	0	3019.64	12595.7	2.34231e+06	5074.42	-8.85047	3.48005e-05	0.00169578	1.46134			3,4,5-trihydroxy-6-{[1-(4-methoxyphenyl)-4-methyl-3-oxopentan-2-yl]oxy}oxane-2-carboxylic acid	-6.47302	-	-	-	582.586	397.148	-	-	-	-
NEG04224	2.03854e+06	3.34139e+06	1.52249e+06	2.16308e+06	2.18514e+06	0	3586.9	3143.26	2685.48	0	2.25013e+06	1883.13	-10.2227	6.65356e-05	0.00267869	1.42681			Dihydroanhydropodorhizol	-0.517066	-	-	-	582.38	399.145	-	-	-	-
NEG04256	1.19659e+07	1.20521e+07	1.6618e+07	1.04584e+07	1.11869e+07	1.75193e+07	2.48398e+07	2.24012e+07	1.43435e+07	2.37474e+07	1.24563e+07	2.05702e+07	0.723685	0.00725134	0.0602725	2.47629					-	-	-	578.296	284.268	-	-	-	-
NEG04288	6.93101e+07	6.75515e+07	8.52787e+07	5.34943e+07	5.68852e+07	7.60555e+06	9.39489e+06	505052	1.93957e+06	143394	6.65039e+07	3.91769e+06	-4.08536	5.46746e-06	0.000516332	7.6224					-	-	-	575.799	283.256	-	-	-	-
NEG04366	1.43741e+07	7.0005e+06	1.61756e+07	1.96199e+07	1.04754e+07	8.3655e+06	1.03745e+07	3.47967e+06	4.25847e+06	3.06423e+06	1.35291e+07	5.90847e+06	-1.19521	0.020326	0.12094	2.3302					-	-	-	570.785	216.853	-	-	-	-
NEG04398	2.04928e+06	2.69106e+06	1.80424e+06	3.32701e+06	3.48938e+06	231801	233796	50283.9	174196	25150.9	2.67219e+06	143046	-4.22348	6.96601e-05	0.00276589	1.52982					-	-	-	568.092	551.411	-	-	-	-
NEG04404	242237	148342	8.06576e+06	8.9388e+06	137395	8.32344e+06	8.59678e+06	7.88386e+06	8.67443e+06	8.89573e+06	3.50651e+06	8.47485e+06	1.27315	0.0417427	0.19733	1.71686					-	-	-	567.787	269.131	-	-	-	-
NEG04444	6.20049e+06	7.575e+06	3.62031e+06	6.68843e+06	7.21299e+06	161117	0	4.53913e+06	2.45454e+06	4.89068e+06	6.25944e+06	2.40909e+06	-1.37754	0.0152202	0.0992103	1.70163					-	-	-	566.708	824.565	-	-	-	-
NEG04451	3.35833e+06	4.92197e+06	1.12343e+06	3.76989e+06	3.74909e+06	38501.4	9303.23	2.29758e+06	1.99644e+06	2.74661e+06	3.38454e+06	1.41769e+06	-1.25542	0.049812	0.221151	1.11858			PG(18:0/22:4(7Z,10Z,13Z,16Z))	10.5399	-	-	-	566.176	825.574	-	-	-	-
NEG04465	7.88409e+06	7.81623e+06	4.43318e+06	6.69984e+06	2.58796e+06	3.10999e+06	1.45794e+06	2.86916e+06	484818	1.91011e+06	5.88426e+06	1.9664e+06	-1.5813	0.00882847	0.0684645	1.73485					-	-	-	565.192	119.925	-	-	-	-
NEG04482	1.57984e+07	1.86728e+07	1.65159e+07	1.67111e+07	6.60969e+06	4.42074e+07	2.74733e+07	4.08028e+07	1.77451e+07	5.90893e+07	1.48616e+07	3.78636e+07	1.34922	0.0146861	0.0967389	3.9123					-	-	-	564.545	135.97	-	-	-	-
NEG04494	9.53151e+06	3.61422e+07	1.18169e+07	3.69991e+07	3.80565e+07	1.17955e+07	1.06222e+07	1.20143e+07	9.51203e+06	1.14344e+07	2.65093e+07	1.10757e+07	-1.2591	0.0448835	0.207333	3.1882					-	-	-	563.84	505.376	-	-	-	-
NEG04509	1.6617e+07	2.79728e+07	7.05408e+06	3.00196e+07	1.74387e+07	5.51952e+07	4.33442e+07	3.17357e+07	4.61354e+07	2.32592e+07	1.98205e+07	3.99339e+07	1.01063	0.0206124	0.122063	3.78181					-	-	-	562.99	201.957	-	-	-	-
NEG04563	8.1521e+06	8.02668e+06	7.5266e+06	7.96939e+06	2.78014e+06	1.58732e+07	9.30537e+06	2.0948e+07	1.5684e+07	1.36274e+07	6.89098e+06	1.50876e+07	1.13058	0.00511201	0.0473693	2.48507					-	-	-	560.417	912.571	-	-	-	-
NEG04570	704828	432018	865291	833958	403229	2.47443e+06	2.14852e+06	2.87127e+06	2.47024e+06	2.18058e+06	647865	2.42901e+06	1.9066	4.36049e-06	0.000470972	1.2875					-	-	-	560.263	899.531	-	-	-	-
NEG04579	1.10556e+06	1.00958e+06	1.07416e+06	529385	225002	2.83219e+06	2.09281e+06	4.98747e+06	3.4332e+06	3.35228e+06	788737	3.33959e+06	2.08205	0.0010194	0.0168144	1.45559			PG(22:5(4Z,7Z,10Z,13Z,16Z)/22:5(4Z,7Z,10Z,13Z,16Z))	-14.3821	-	-	-	559.664	869.521	-	-	-	-
NEG04580	437068	315909	629561	229875	54934	1.11112e+06	1.16702e+06	2.31026e+06	1.90789e+06	1.69602e+06	333469	1.63846e+06	2.29672	0.000732335	0.0134849	1.05436					-	-	-	559.659	870.522	-	-	-	-
NEG04585	450966	230886	578007	657363	486517	472516	364280	3.83114e+06	4.56499e+06	4.28542e+06	480748	2.70367e+06	2.49157	0.0461889	0.210985	1.16075					-	-	-	559.545	91.0192	-	-	-	-
NEG04586	2.84462e+06	2.49183e+06	2.78045e+06	3.03253e+06	1.36565e+06	5.07506e+06	3.76563e+06	6.40345e+06	5.26247e+06	5.53343e+06	2.50302e+06	5.20801e+06	1.05706	0.000818491	0.0146167	1.49324			PI(18:0/22:4(10Z,13Z,16Z,19Z))	-8.64368	-	-	-	559.543	913.573	-	-	-	-
NEG04612	1.14271e+08	1.15754e+08	1.22633e+08	1.16817e+08	1.2449e+08	9.74317e+07	1.002e+08	9.41398e+07	1.13668e+08	1.07079e+08	1.18793e+08	1.02504e+08	-0.212771	0.00380793	0.0391044	3.55131			(1R,6R)-6-Hydroxy-2-succinylcyclohexa-2,4-diene-1-carboxylate	14.0231	-	-	-	559.442	239.059	-	-	-	-
NEG04615	4.91499e+07	5.02176e+07	5.27298e+07	5.04746e+07	5.16037e+07	4.29361e+07	4.4752e+07	4.14262e+07	5.06235e+07	4.59875e+07	5.08351e+07	4.51451e+07	-0.171257	0.00982944	0.073505	2.00889			Dibenzthion	-16.2901	-	-	-	559.442	313.079	-	-	-	-
NEG04629	1.13056e+07	1.15947e+07	1.21779e+07	1.19188e+07	1.2374e+07	9.67741e+06	9.91784e+06	9.39772e+06	1.1386e+07	1.07507e+07	1.18742e+07	1.02259e+07	-0.215598	0.00412207	0.0411512	1.13235			5-Phosphonooxy-L-lysine	-12.75	-	-	-	559.399	241.056	-	-	-	-
NEG04633	2.12253e+07	2.12435e+07	2.30616e+07	2.15166e+07	2.37091e+07	1.78991e+07	1.81745e+07	1.75e+07	2.05852e+07	1.99413e+07	2.21512e+07	1.882e+07	-0.235118	0.00309215	0.0342996	1.62526			Dehydrochorismic acid	13.9386	-	-	-	559.378	223.028	-	-	-	-
NEG04643	2.70532e+06	2.69928e+06	2.34689e+06	3.6383e+06	4.05467e+06	217949	673472	211782	1.60699e+06	122583	3.08889e+06	566555	-2.4468	0.000351037	0.00825093	1.48224					-	-	-	559.193	525.395	-	-	-	-
NEG04648	1.4862e+07	8.76666e+06	1.6897e+07	1.87381e+07	2.05547e+07	1.0055e+07	9.53192e+06	6.871e+06	5.92089e+06	7.34574e+06	1.59637e+07	7.94492e+06	-1.00669	0.006267	0.0543786	2.53563			Bufanolide	0.923522	-	-	-	558.777	357.28	-	-	-	-
NEG04649	3.64172e+06	1.99906e+06	4.1599e+06	4.59155e+06	5.18041e+06	2.31034e+06	2.126e+06	1.60525e+06	1.24786e+06	1.77521e+06	3.91453e+06	1.81293e+06	-1.11051	0.00634869	0.0549016	1.29978					-	-	-	558.772	358.284	-	-	-	-
NEG04656	1.11052e+07	1.29475e+07	9.04585e+06	1.18073e+07	6.6249e+06	3.54443e+07	3.68053e+07	4.02813e+07	4.05929e+07	2.33318e+07	1.03061e+07	3.52911e+07	1.7758	7.08483e-05	0.00279112	4.8137			Ritterazine A	23.1338	-	-	-	558.402	911.564	-	-	-	-
NEG04659	7.18402e+06	8.81805e+06	8.8115e+06	8.01493e+06	8.93982e+06	7.80152e+06	7.03748e+06	6.83521e+06	6.24141e+06	6.89963e+06	8.35367e+06	6.96305e+06	-0.26269	0.0104843	0.0768669	1.02667			Cyanopyrazine	-12.777	-	-	-	558.176	104.024	-	-	-	-
NEG04697	600027	790745	986921	326845	25392.9	3.08692e+06	2.79162e+06	5.35281e+06	3.81752e+06	3.05818e+06	545986	3.62141e+06	2.72961	0.000256397	0.00676237	1.64321			CDP-DG(20:1(11Z)/18:2(9Z,12Z))	14.4128	-	-	-	557.186	1030.57	-	-	-	-
NEG04698	1.49055e+06	1.56583e+06	2.49352e+06	601781	126395	5.6121e+06	4.83613e+06	9.65545e+06	7.62136e+06	5.67481e+06	1.25561e+06	6.67997e+06	2.41145	0.000502434	0.0104836	2.16723			Melilotoside D	2.60242	-	-	-	557.184	1029.57	-	-	-	-
NEG04700	1.24514e+06	1.88263e+06	1.24185e+06	597580	348779	2.39339e+06	3.00072e+06	3.31887e+06	3.52035e+06	1.73365e+06	1.0632e+06	2.7934e+06	1.39361	0.00352759	0.037314	1.20943					-	-	-	557.133	873.549	-	-	-	-
NEG04701	170397	202476	357162	110546	27512.2	1.32395e+06	1.55674e+06	1.86607e+06	1.71724e+06	1.35726e+06	173619	1.56425e+06	3.17148	2.34527e-06	0.000312371	1.15252					-	-	-	557.083	998.58	-	-	-	-
NEG04702	1.98725e+06	2.4751e+06	2.37729e+06	1.67507e+06	701666	4.03835e+06	4.64862e+06	4.65462e+06	4.13754e+06	3.23654e+06	1.84327e+06	4.14313e+06	1.16845	0.00051689	0.0106599	1.43083			PS(22:4(7Z,10Z,13Z,16Z)/22:5(4Z,7Z,10Z,13Z,16Z))	-9.09307	-	-	-	557.025	884.537	-	-	-	-
NEG04709	838413	1.25091e+06	1.16922e+06	262191	28236.1	3.12881e+06	2.819e+06	3.87585e+06	2.78546e+06	2.4378e+06	709793	3.00938e+06	2.084	0.000154364	0.00475375	1.43959					-	-	-	556.865	997.579	-	-	-	-
NEG04711	5.42466e+06	5.32227e+06	5.53807e+06	3.54437e+06	1.87343e+06	1.08363e+07	1.10019e+07	1.81127e+07	1.32037e+07	1.29393e+07	4.34056e+06	1.32188e+07	1.60664	0.000351899	0.00825902	2.77951			PI(16:0/22:2(13Z,16Z))	-20.6405	-	-	-	556.851	889.563	-	-	-	-
NEG04716	1.01772e+06	790583	973332	541987	237129	1.64777e+06	1.56171e+06	3.88815e+06	2.9007e+06	2.88508e+06	712150	2.57668e+06	1.85526	0.00367563	0.0383219	1.20779					-	-	-	556.792	881.517	-	-	-	-
NEG04718	8.34575e+08	8.61461e+08	9.55604e+08	5.83388e+08	3.21899e+08	1.86805e+09	1.71959e+09	2.6907e+09	2.08437e+09	1.95945e+09	7.11386e+08	2.06443e+09	1.53704	0.000159858	0.0048482	34.6938			PI(16:0/22:4(10Z,13Z,16Z,19Z))	-0.160681	-	-	-	556.694	885.55	-	-	-	-
NEG04722	2.74794e+07	3.11899e+07	3.3274e+07	2.13535e+07	1.15185e+07	6.62972e+07	5.50279e+07	9.56516e+07	7.44383e+07	6.83237e+07	2.49631e+07	7.19478e+07	1.52715	0.000306891	0.00755784	6.39827			PS(22:1(13Z)/22:6(4Z,7Z,10Z,13Z,16Z,19Z))	-17.5409	-	-	-	556.606	888.56	-	-	-	-
NEG04723	1.25727e+08	1.36516e+08	1.5129e+08	9.26756e+07	5.15503e+07	2.9642e+08	2.54384e+08	4.19534e+08	3.3101e+08	3.10537e+08	1.11552e+08	3.22377e+08	1.53104	0.000196513	0.00564825	13.6447			Bacteriopheophytin	-13.3586	-	-	-	556.587	887.557	-	-	-	-
NEG04724	4.08922e+08	4.47729e+08	4.98836e+08	3.03288e+08	1.78186e+08	9.90193e+08	8.97578e+08	1.40019e+09	1.0862e+09	1.07929e+09	3.67392e+08	1.09069e+09	1.56985	0.000103956	0.00362781	25.4459			PS(22:2(13Z,16Z)/22:6(4Z,7Z,10Z,13Z,16Z,19Z))	-7.94168	-	-	-	556.587	886.553	-	-	-	-
NEG04726	1.75433e+06	1.36392e+06	1.62347e+06	2.75478e+06	1.58577e+06	657762	1.03344e+06	231056	335247	173032	1.81646e+06	486108	-1.90178	0.00182449	0.0243715	1.06065					-	-	-	556.539	495.406	-	-	-	-
NEG04729	658946	879888	591499	738798	474939	1.97849e+06	1.5761e+06	2.48905e+06	2.21898e+06	1.85876e+06	668814	2.02427e+06	1.59773	4.45628e-05	0.00198397	1.10979					-	-	-	556.511	890.568	-	-	-	-
NEG04755	2.3367e+06	2.89449e+06	2.16783e+06	2.33375e+06	632551	5.96152e+06	5.93868e+06	2.18543e+06	5.43015e+06	3.76591e+06	2.07306e+06	4.65634e+06	1.16743	0.0143032	0.0954587	1.40989			9-Oxoasimicinone	2.03415	-	-	-	554.606	635.454	-	-	-	-
NEG04778	3.00783e+06	3.43627e+06	2.39465e+06	3.91979e+06	4.36758e+06	345684	29673.1	2.91557e+06	1.62999e+06	2.54228e+06	3.42522e+06	1.49264e+06	-1.19833	0.0203326	0.12094	1.20016			PS(18:3(6Z,9Z,12Z)/24:1(15Z))	2.18736	-	-	-	553.968	866.594	-	-	-	-
NEG04786	7.44769e+06	6.35394e+06	7.67023e+06	7.41716e+06	9.15781e+06	7.44199e+06	5.86189e+06	6.49878e+06	4.45736e+06	5.8348e+06	7.60937e+06	6.01896e+06	-0.338261	0.0432728	0.202053	1.03822			Linoleate	0.710657	-	-	-	553.672	279.233	-	-	-	-
NEG04795	1.07624e+06	1.60069e+06	1.00617e+06	1.6716e+06	3.00102e+06	87740.8	255302	0	80364	0	1.67115e+06	84681.3	-4.30265	0.00232066	0.0285712	1.14268					-	-	-	553.66	526.399	-	-	-	-
NEG04811	3.16192e+06	2.96694e+06	3.39558e+06	3.76638e+06	2.57165e+06	958921	1.48166e+06	313689	569877	320793	3.17249e+06	728987	-2.12165	3.757e-05	0.0017896	1.49782			Diisononyl phthalate	1.24415	-	-	-	553.351	417.302	-	-	-	-
NEG04857	1.93986e+07	1.96891e+07	1.91648e+07	1.99576e+07	6.56192e+06	3.14095e+07	3.96105e+07	3.72952e+07	3.60865e+07	3.11804e+07	1.69544e+07	3.51164e+07	1.05049	0.000367867	0.00850885	4.02536			(1R,16Z,24E,26E,28Z)-1,18-dihydroxy-12-[1-(4-hydroxy-3-methoxycyclohexyl)propan-2-yl]-19,30-dimethoxy-15,17,21,23,29-pentamethyl-35-methylidene-11,36-dioxa-4-azatricyclo[30.3.1.0hexatriaconta-16,24,26,28-tetraene-2,3,10,14,20-pentone	24.5998	-	-	-	551.596	910.555	-	-	-	-
NEG04860	3.43197e+07	3.70094e+07	3.57484e+07	3.69476e+07	1.29594e+07	5.81509e+07	7.32088e+07	7.33736e+07	6.27139e+07	5.70539e+07	3.13969e+07	6.49002e+07	1.0476	0.000436239	0.0094992	5.43026			Bacteriochlorophyll a	13.6924	-	-	-	551.414	909.551	-	-	-	-
NEG05027	2.26175e+06	4.50552e+06	2.47952e+06	2.84321e+06	1.91942e+06	882767	1.02034e+06	707477	508696	449395	2.80188e+06	713736	-1.97293	0.00201109	0.0260847	1.30389					-	-	-	548.899	593.478	-	-	-	-
NEG05045	3.73193e+06	3.70881e+06	4.16245e+06	5.43465e+06	3.07738e+06	1.24743e+06	1.44256e+06	939904	741205	174506	4.02304e+06	909122	-2.14574	0.000122872	0.00406359	1.68973					-	-	-	548.033	493.39	-	-	-	-
NEG05053	1.05537e+06	1.19506e+06	1.16217e+06	2.04821e+06	1.02894e+06	108705	214768	121837	117791	18864.9	1.29795e+06	116393	-3.47916	0.000279261	0.00702901	1.03781			Orlistat	17.5684	-	-	-	547.179	494.394	-	-	-	-
NEG05059	1.97439e+06	1.13752e+06	1.36504e+06	2.90557e+06	1.80581e+06	270383	156921	96814.9	73109.2	119695	1.83766e+06	143385	-3.67991	0.000573528	0.011303	1.23457			3beta-Hydroxylanostane-7,11-dione acetate	1.39982	-	-	-	546.737	499.38	-	-	-	-
NEG05079	3.00315e+06	4.09955e+06	3.32018e+06	2.24681e+06	1.27992e+06	6.17643e+06	8.23651e+06	5.96922e+06	7.21828e+06	5.08753e+06	2.78992e+06	6.53759e+06	1.22853	0.00085659	0.0150615	1.83883					-	-	-	545.903	873.541	-	-	-	-
NEG05081	1.05294e+07	1.29865e+07	1.21335e+07	8.34726e+06	5.11036e+06	2.22114e+07	2.75301e+07	2.12588e+07	2.42664e+07	1.75596e+07	9.82138e+06	2.25653e+07	1.20011	0.000379463	0.00871126	3.4197					-	-	-	545.833	872.539	-	-	-	-
NEG05084	2.07808e+07	2.64074e+07	2.31161e+07	1.65797e+07	1.0207e+07	4.32676e+07	5.38272e+07	4.15675e+07	5.0582e+07	3.5781e+07	1.94182e+07	4.50051e+07	1.21268	0.000330638	0.00798275	4.86086			PGP(a-13:0/i-24:0)	-13.6086	-	-	-	545.745	871.535	-	-	-	-
NEG05191	1.16612e+06	1.66732e+06	1.7427e+06	1.44977e+06	1.35807e+06	4.86958e+06	5.93206e+06	2.02963e+06	3.02388e+06	1.84823e+06	1.4768e+06	3.54068e+06	1.26155	0.0342593	0.17268	1.19847					-	-	-	543.848	582.378	-	-	-	-
NEG05209	2.41156e+07	3.72832e+07	2.88184e+07	2.3242e+07	1.9878e+07	1.80785e+07	1.93607e+07	2.12595e+07	1.6696e+07	1.13256e+07	2.66674e+07	1.73441e+07	-0.620637	0.027018	0.14629	2.45331			PS(20:1(11Z)/22:6(4Z,7Z,10Z,13Z,16Z,19Z))	-6.9535	-	-	-	543.171	860.539	-	-	-	-
NEG05215	3.14726e+06	3.63075e+06	4.21765e+06	2.50138e+06	2.8418e+06	5.19787e+06	5.1051e+06	6.80921e+06	4.73647e+06	3.07821e+06	3.26777e+06	4.98537e+06	0.609396	0.0328995	0.168213	1.07016					-	-	-	542.539	158.938	-	-	-	-
NEG05302	6.04988e+07	7.15456e+07	7.43547e+07	5.41453e+07	2.95884e+07	7.83937e+07	9.28331e+07	7.98481e+07	7.60915e+07	6.79953e+07	5.80266e+07	7.90323e+07	0.44573	0.0468576	0.212788	3.72049			Acetylspiramycin	20.4557	-	-	-	538.416	883.535	-	-	-	-
NEG05309	3.10227e+07	3.64541e+07	3.82097e+07	2.81878e+07	1.51904e+07	4.04985e+07	4.74941e+07	4.12427e+07	3.91621e+07	3.50025e+07	2.9813e+07	4.068e+07	0.44838	0.0439292	0.204164	2.68453			PS(22:4(7Z,10Z,13Z,16Z)/22:5(4Z,7Z,10Z,13Z,16Z))	-6.6602	-	-	-	538.411	884.539	-	-	-	-
NEG05382	2.89012e+06	2.9331e+06	3.11987e+06	4.22124e+06	2.50738e+06	1.01792e+06	1.5174e+06	651018	793214	414253	3.13434e+06	878761	-1.83462	0.00017983	0.00530298	1.42773					-	-	-	537.518	493.39	-	-	-	-
NEG05387	3.6683e+06	4.08288e+06	2.76759e+06	5.11964e+06	2.94447e+06	1.82066e+06	1.60289e+06	3.57449e+06	2.12034e+06	1.39289e+06	3.71657e+06	2.10225e+06	-0.822038	0.0228482	0.131306	1.08508			PI(16:0/16:1(9Z))	1.93078	-	-	-	537.153	807.504	-	-	-	-
NEG05393	2.3764e+08	2.93062e+08	2.54617e+08	2.29567e+08	1.4005e+08	3.33778e+08	3.32974e+08	4.2224e+08	3.53238e+08	3.0165e+08	2.30987e+08	3.48776e+08	0.594488	0.00650388	0.0557044	9.54671			1,2-dilinoleoyl-sn-glycero-3-phospho-1D-myo-inositol	0.639819	-	-	-	536.841	857.519	-	-	-	-
NEG05394	1.17826e+08	1.4624e+08	1.26771e+08	1.13758e+08	6.9908e+07	1.67288e+08	1.65547e+08	2.11447e+08	1.76387e+08	1.50494e+08	1.14901e+08	1.74233e+08	0.600627	0.00633101	0.0547854	6.78022			PS(20:2(11Z,14Z)/22:6(4Z,7Z,10Z,13Z,16Z,19Z))	-7.20176	-	-	-	536.841	858.523	-	-	-	-
NEG05398	6.18898e+06	8.55187e+06	6.93445e+06	6.63524e+06	5.57222e+06	1.01273e+07	1.06501e+07	1.35216e+07	1.19124e+07	9.89211e+06	6.77655e+06	1.12207e+07	0.727539	0.000726569	0.0133942	1.95998			PS(20:1(11Z)/22:6(4Z,7Z,10Z,13Z,16Z,19Z))	-18.1458	-	-	-	536.528	860.529	-	-	-	-
NEG05401	3.99299e+06	4.264e+06	6.77877e+06	8.22693e+06	2.22621e+06	3.83506e+06	335682	3.65564e+06	57959.6	1.85786e+06	5.09778e+06	1.94844e+06	-1.38755	0.0455307	0.208994	1.48648					-	-	-	536.367	914.586	-	-	-	-
NEG05449	1.94974e+06	2.85877e+06	2.39031e+06	3.34735e+06	3.53275e+06	918004	1.34156e+06	727528	911459	284346	2.81579e+06	836579	-1.75096	0.000396416	0.00891128	1.31935			Sapelin A	1.39025	-	-	-	533.615	473.364	-	-	-	-
NEG05479	4.61369e+06	4.5083e+06	6.08139e+06	5.10076e+06	4.79312e+06	2.97914e+06	3.07543e+06	4.93755e+06	2.44618e+06	3.90918e+06	5.01945e+06	3.4695e+06	-0.532803	0.0175443	0.109124	1.08797					-	-	-	533.301	281.24	-	-	-	-
NEG05528	3.1867e+06	3.39017e+06	2.94729e+06	3.23481e+06	1.3815e+06	5.58692e+06	6.88754e+06	3.64946e+06	4.9109e+06	4.3499e+06	2.82809e+06	5.07694e+06	0.844131	0.00962922	0.0725962	1.32986					-	-	-	532.749	608.397	-	-	-	-
NEG05555	9.90221e+06	5.08581e+06	1.37898e+07	9.66339e+06	1.34174e+07	5.07455e+06	4.71787e+06	4.39738e+06	3.58848e+06	4.25662e+06	1.03717e+07	4.40698e+06	-1.23479	0.00570127	0.051029	2.17343			(4Z,7Z,10Z,13Z,16Z,19Z)-Docosahexaenoic acid ethyl ester	1.19318	-	-	-	532.596	355.265	-	-	-	-
NEG05556	2.48241e+06	1.26801e+06	3.49361e+06	2.46335e+06	3.38059e+06	1.32729e+06	1.22949e+06	1.09009e+06	832577	1.05247e+06	2.61759e+06	1.10638e+06	-1.24239	0.00613312	0.0536188	1.09212			Cetylpyridinium chloride	-12.3296	-	-	-	532.596	356.268	-	-	-	-
NEG05582	3.90435e+06	4.29164e+06	3.53715e+06	3.97085e+06	1.59246e+06	7.04363e+06	8.90773e+06	4.45344e+06	6.0231e+06	5.12534e+06	3.45929e+06	6.31065e+06	0.867312	0.0145486	0.0963656	1.47433					-	-	-	532.317	608.426	-	-	-	-
NEG05606	1.02563e+07	1.09862e+07	9.33128e+06	1.01277e+07	4.36417e+06	1.82467e+07	2.35823e+07	1.18476e+07	1.53175e+07	1.34653e+07	9.01314e+06	1.64919e+07	0.871656	0.0139206	0.0936417	2.39185			DG(18:4(6Z,9Z,12Z,15Z)/18:4(6Z,9Z,12Z,15Z)/0:0)	-23.3272	-	-	-	532.01	607.423	-	-	-	-
NEG05640	4.55173e+06	4.50746e+06	5.00518e+06	7.50728e+06	5.06978e+06	3.36572e+06	3.38332e+06	3.8961e+06	2.81219e+06	5.19699e+06	5.32829e+06	3.73086e+06	-0.514162	0.0488173	0.218373	1.06001					-	-	-	531.62	109.998	-	-	-	-
NEG05678	3.65896e+06	4.10598e+06	3.01644e+06	2.76529e+06	2.57741e+06	1.64449e+06	1.74541e+06	1.86085e+06	2.14591e+06	1.15451e+06	3.22482e+06	1.71024e+06	-0.915022	0.00174896	0.0238003	1.09467					-	-	-	530.994	831.505	-	-	-	-
NEG05695	1.41093e+07	1.3014e+07	1.50482e+07	1.67245e+07	1.17898e+07	3.86027e+06	5.30057e+06	2.88242e+06	2.59823e+06	2.04737e+06	1.41371e+07	3.33777e+06	-2.08253	5.56678e-06	0.000517289	3.1985			MG(0:0/22:1(13Z)/0:0)	1.05704	-	-	-	530.686	411.348	-	-	-	-
NEG05700	3.83003e+06	3.47996e+06	3.9946e+06	4.41225e+06	3.12341e+06	1.05183e+06	1.45802e+06	750078	673305	506507	3.76805e+06	887949	-2.08527	6.28708e-06	0.000555173	1.64929			Heptadecanoyl carnitine	20.9259	-	-	-	530.65	412.352	-	-	-	-
NEG05708	416448	411808	591759	482479	363676	2.72586e+06	2.06609e+06	1.7563e+06	2.55889e+06	2.10865e+06	453234	2.24316e+06	2.3072	8.96953e-06	0.000702745	1.30154			3-(2-Heptenyloxy)-2-hydroxypropyl undecanoate	1.51415	-	-	-	530.505	355.286	-	-	-	-
NEG05737	969914	1.10922e+06	777801	458842	953300	5.55038e+06	6.57685e+06	1.20714e+06	5.27877e+06	1.11371e+06	853815	3.94537e+06	2.20816	0.02887	0.153045	1.50661					-	-	-	529.836	584.384	-	-	-	-
NEG05739	4.74795e+06	5.52419e+06	7.27526e+06	2.93087e+06	3.70119e+06	3.143e+06	3.27027e+06	2.67766e+06	3.24062e+06	2.89092e+06	4.83589e+06	3.04449e+06	-0.66758	0.0465636	0.211989	1.01806					-	-	-	529.811	86.0063	-	-	-	-
NEG05746	3.19838e+07	4.12081e+07	4.66383e+07	4.40338e+07	3.13054e+07	3.07015e+07	268012	2.94554e+07	1.10206e+07	3.4183e+07	3.90339e+07	2.11257e+07	-0.885727	0.0397335	0.191283	3.58101			PS(22:2(13Z,16Z)/22:6(4Z,7Z,10Z,13Z,16Z,19Z))	-6.5759	-	-	-	529.705	886.555	-	-	-	-
NEG05845	283952	363300	236264	436394	183212	2.75365e+06	3.07792e+06	2.95469e+06	95249	3.15316e+06	300625	2.40693e+06	3.00116	0.00689	0.0580817	1.23878			Castasterone	3.50127	-	-	-	528.424	463.345	-	-	-	-
NEG05853	3.0352e+06	5.67221e+06	3.85896e+06	4.36199e+06	3.04856e+06	411977	344227	2.40835e+06	3.69137e+06	2.5963e+06	3.99538e+06	1.89044e+06	-1.07961	0.0328958	0.168213	1.17516					-	-	-	528.239	843.551	-	-	-	-
NEG05886	6.92877e+06	4.8108e+06	6.51872e+06	6.28045e+06	6.12788e+06	4.10185e+06	5.02139e+06	2.62186e+06	5.40062e+06	1.44896e+06	6.13332e+06	3.71893e+06	-0.72178	0.0189954	0.115431	1.25442					-	-	-	527.275	463.329	-	-	-	-
NEG05888	268755	465107	612786	149920	159318	2.20267e+06	2.20667e+06	992445	1.62568e+06	950329	331177	1.59556e+06	2.26839	0.00243196	0.0294025	1.04084					-	-	-	527.211	572.35	-	-	-	-
NEG05889	3.43697e+06	4.08104e+06	5.68237e+06	2.46065e+06	3.02093e+06	1.19361e+07	1.16044e+07	9.00666e+06	1.31294e+07	1.04201e+07	3.73639e+06	1.12193e+07	1.58627	3.14516e-05	0.00158945	2.66996					-	-	-	527.178	596.394	-	-	-	-
NEG05893	1.26616e+07	1.14867e+07	1.35545e+07	1.4185e+07	1.31895e+07	185037	9263.82	4.09445e+06	1.47513e+07	5.03176e+06	1.30155e+07	4.81437e+06	-1.43481	0.0166861	0.105498	2.38587			PG(18:0/22:4(7Z,10Z,13Z,16Z))	10.6003	-	-	-	527.121	825.574	-	-	-	-
NEG05896	1.9361e+06	2.14236e+06	3.49997e+06	770969	1.62499e+06	9.39905e+06	1.1678e+07	4.927e+06	9.26504e+06	6.87084e+06	1.99488e+06	8.42799e+06	2.07889	0.000839836	0.0148486	2.40864			Phoenicoxanthin	-11.2527	-	-	-	527.101	579.378	-	-	-	-
NEG05897	449597	602441	963567	480480	339447	2.62331e+06	2.59354e+06	1.63082e+06	2.72634e+06	1.9281e+06	567107	2.30042e+06	2.02021	0.000101446	0.00355572	1.27352					-	-	-	527.081	580.382	-	-	-	-
NEG05905	5.56969e+06	6.30699e+06	1.39567e+07	2.04419e+07	1.14622e+07	670762	567324	4.25136e+06	5.32335e+06	9.13251e+06	1.15475e+07	3.98906e+06	-1.53346	0.0434931	0.202727	2.29283			PA(20:5(5Z,8Z,11Z,14Z,17Z)/24:1(15Z))	4.82277	-	-	-	526.932	803.564	-	-	-	-
NEG05916	250889	401274	539178	167577	96604.7	2.25847e+06	2.47644e+06	782697	1.5836e+06	947429	291105	1.60973e+06	2.46721	0.00532818	0.0485885	1.04213			Phorbol 12-tiglate 13-decanoate	16.3297	-	-	-	526.737	599.369	-	-	-	-
NEG05927	1.0619e+06	1.29878e+06	1.46486e+06	710773	846335	3.78396e+06	3.6138e+06	2.82201e+06	4.09795e+06	2.6731e+06	1.07653e+06	3.39816e+06	1.65837	7.10193e-05	0.00279112	1.48255			4-Ketomyxol	4.70547	-	-	-	526.465	597.398	-	-	-	-
NEG06169	4.53588e+06	2.05558e+06	1.53015e+06	1.99618e+06	3.77872e+06	6.31058e+06	6.31719e+06	4.22015e+06	3.91484e+06	4.24142e+06	2.7793e+06	5.00084e+06	0.847447	0.0232209	0.132645	1.25623					-	-	-	520.267	466.331	-	-	-	-
NEG06236	1.7841e+06	1.71784e+06	2.09001e+06	1.88067e+06	1.15759e+06	3.6701e+06	3.43565e+06	3.53588e+06	2.90884e+06	2.62318e+06	1.72604e+06	3.23473e+06	0.906177	0.000340125	0.00813805	1.14956			Ganodermic acid TQ	6.68115	-	-	-	516.99	509.331	-	-	-	-
NEG06262	4.0983e+06	4.89547e+06	5.86339e+06	4.62041e+06	4.27199e+06	1.18432e+07	1.30605e+07	6.09499e+06	7.12605e+06	5.4347e+06	4.74991e+06	8.71188e+06	0.875084	0.037686	0.184341	1.63985					-	-	-	516.168	568.363	-	-	-	-
NEG06286	2.55693e+06	1.82717e+06	2.5408e+06	5.40531e+06	3.30545e+06	834037	822025	1.12685e+06	912120	673409	3.12713e+06	873689	-1.83965	0.0066467	0.0565376	1.35847					-	-	-	515.35	467.374	-	-	-	-
NEG06322	2.91486e+06	4.19887e+06	4.4256e+06	2.28474e+06	1.30417e+06	945542	2.64488e+06	1.37264e+06	198719	140781	3.02565e+06	1.06051e+06	-1.51248	0.0296519	0.156205	1.11587			3alpha,7alpha-Dihydroxy-5beta-cholestan-26-al	1.09416	-	-	-	514.045	417.338	-	-	-	-
NEG06357	6.0719e+06	4.99634e+06	6.46905e+06	7.38014e+06	6.38499e+06	793125	1.39258e+06	590049	931936	395863	6.26048e+06	820710	-2.93133	1.18572e-06	0.000193381	2.2848					-	-	-	511.843	612.491	-	-	-	-
NEG06359	1.61679e+07	1.31103e+07	1.62982e+07	1.91683e+07	1.55043e+07	2.6746e+06	4.07691e+06	2.19905e+06	2.41128e+06	1.63141e+06	1.60498e+07	2.59865e+06	-2.62672	1.30315e-06	0.000204199	3.59515					-	-	-	511.842	611.488	-	-	-	-
NEG06378	5.24334e+06	3.51233e+06	6.46545e+06	4.91326e+06	5.34437e+06	7.83035e+06	6.71545e+06	7.87061e+06	5.00654e+06	8.12298e+06	5.09575e+06	7.10919e+06	0.48039	0.0274928	0.148129	1.11465					-	-	-	511.534	611.509	-	-	-	-
NEG06430	4.64311e+06	3.73464e+06	8.27135e+06	5.39059e+06	5.64585e+06	1.54212e+07	1.51453e+07	8.54528e+06	6.12069e+06	8.2868e+06	5.53711e+06	1.07038e+07	0.950925	0.0366218	0.181377	1.8287					-	-	-	511.219	802.598	-	-	-	-
NEG06506	4.85059e+06	8.01356e+06	4.81888e+06	5.45052e+06	2.70854e+06	2.12891e+06	813049	4.01433e+06	3.00585e+06	2.87514e+06	5.16842e+06	2.56746e+06	-1.00938	0.0318875	0.164565	1.32201					-	-	-	507.546	847.562	-	-	-	-
NEG06527	5.43205e+06	6.95504e+06	4.23501e+06	5.63544e+06	2.74255e+06	1.67038e+06	767458	3.51348e+06	2.51139e+06	3.30263e+06	5.00002e+06	2.35307e+06	-1.08739	0.0165182	0.104724	1.39347			PI(16:0/20:0)	-0.57229	-	-	-	507.36	865.581	-	-	-	-
NEG06556	2.62745e+06	3.73615e+06	2.36447e+06	3.32084e+06	1.94077e+06	134888	81297.8	2.11387e+06	2.48382e+06	1.36875e+06	2.79793e+06	1.23653e+06	-1.17807	0.0297167	0.156443	1.02443					-	-	-	506.709	849.576	-	-	-	-
NEG06582	3.05365e+06	2.02608e+06	2.90289e+06	5.38013e+06	3.14534e+06	251290	294042	210465	130914	49606	3.30162e+06	187263	-4.14003	0.000522339	0.0106896	1.67784			(3beta,22R,23R,24S)-3,22,23-Trihydroxystigmastan-6-one	1.11757	-	-	-	504.447	461.364	-	-	-	-
NEG06586	3.59553e+06	3.63636e+06	3.75642e+06	2.14779e+06	646879	5.04514e+06	4.41551e+06	9.6979e+06	6.90873e+06	2.98563e+06	2.7566e+06	5.81058e+06	1.07579	0.0475729	0.214972	1.38284			(1R,6R)-6-Hydroxy-2-succinylcyclohexa-2,4-diene-1-carboxylate	14.435	-	-	-	504.153	239.06	-	-	-	-
NEG06622	6.42381e+06	6.12684e+06	8.27718e+06	6.58256e+06	8.44703e+06	9.46836e+06	1.04893e+07	8.15354e+06	9.65347e+06	9.37875e+06	7.17148e+06	9.42869e+06	0.394787	0.00650239	0.0557044	1.34187					-	-	-	503.813	346.239	-	-	-	-
NEG06627	3.29495e+08	2.79699e+08	4.02931e+08	2.9888e+08	4.24364e+08	4.34025e+08	4.55451e+08	4.21932e+08	4.35189e+08	4.55152e+08	3.47074e+08	4.4035e+08	0.343408	0.0128357	0.0885426	8.29962					-	-	-	503.81	304.236	-	-	-	-
NEG06628	3.56134e+07	2.99196e+07	4.35466e+07	3.22485e+07	4.54131e+07	4.72264e+07	4.9245e+07	4.51568e+07	4.65407e+07	4.84255e+07	3.73483e+07	4.73189e+07	0.341374	0.0131994	0.0901561	2.7112					-	-	-	503.81	305.24	-	-	-	-
NEG06630	3.72316e+06	3.03738e+06	4.50487e+06	3.39119e+06	4.89281e+06	4.8941e+06	5.61056e+06	5.08126e+06	5.33871e+06	5.77026e+06	3.90988e+06	5.33898e+06	0.449439	0.00564918	0.0506683	1.06035			3alpha-Hydroxy-3,5-dihydromocolin L acid	-24.382	-	-	-	503.81	339.209	-	-	-	-
NEG06635	7.0794e+06	5.23046e+06	9.48372e+06	6.42498e+06	1.06932e+07	1.16894e+07	1.33615e+07	1.14124e+07	1.26136e+07	1.30972e+07	7.78235e+06	1.24348e+07	0.676107	0.00253014	0.0301561	1.96166					-	-	-	503.802	607.474	-	-	-	-
NEG06636	3.09246e+06	2.20137e+06	4.08214e+06	2.7262e+06	4.76665e+06	4.87692e+06	5.93917e+06	4.94475e+06	5.60282e+06	5.82694e+06	3.37376e+06	5.43812e+06	0.688749	0.00389958	0.0396988	1.2942					-	-	-	503.802	608.477	-	-	-	-
NEG06642	1.11075e+07	9.44118e+06	1.58429e+07	1.01036e+07	1.38314e+07	2.58907e+07	2.91072e+07	1.77796e+07	2.01123e+07	1.74968e+07	1.20653e+07	2.20773e+07	0.871699	0.00498251	0.0464716	2.85781					-	-	-	503.501	826.598	-	-	-	-
NEG06645	6.00197e+06	4.80676e+06	8.15997e+06	5.16342e+06	1.01524e+07	1.32814e+07	1.50008e+07	1.03778e+07	1.00627e+07	1.81517e+07	6.85691e+06	1.33749e+07	0.963896	0.00704437	0.0591024	2.22183					-	-	-	503.493	827.6	-	-	-	-
NEG06666	1.95988e+07	2.33448e+07	2.46742e+07	1.97919e+07	1.92074e+07	3.80675e+07	4.6378e+07	2.43527e+07	2.6738e+07	2.4024e+07	2.13234e+07	3.1912e+07	0.581663	0.0492994	0.21973	2.64662			6,8a-Seco-6,8a-deoxy-5-oxoavermectin ''2a'' aglycone	15.9866	-	-	-	500.632	585.353	-	-	-	-
NEG06674	4.68958e+06	4.68538e+06	5.57698e+06	4.6141e+06	4.4142e+06	7.33437e+06	9.71233e+06	6.00077e+06	5.68978e+06	5.16617e+06	4.79605e+06	6.78068e+06	0.499585	0.0458061	0.209932	1.1485					-	-	-	500.339	560.33	-	-	-	-
NEG06680	1.41399e+07	1.44342e+07	1.74926e+07	1.40147e+07	1.46775e+07	2.37002e+07	3.33708e+07	1.86823e+07	1.96691e+07	1.75495e+07	1.49518e+07	2.25944e+07	0.595645	0.0324319	0.166621	2.31788					-	-	-	500.305	558.334	-	-	-	-
NEG06692	4.95603e+06	4.31534e+06	6.25845e+06	4.86731e+06	5.78259e+06	9.04288e+06	9.12366e+06	8.03e+06	7.57808e+06	7.27526e+06	5.23594e+06	8.20997e+06	0.648929	0.000400458	0.00893926	1.62064					-	-	-	500.026	509.344	-	-	-	-
NEG06695	5.35206e+07	5.20045e+07	6.63954e+07	5.25629e+07	5.71433e+07	1.06745e+08	9.55681e+07	7.75067e+07	7.98424e+07	7.17464e+07	5.63253e+07	8.62818e+07	0.615272	0.00266956	0.0313125	4.97876					-	-	-	500.002	568.362	-	-	-	-
NEG06696	1.90744e+07	1.59116e+07	2.35646e+07	1.80183e+07	2.10041e+07	3.23198e+07	3.36603e+07	2.94888e+07	2.77381e+07	2.70631e+07	1.95146e+07	3.0054e+07	0.623005	0.000420818	0.00923485	3.05185			rbomycin	24.1702	-	-	-	500	508.34	-	-	-	-
NEG06697	3.71923e+08	3.26611e+08	4.60901e+08	3.56696e+08	4.22394e+08	6.33513e+08	6.6537e+08	5.75586e+08	5.59358e+08	5.29642e+08	3.87705e+08	5.92694e+08	0.612327	0.000346469	0.00816757	13.5292					-	-	-	500	582.378	-	-	-	-
NEG06698	1.1411e+08	1.00194e+08	1.44165e+08	1.0908e+08	1.32221e+08	1.95879e+08	2.08446e+08	1.80187e+08	1.74685e+08	1.65076e+08	1.19954e+08	1.84855e+08	0.623911	0.000389215	0.00884543	7.60335					-	-	-	500	583.381	-	-	-	-
NEG06699	2.34946e+07	2.01407e+07	2.87862e+07	2.22589e+07	2.65872e+07	3.96528e+07	4.08064e+07	3.63293e+07	3.51652e+07	3.32013e+07	2.42535e+07	3.7031e+07	0.61054	0.000283703	0.00708505	3.38264					-	-	-	500	584.384	-	-	-	-
NEG06700	5.62799e+07	5.46503e+07	7.11311e+07	5.49336e+07	6.20892e+07	1.00031e+08	1.06595e+08	8.46664e+07	8.87563e+07	7.98688e+07	5.98168e+07	9.19835e+07	0.620824	0.00057675	0.0113513	5.35418			5-O-beta-D-Mycaminosyltylactone	-6.66741	-	-	-	500	566.366	-	-	-	-
NEG06702	1.90667e+08	1.86599e+08	2.36257e+08	1.83213e+08	2.06831e+08	3.39943e+08	3.60056e+08	2.81807e+08	2.95582e+08	2.67515e+08	2.00713e+08	3.08981e+08	0.622379	0.000664878	0.0125612	9.80669					-	-	-	499.999	565.362	-	-	-	-
NEG06703	1.06475e+07	1.04869e+07	1.36007e+07	1.05028e+07	1.20371e+07	1.95691e+07	2.08086e+07	1.62941e+07	1.72041e+07	1.52613e+07	1.1455e+07	1.78275e+07	0.638124	0.00071011	0.0131973	2.37603			33-Deoxy-33-hydroperoxyfurohyperforin	0.0593523	-	-	-	499.999	567.369	-	-	-	-
NEG06704	4.71235e+06	4.53969e+06	5.95476e+06	4.60474e+06	5.31991e+06	8.95633e+06	8.9392e+06	7.38533e+06	7.16205e+06	7.15942e+06	5.02629e+06	7.92046e+06	0.656091	0.000414092	0.00912478	1.60167			20,21-Diprenylterpendole I	16.6182	-	-	-	499.999	588.379	-	-	-	-
NEG06712	4.94743e+06	4.03337e+06	6.00488e+06	4.71862e+06	5.37479e+06	7.53655e+06	8.41226e+06	7.35749e+06	7.92624e+06	6.52929e+06	5.01582e+06	7.55237e+06	0.590444	0.000520903	0.0106832	1.50632					-	-	-	499.988	157.9	-	-	-	-
NEG06720	1.24632e+07	1.60819e+07	1.45145e+07	1.26851e+07	1.23641e+07	1.71321e+06	1.69639e+06	1.13294e+07	2.03774e+06	1.29166e+07	1.36218e+07	5.93867e+06	-1.1977	0.0196061	0.117868	2.39428			Hydroxypyruvate	-13.2692	-	-	-	499.868	103.002	-	-	-	-
NEG06725	3.55341e+06	3.63772e+06	4.51017e+06	3.35738e+06	3.98501e+06	6.42902e+06	7.20441e+06	5.15444e+06	6.07084e+06	5.05596e+06	3.80874e+06	5.98294e+06	0.651541	0.00131759	0.0198296	1.38419			Hydroxydestruxin B	4.8291	-	-	-	499.785	608.369	-	-	-	-
NEG06736	3.66326e+06	3.8752e+06	4.66088e+06	3.67772e+06	4.04264e+06	6.75059e+06	7.00125e+06	5.59697e+06	5.9913e+06	5.23588e+06	3.98394e+06	6.1152e+06	0.618203	0.000521361	0.0106832	1.38181			21,22-Diprenylpaxilline	13.4841	-	-	-	499.692	570.367	-	-	-	-
NEG06744	1.65632e+07	1.63147e+07	2.05107e+07	1.57875e+07	1.75735e+07	3.19861e+07	3.06753e+07	2.44032e+07	2.47766e+07	2.26027e+07	1.73499e+07	2.68888e+07	0.632074	0.00160603	0.0224971	2.8518					-	-	-	499.547	569.366	-	-	-	-
NEG06746	3.26032e+06	2.72944e+06	4.20397e+06	3.11331e+06	3.87484e+06	5.41966e+06	6.09738e+06	5.1706e+06	5.12229e+06	4.85712e+06	3.43638e+06	5.33341e+06	0.63417	0.000517892	0.0106668	1.29602			Ilexolide A	11.989	-	-	-	499.532	585.387	-	-	-	-
NEG06772	4.87328e+06	5.14551e+06	4.98513e+06	5.93347e+06	2.80223e+06	9.85791e+06	7.79517e+06	1.23561e+07	1.01682e+07	8.06772e+06	4.74792e+06	9.64904e+06	1.02309	0.0010162	0.0167788	2.01493			Oxethazaine	1.18096	-	-	-	498.015	466.308	-	-	-	-
NEG06789	3.6798e+06	2.64633e+06	3.21397e+06	5.40765e+06	3.54221e+06	402265	775846	926959	337417	271314	3.69799e+06	542760	-2.76836	0.000176414	0.00523174	1.70821			6alpha-Hydroxy-castasterone	0.54328	-	-	-	496.721	465.359	-	-	-	-
NEG06837	5.40021e+06	4.76547e+06	8.68724e+06	8.39726e+06	5.44627e+06	2.53534e+06	2.11955e+06	4.74235e+06	3.21194e+06	6.46449e+06	6.53929e+06	3.81473e+06	-0.777552	0.0453356	0.208338	1.37598			3,4,5-trihydroxy-6-{[1-(4-methoxyphenyl)pentan-3-yl]oxy}oxane-2-carboxylic acid	10.6224	-	-	-	494.787	369.159	-	-	-	-
NEG06921	3.74803e+06	2.60754e+06	3.63939e+06	3.77801e+06	4.72951e+06	2.12669e+06	1.79351e+06	2.57671e+06	1.87913e+06	2.55712e+06	3.7005e+06	2.18663e+06	-0.75901	0.00373289	0.0387169	1.12603					-	-	-	493.733	482.316	-	-	-	-
NEG06929	7.24976e+06	7.1811e+06	7.61804e+06	8.6959e+06	6.13467e+06	6.65798e+06	6.01878e+06	4.53151e+06	4.33434e+06	3.738e+06	7.37589e+06	5.05612e+06	-0.544787	0.00964431	0.072621	1.32583					-	-	-	493.475	580.236	-	-	-	-
NEG06930	8.70443e+06	1.05905e+07	8.14843e+06	8.21226e+06	6.34571e+06	2.45078e+06	1.55353e+06	6.90038e+06	5.22215e+06	6.34502e+06	8.40027e+06	4.49437e+06	-0.902316	0.0146957	0.0967389	1.70044			PE-NMe(11D3/11D5)	1.80178	-	-	-	493.454	864.578	-	-	-	-
NEG07016	2.75014e+06	2.69494e+06	3.58756e+06	2.56687e+06	2.83524e+06	6.4584e+06	6.66969e+06	4.45319e+06	4.40549e+06	4.09987e+06	2.88695e+06	5.21733e+06	0.853765	0.00395712	0.0401566	1.38096					-	-	-	489.677	558.334	-	-	-	-
NEG07020	5.62071e+07	4.71778e+07	7.32238e+07	4.93398e+07	6.60764e+07	1.03016e+08	1.03986e+08	1.0016e+08	9.23424e+07	9.8215e+07	5.8405e+07	9.95439e+07	0.769242	5.97738e-05	0.00249442	6.13708					-	-	-	489.657	582.378	-	-	-	-
NEG07021	1.49713e+06	1.22081e+06	1.88518e+06	1.24116e+06	1.59311e+06	2.83214e+06	2.85188e+06	2.51574e+06	2.36392e+06	2.42468e+06	1.48748e+06	2.59767e+06	0.804353	0.000119831	0.00399013	1.00612			33-Deoxy-33-hydroperoxyfurohyperforin	0.176044	-	-	-	489.645	567.369	-	-	-	-
NEG07022	3.43221e+06	2.90643e+06	4.51912e+06	3.16873e+06	4.06921e+06	6.59459e+06	6.45316e+06	6.15103e+06	5.77097e+06	6.14426e+06	3.61914e+06	6.2228e+06	0.781917	4.72226e-05	0.00207922	1.54487					-	-	-	489.645	584.384	-	-	-	-
NEG07023	5.35503e+06	5.56596e+06	7.11647e+06	4.98382e+06	5.287e+06	1.2073e+07	1.38268e+07	8.23362e+06	8.47499e+06	7.6343e+06	5.66165e+06	1.00485e+07	0.827692	0.00900767	0.0695157	1.85515			6,8a-Seco-6,8a-deoxy-5-oxoavermectin ''2a'' aglycone	16.0962	-	-	-	489.645	585.353	-	-	-	-
NEG07024	1.53693e+06	1.57694e+06	2.03156e+06	1.42984e+06	1.45912e+06	3.76554e+06	3.98133e+06	2.41304e+06	2.44513e+06	2.1235e+06	1.60688e+06	2.94571e+06	0.874354	0.0100792	0.0746543	1.01756					-	-	-	489.645	586.356	-	-	-	-
NEG07025	7.7242e+06	6.66124e+06	9.72374e+06	6.64395e+06	8.45788e+06	1.47493e+07	1.53987e+07	1.32968e+07	1.2472e+07	1.29221e+07	7.8422e+06	1.37678e+07	0.811965	8.00243e-05	0.00299538	2.33474			5-O-beta-D-Mycaminosyltylactone	-6.28033	-	-	-	489.603	566.366	-	-	-	-
NEG07026	1.71833e+07	1.447e+07	2.24855e+07	1.55246e+07	2.04608e+07	3.16496e+07	3.21934e+07	3.09676e+07	2.85767e+07	3.01931e+07	1.80248e+07	3.07161e+07	0.769008	5.39724e-05	0.00230653	3.41042					-	-	-	489.603	583.382	-	-	-	-
NEG07027	2.31296e+06	2.03802e+06	3.05411e+06	2.00539e+06	2.79856e+06	4.48937e+06	4.56198e+06	4.51113e+06	3.89877e+06	4.23788e+06	2.44181e+06	4.33983e+06	0.829688	5.14346e-05	0.00222786	1.31835			rbomycin	24.7097	-	-	-	489.562	508.341	-	-	-	-
NEG07028	2.57325e+07	2.26279e+07	3.29997e+07	2.25743e+07	2.82832e+07	5.05628e+07	5.18043e+07	4.48447e+07	4.23945e+07	4.37042e+07	2.64435e+07	4.66621e+07	0.819337	7.44452e-05	0.00284865	4.31356					-	-	-	489.562	565.363	-	-	-	-
NEG07029	8.60286e+06	7.93707e+06	1.15684e+07	8.07476e+06	9.58781e+06	1.79718e+07	1.83299e+07	1.49138e+07	1.4655e+07	1.4218e+07	9.15418e+06	1.60177e+07	0.807164	0.000257152	0.00676457	2.48644					-	-	-	489.562	568.362	-	-	-	-
NEG07040	8.69207e+07	6.20015e+07	8.65566e+07	8.87081e+07	1.12009e+08	7.29532e+06	4.2675e+07	6.12824e+07	4.51251e+07	5.93662e+07	8.72392e+07	4.31488e+07	-1.01566	0.00782534	0.0634563	5.85882			LysoPC(15:0)	0.625609	-	-	-	488.875	480.31	-	-	-	-
NEG07056	1.16044e+06	1.37115e+06	1.00606e+06	1.39819e+06	1.31e+06	227701	160774	136081	110894	35631.5	1.24917e+06	134216	-3.21833	6.69635e-07	0.000123021	1.03507			Stylisterol B	0.842893	-	-	-	487.192	445.333	-	-	-	-
NEG07078	1.26911e+07	1.40573e+07	1.32231e+07	1.36538e+07	1.09336e+07	161995	376020	47576.3	1.29213e+07	1.11192e+07	1.29118e+07	4.92523e+06	-1.39042	0.0272058	0.147051	2.29085					-	-	-	485.3	135.92	-	-	-	-
NEG07336	4.11596e+07	6.05841e+06	6.33964e+06	4.53856e+07	4.64116e+07	7.59667e+06	8.79541e+06	6.15219e+06	7.06147e+06	5.90221e+06	2.9071e+07	7.10159e+06	-2.03337	0.0475052	0.214788	3.77407					-	-	-	474.596	554.347	-	-	-	-
NEG07436	324962	359333	241777	441399	248107	1.86917e+06	1.83491e+06	2.55069e+06	1.38323e+06	1.91042e+06	323116	1.90968e+06	2.56321	3.2168e-05	0.00160169	1.19332			Castasterone	0.919278	-	-	-	467.975	463.343	-	-	-	-
NEG07746	5.05096e+06	3.74409e+06	4.50039e+06	2.78319e+06	7.69205e+06	1.97168e+06	1.77703e+06	2.73812e+06	1.69938e+06	1.59881e+06	4.75413e+06	1.957e+06	-1.28054	0.0111525	0.0800409	1.42851					-	-	-	451.344	132.867	-	-	-	-
NEG07750	2.59586e+06	2.66218e+06	3.20532e+06	2.40519e+06	2.96276e+06	4.12981e+06	4.48312e+06	4.68822e+06	3.57809e+06	3.67495e+06	2.76626e+06	4.11084e+06	0.571495	0.000843203	0.0148895	1.07199					-	-	-	451.08	604.363	-	-	-	-
NEG07772	1.70265e+07	9.47069e+06	1.33073e+07	6.60763e+06	6.97646e+06	5.63392e+06	5.05209e+06	5.67355e+06	4.84748e+06	7.03237e+06	1.06777e+07	5.64788e+06	-0.918821	0.0377432	0.184526	1.76484					-	-	-	450.517	135.97	-	-	-	-
NEG07856	3.65276e+06	3.47302e+06	3.55845e+06	6.26431e+06	3.5646e+06	776196	491162	1.50693e+06	650891	559862	4.10263e+06	797007	-2.36388	0.000412686	0.00911044	1.74038					-	-	-	449.949	411.312	-	-	-	-
NEG07879	1.06731e+07	8.71262e+06	9.32516e+06	1.27472e+07	1.37601e+07	4.42001e+06	4.03401e+06	4.9812e+06	4.57243e+06	4.76662e+06	1.10436e+07	4.55485e+06	-1.27774	0.000169089	0.00507045	2.44407			Verapamil	13.9651	-	-	-	446.601	453.282	-	-	-	-
NEG07882	4.5535e+06	3.56567e+06	3.62292e+06	5.82965e+06	3.41975e+06	1.87603e+06	1.79339e+06	1.74142e+06	1.72052e+06	1.47606e+06	4.1983e+06	1.72148e+06	-1.28615	0.000649496	0.0123435	1.48447					-	-	-	446.507	552.204	-	-	-	-
NEG07963	1.70398e+06	1.92819e+06	1.69791e+06	1.73795e+06	70135.1	93162.4	70165.7	135282	82494.4	67105.6	1.42763e+06	89642.1	-3.99331	0.00448172	0.043413	1.02771			3-Hydroxy-10'-apo-b,y-carotenal	22.3183	-	-	-	444.413	391.273	-	-	-	-
NEG08035	5.74018e+06	3.55095e+06	1.22211e+07	1.01983e+07	3.93708e+06	37150.4	30217.9	26641	13287.1	0	7.12951e+06	21459.3	-8.37606	0.00346338	0.0368544	2.42504			3alpha,7alpha,12alpha-Trihydroxy-5beta-cholestan-26-al	0.712066	-	-	-	440.424	433.333	-	-	-	-
NEG08037	1.66823e+06	1.03991e+06	3.6448e+06	2.98863e+06	1.1899e+06	2205.35	4029.92	0	0	2355.25	2.10629e+06	1718.11	-10.2597	0.0035207	0.0372905	1.31875					-	-	-	440.415	434.336	-	-	-	-
NEG08038	1.01756e+06	651982	2.14741e+06	1.89917e+06	715216	0	0	0	0	0	1.28627e+06	1	-20.2948	0.00319248	0.035069	1.03506			28-Homobrassinolide	1.40724	-	-	-	440.413	493.354	-	-	-	-
NEG08060	6.18152e+07	6.40667e+07	6.27967e+07	5.99125e+07	5.69187e+07	5.63622e+07	5.51022e+07	5.43625e+07	5.54417e+07	5.29465e+07	6.11019e+07	5.4843e+07	-0.155911	0.00184507	0.0245339	2.24053					-	-	-	438.883	146.965	-	-	-	-
NEG08069	178046	207338	7.45318e+06	204013	72290.8	7.60094e+06	7.28041e+06	8.71505e+06	7.68822e+06	8.46484e+06	1.62297e+06	7.94989e+06	2.2923	0.0027387	0.0317884	2.2612			Rofecoxib	0.816173	-	-	-	438.01	313.054	-	-	-	-
NEG08072	207842	224034	137574	235572	130449	2.32123e+06	2.22739e+06	2.72292e+06	2.98671e+06	3.35681e+06	187094	2.72301e+06	3.86337	2.09785e-06	0.00028658	1.54639			3-O-Methylquercetin	-0.322615	-	-	-	437.501	315.051	-	-	-	-
NEG08085	470707	456379	802948	355978	417244	1.67775e+06	2.13093e+06	1.29808e+06	1.49389e+06	1.83734e+06	500651	1.6876e+06	1.7531	8.48331e-05	0.00315323	1.04871					-	-	-	436.057	578.302	-	-	-	-
NEG08104	1.11068e+06	1.15087e+06	1.51956e+06	918139	787028	2.38714e+06	2.57261e+06	2.15126e+06	2.1509e+06	2.29008e+06	1.09725e+06	2.3104e+06	1.07424	3.58791e-05	0.00173101	1.06583					-	-	-	435.296	606.325	-	-	-	-
NEG08119	2.03551e+06	2.10657e+06	2.84949e+06	1.83382e+06	2.0689e+06	5.36047e+06	5.77861e+06	5.24791e+06	4.54245e+06	5.06367e+06	2.17886e+06	5.19862e+06	1.25456	3.31486e-06	0.000399289	1.69299			LysoPE(0:0/22:4(7Z,10Z,13Z,16Z))	-0.498657	-	-	-	435.041	528.309	-	-	-	-
NEG08120	1.90882e+06	2.01328e+06	2.69346e+06	1.71114e+06	1.81207e+06	5.10888e+06	5.46792e+06	4.43328e+06	4.31657e+06	4.54956e+06	2.02775e+06	4.77524e+06	1.23569	9.90709e-06	0.000752127	1.61407					-	-	-	435.041	589.334	-	-	-	-
NEG08122	5.59222e+06	5.90782e+06	7.58169e+06	5.03082e+06	5.30186e+06	1.45523e+07	1.56624e+07	1.24778e+07	1.2386e+07	1.29141e+07	5.88288e+06	1.35985e+07	1.20886	9.87142e-06	0.000752127	2.70712					-	-	-	435.037	588.331	-	-	-	-
NEG08124	1.99375e+06	2.34219e+06	1.73061e+06	1.58428e+06	2.59288e+06	474002	236295	390814	149879	202637	2.04874e+06	290725	-2.81701	1.97373e-05	0.00116406	1.27396					-	-	-	434.992	300.263	-	-	-	-
NEG08125	899538	978812	1.22319e+06	732667	832436	2.30838e+06	2.65763e+06	1.96445e+06	2.10676e+06	2.15144e+06	933329	2.23773e+06	1.26158	1.82331e-05	0.00111354	1.11428			Hydratopyrrhoxanthinol	0.37876	-	-	-	434.992	587.338	-	-	-	-
NEG08126	4.57434e+06	4.84082e+06	6.28617e+06	3.97894e+06	4.34415e+06	1.15139e+07	1.31982e+07	1.03774e+07	1.22175e+07	1.27462e+07	4.80489e+06	1.20106e+07	1.32174	3.25839e-06	0.000399289	2.63451					-	-	-	434.991	586.335	-	-	-	-
NEG08127	1.60453e+07	1.97592e+07	2.2686e+07	1.45853e+07	1.64993e+07	4.15097e+07	4.44432e+07	3.93134e+07	3.65155e+07	4.66267e+07	1.7915e+07	4.16817e+07	1.21824	6.96668e-06	0.000592279	4.7297					-	-	-	434.988	603.35	-	-	-	-
NEG08128	3.53001e+06	3.26816e+06	4.41809e+06	2.77188e+06	3.16508e+06	8.42802e+06	9.02973e+06	7.92148e+06	7.26191e+06	9.34095e+06	3.43064e+06	8.39642e+06	1.29129	5.17859e-06	0.000495521	2.16417					-	-	-	434.986	604.354	-	-	-	-
NEG08131	3.60657e+06	3.03853e+06	5.04245e+06	3.16114e+06	3.27858e+06	8.10094e+06	8.66786e+06	7.04505e+06	5.21778e+06	7.63034e+06	3.62545e+06	7.33239e+06	1.01612	0.000709924	0.0131973	1.77969			(23S)-23,25-dihdroxy-24-oxovitamine D3 23-(beta-glucuronide)	-18.7487	-	-	-	434.92	605.322	-	-	-	-
NEG08175	5.51656e+06	6.20178e+06	586965	6.00607e+06	5.68687e+06	555670	620601	759623	718935	602686	4.79965e+06	651503	-2.88109	0.00447422	0.0433665	1.81605					-	-	-	434.509	119.975	-	-	-	-
NEG08213	7.59913e+06	6.84481e+06	1.05812e+07	9.09186e+06	8.00115e+06	1.45437e+07	1.64664e+07	1.1509e+07	1.03229e+07	1.39088e+07	8.42364e+06	1.33502e+07	0.664343	0.00475875	0.0452194	1.95942					-	-	-	433.661	626.347	-	-	-	-
NEG08217	2.27395e+06	2.02041e+06	2.60231e+06	2.49839e+06	2.25572e+06	3.72141e+06	4.73063e+06	3.41034e+06	3.10751e+06	3.7243e+06	2.33015e+06	3.73884e+06	0.682164	0.00129623	0.0196433	1.09192					-	-	-	433.652	609.332	-	-	-	-
NEG08219	2.72891e+06	2.43671e+06	3.69864e+06	3.13085e+06	2.82581e+06	5.0855e+06	5.58489e+06	4.39701e+06	3.6707e+06	5.39365e+06	2.96418e+06	4.82635e+06	0.703297	0.00196629	0.0257389	1.22666			Lopivir	-7.32096	-	-	-	433.652	627.351	-	-	-	-
NEG08267	2.37728e+06	2.14734e+06	5.01744e+06	2.16727e+06	3.01544e+06	4.74984e+06	4.79353e+06	4.15251e+06	4.65329e+06	4.88114e+06	2.94495e+06	4.64606e+06	0.657763	0.0156644	0.101198	1.11221					-	-	-	432.721	602.304	-	-	-	-
NEG08269	1.03944e+07	6.89617e+06	1.6349e+07	1.58738e+07	1.20575e+07	7.45501e+06	6.62568e+06	9.78043e+06	6.56895e+06	9.3483e+06	1.23142e+07	7.95567e+06	-0.630263	0.0497761	0.221115	1.72871			Fexofedine	-3.52502	-	-	-	432.559	500.279	-	-	-	-
NEG08277	2.20033e+06	1.615e+06	2.33362e+06	3.20278e+06	2.79709e+06	55395.5	1.02264e+06	1.28802e+06	1.02696e+06	338717	2.42976e+06	746348	-1.7029	0.00151337	0.0217324	1.19811			Dolicholide	7.80422	-	-	-	432.136	477.326	-	-	-	-
NEG08285	2.68367e+06	1.93878e+06	2.9758e+06	3.90493e+06	3.47405e+06	1.33209e+06	1.19986e+06	1.60395e+06	1.20574e+06	1.39806e+06	2.99545e+06	1.34794e+06	-1.15201	0.00139946	0.0206554	1.2071			Dehydroemetine	13.0741	-	-	-	431.684	477.282	-	-	-	-
NEG08301	4.85426e+06	2.21993e+06	4.3759e+06	8.91569e+06	4.54023e+06	1.3603e+06	1.29819e+06	1.41679e+06	1.24281e+06	1.73718e+06	4.9812e+06	1.41105e+06	-1.81972	0.0113467	0.0811128	1.68002			Protoverine	-14.7282	-	-	-	431.116	524.279	-	-	-	-
NEG08415	4.44085e+06	3.99763e+06	4.07584e+06	6.1644e+06	4.50469e+06	1.81734e+06	2.00742e+06	1.49579e+06	2.51317e+06	1.23868e+06	4.63668e+06	1.81448e+06	-1.35354	0.000244313	0.00653334	1.59183			Germanicol cinnamate	11.6503	-	-	-	425.183	555.427	-	-	-	-
NEG08448	3.05621e+06	1.96303e+06	4.16226e+06	2.44115e+06	3.84657e+06	486230	379205	727890	261003	606579	3.09385e+06	492181	-2.65214	0.000266327	0.00685911	1.52378					-	-	-	422.469	296.231	-	-	-	-
NEG08456	1.61562e+08	1.77866e+08	1.71291e+08	1.7934e+08	1.57106e+08	472492	1.66008e+08	1.30066e+06	583285	628734	1.69433e+08	3.37985e+07	-2.32568	0.00359452	0.037772	10.2258					-	-	-	421.606	118.968	-	-	-	-
NEG08460	4.7136e+06	3.67722e+06	3.86141e+06	7.83007e+06	4.76033e+06	814526	769275	1.42737e+06	781369	746894	4.96853e+06	907887	-2.45223	0.000687402	0.0128801	1.9128					-	-	-	421.325	411.312	-	-	-	-
NEG08463	1.67649e+06	1.2421e+06	1.32053e+06	2.63051e+06	1.63554e+06	223193	209569	474730	283328	247489	1.70103e+06	287662	-2.56396	0.000506468	0.0105034	1.13245			Dinoprost tromethamine	0.663417	-	-	-	421.171	474.308	-	-	-	-
NEG08489	7.87011e+06	7.76637e+06	7.54529e+06	1.0947e+07	9.68323e+06	6.80859e+06	6.48169e+06	8.28744e+06	6.24289e+06	5.78029e+06	8.7624e+06	6.72018e+06	-0.382827	0.0325692	0.167112	1.21241					-	-	-	420.399	552.332	-	-	-	-
NEG08675	3.14894e+06	2.58681e+06	3.03669e+06	4.76114e+06	3.2443e+06	1.76966e+06	1.98876e+06	1.78811e+06	1.63414e+06	1.46354e+06	3.35557e+06	1.72884e+06	-0.956752	0.00265069	0.0311744	1.1767					-	-	-	408.024	526.316	-	-	-	-
NEG08684	7.606e+06	2.68829e+06	5.55891e+06	6.50392e+06	3.81888e+06	46825.5	3.07781e+06	3.166e+06	3.33618e+06	3.08866e+06	5.2352e+06	2.54309e+06	-1.04166	0.0384008	0.186499	1.31791					-	-	-	407.764	89.9945	-	-	-	-
NEG08690	2.31851e+06	1.40295e+06	1.87061e+06	1.72336e+06	4.97515e+06	185879	154774	242290	72481.5	280400	2.45812e+06	187165	-3.71517	0.00797923	0.0642479	1.31508					-	-	-	407.659	299.25	-	-	-	-
NEG08694	1.16896e+07	1.429e+07	1.92596e+07	8.0661e+06	5.03185e+07	2.21584e+06	1.80327e+06	2.93824e+06	1.0479e+06	3.26412e+06	2.07248e+07	2.25387e+06	-3.20088	0.0417984	0.197477	3.41294					-	-	-	407.56	298.247	-	-	-	-
NEG08695	1.22999e+08	7.35065e+07	9.81232e+07	9.0454e+07	2.56682e+08	1.18007e+07	9.49626e+06	1.56764e+07	5.71379e+06	1.67786e+07	1.28353e+08	1.18931e+07	-3.43191	0.00788747	0.0637983	9.42323			2-Oxooctadecanoic acid	0.687097	-	-	-	407.52	297.244	-	-	-	-
NEG08720	1.36336e+06	621787	1.00318e+06	85531.8	1.85748e+06	3.56792e+06	2.51973e+06	3.61373e+06	1.47187e+06	1.94378e+06	986268	2.62341e+06	1.41139	0.0142928	0.0954587	1.07607			Abietate	0.550103	-	-	-	406.325	301.217	-	-	-	-
NEG08740	3.83405e+06	3.51901e+06	3.13341e+06	4.03307e+06	4.52816e+06	2.90629e+06	2.36745e+06	2.35313e+06	1.9762e+06	1.68997e+06	3.80954e+06	2.25861e+06	-0.754181	0.00110069	0.0176807	1.15493			Oleoylglycerone phosphate	0.908126	-	-	-	406.11	433.236	-	-	-	-
NEG08752	4.05625e+06	2.09293e+06	3.00357e+06	395861	7.50827e+06	9.46413e+06	6.84093e+06	1.0074e+07	4.47632e+06	5.39209e+06	3.41138e+06	7.2495e+06	1.08753	0.045143	0.207991	1.5357			Aprindine	2.41884	-	-	-	406.01	321.234	-	-	-	-
NEG08763	3.60168e+07	1.88144e+07	2.67575e+07	3.69871e+06	6.58237e+07	8.34879e+07	6.113e+07	8.83624e+07	3.98644e+07	4.78252e+07	3.02222e+07	6.4134e+07	1.08548	0.0427559	0.200342	4.58799					-	-	-	405.978	320.231	-	-	-	-
NEG08830	1.2217e+06	685210	2.15571e+06	1.94304e+06	1.43906e+06	211352	226857	242564	207771	211092	1.48894e+06	219927	-2.75919	0.00127842	0.0195343	1.05037			(25R)-3beta,4beta-dihydroxycholest-5-en-26-oate(1-)	-10.5855	-	-	-	402.399	430.305	-	-	-	-
NEG08831	4.1954e+06	2.47725e+06	7.17463e+06	6.49928e+06	5.08945e+06	850616	898762	909239	800491	811371	5.0872e+06	854096	-2.5744	0.00097066	0.0162525	1.92746			Nuatigenin	1.00735	-	-	-	402.358	429.301	-	-	-	-
NEG08938	1.84026e+08	2.04438e+08	1.98405e+08	2.01078e+08	1.86744e+08	514762	2.06912e+08	2.2943e+06	1.89874e+08	729647	1.94938e+08	8.00649e+07	-1.28378	0.0455289	0.208994	7.97508					-	-	-	395.069	118.968	-	-	-	-
NEG09049	1.70153e+06	766633	1.53774e+06	249267	3.12879e+06	4.45006e+06	2.39531e+06	5.44432e+06	2.03792e+06	2.61746e+06	1.47679e+06	3.38901e+06	1.1984	0.0486951	0.218193	1.0595			Leukotriene A4	0.64006	-	-	-	383.277	317.212	-	-	-	-
NEG09239	1.31505e+06	974603	1.35257e+06	2.07424e+06	1.48016e+06	255670	251157	224810	211578	147130	1.43932e+06	218069	-2.72254	0.000142504	0.00448355	1.06483					-	-	-	362.969	501.38	-	-	-	-
NEG09250	4.75042e+06	3.1212e+06	4.30786e+06	3.86071e+06	8.65425e+06	1.21134e+06	2.30662e+06	3.32243e+06	2.31822e+06	3.28922e+06	4.93889e+06	2.48957e+06	-0.988291	0.0467111	0.212339	1.24579			16-Oxo-palmitate	1.02052	-	-	-	361.943	269.212	-	-	-	-
NEG09270	2.8707e+06	2.5522e+06	8.16197e+06	1.18141e+06	2.09743e+06	179901	189728	193201	127641	205878	3.37274e+06	179270	-4.23372	0.0318757	0.164565	1.43282			(9R,10R)-Dihydroxyoctadecanoic acid	0.439479	-	-	-	360.535	315.254	-	-	-	-
NEG09282	1.53176e+06	2.56234e+06	2.01788e+06	1.14738e+06	1.26915e+06	350443	416556	546754	200129	170094	1.7057e+06	336795	-2.34042	0.000971106	0.0162525	1.06611			Bis(2-ethylhexyl)phthalate	1.54353	-	-	-	359.17	389.27	-	-	-	-
NEG09285	5.83715e+06	7.66406e+06	5.68299e+06	5.48431e+06	4.6357e+06	5.09399e+06	2.95465e+06	2.50882e+06	4.1331e+06	3.52732e+06	5.86084e+06	3.64358e+06	-0.685753	0.0109084	0.0789981	1.2624					-	-	-	358.966	158.938	-	-	-	-
NEG09289	6.61486e+06	8.65738e+06	9.17258e+06	5.35429e+06	5.99097e+06	2.14348e+06	3.06545e+06	3.65777e+06	808179	1.05408e+06	7.15802e+06	2.14579e+06	-1.73805	0.00065807	0.012462	2.06666					-	-	-	358.83	392.289	-	-	-	-
NEG09344	2.44296e+06	2.70241e+06	3.92575e+06	1.89751e+06	2.45939e+06	897379	1.40356e+06	1.89032e+06	78132.6	77049.3	2.6856e+06	869288	-1.62734	0.00615016	0.0537148	1.18237					-	-	-	356.093	434.292	-	-	-	-
NEG09345	1.02729e+07	1.06526e+07	1.66888e+07	7.86246e+06	1.07541e+07	3.61071e+06	5.98784e+06	7.75133e+06	411088	494859	1.12462e+07	3.65117e+06	-1.623	0.00624963	0.0542931	2.41631					-	-	-	356.093	451.307	-	-	-	-
NEG09346	2.94082e+06	2.94411e+06	4.62869e+06	2.34959e+06	3.06913e+06	1.04019e+06	1.68557e+06	2.12342e+06	103836	131053	3.18647e+06	1.01681e+06	-1.6479	0.00457254	0.0439464	1.30652			10-Deoxymethymycin	19.4036	-	-	-	356.09	452.311	-	-	-	-
NEG09494	1.91584e+06	2.42051e+06	1.86813e+06	1.32009e+06	1.97353e+06	205275	213157	312599	185450	167118	1.89962e+06	216720	-3.13181	1.23627e-05	0.000888162	1.2422			12-Keto-leukotriene B4	1.30123	-	-	-	341.113	333.208	-	-	-	-
NEG09504	191997	214268	184020	329387	228183	1.49801e+06	1.4609e+06	1.48177e+06	1.39851e+06	1.42547e+06	229571	1.45293e+06	2.66195	2.33739e-10	6.36554e-07	1.0875			10-Hydroxydecanoic acid	-3.09971	-	-	-	339.46	187.133	-	-	-	-
NEG09529	2.23457e+06	1.56394e+06	2.81737e+06	2.45064e+06	2.00843e+06	359915	500165	654681	159729	189835	2.21499e+06	372865	-2.57057	4.36054e-05	0.00195524	1.312					-	-	-	336.216	312.227	-	-	-	-
NEG09533	3.08658e+06	6.14082e+06	2.63545e+06	3.68468e+06	1.95784e+06	416102	303046	468237	178138	85376.3	3.50107e+06	290180	-3.59278	0.00213579	0.0272872	1.61829			Bis(2-ethylhexyl)phthalate	1.30723	-	-	-	335.985	389.27	-	-	-	-
NEG09535	1.14753e+07	8.14549e+06	1.4861e+07	1.26917e+07	1.05213e+07	1.9255e+06	2.70655e+06	3.52906e+06	989232	1.02167e+06	1.1539e+07	2.0344e+06	-2.50383	5.26222e-05	0.00226701	2.97523			(9Z,11E)-(13S)-13-Hydroperoxyoctadeca-9,11-dienoic acid	0.92589	-	-	-	335.947	311.223	-	-	-	-
NEG09582	2.09269e+06	1.78139e+06	1.18203e+06	5.26772e+06	2.6298e+06	8.94624e+06	4.65039e+06	3.76704e+06	3.58041e+06	8.10111e+06	2.59073e+06	5.80904e+06	1.16494	0.0424278	0.199421	1.3588			13(S)-HPOT	1.10164	-	-	-	331.692	309.207	-	-	-	-
NEG09598	1.20132e+07	9.04599e+06	8.26814e+06	1.50957e+07	6.95891e+06	6.25783e+06	6.03904e+06	5.54162e+06	5.93898e+06	4.88456e+06	1.02764e+07	5.73241e+06	-0.84212	0.0154682	0.100214	1.83833					-	-	-	330.46	161.913	-	-	-	-
NEG09624	4.47254e+06	7.56862e+06	4.24348e+06	6.36409e+06	2.53456e+06	614124	673929	1.73254e+06	116472	67706.7	5.03666e+06	640954	-2.97417	0.00145819	0.0212455	1.93118			Chaksine	7.1706	-	-	-	327.116	449.291	-	-	-	-
NEG09629	1.27441e+06	2.15687e+06	1.14297e+06	1.83494e+06	738224	154466	175513	449355	21975.6	7819.61	1.42948e+06	161826	-3.14298	0.00138169	0.0205009	1.03826			Cabergoline	16.5404	-	-	-	326.995	450.295	-	-	-	-
NEG09672	1.05051e+06	992828	1.36097e+06	3.99813e+06	365075	13934.9	61863.5	3649.56	0	1973.07	1.5535e+06	16284.2	-6.57591	0.0411246	0.195408	1.02911			Taurolithocholate	1.10136	-	-	-	323.581	482.295	-	-	-	-
NEG09692	6.97554e+06	7.49901e+06	9.17766e+06	8.57314e+06	5.45858e+06	1.7362e+06	3.06614e+06	3.20924e+06	523360	540207	7.53679e+06	1.81503e+06	-2.05396	0.000176432	0.00523174	2.27721					-	-	-	322.088	392.289	-	-	-	-
NEG09707	2.78966e+06	3.08986e+06	3.78405e+06	3.62985e+06	2.08718e+06	654576	1.26684e+06	1.18659e+06	193148	173676	3.07612e+06	694965	-2.1461	0.000262994	0.00685911	1.46192					-	-	-	321.948	437.291	-	-	-	-
NEG09709	1.70625e+08	1.7931e+08	1.82642e+08	1.60165e+08	2.48769e+08	1.12047e+08	1.15374e+08	1.16505e+08	1.06975e+08	1.15106e+08	1.88302e+08	1.13201e+08	-0.734159	0.00138696	0.0205448	7.92375					-	-	-	321.938	146.965	-	-	-	-
NEG09713	1.39236e+06	1.44473e+06	1.88884e+06	1.75922e+06	1.07004e+06	318048	623404	610275	79092.5	99061.9	1.51104e+06	345976	-2.1268	0.000248234	0.00659057	1.02411			27-Norcholestanehexol	-19.0923	-	-	-	321.927	453.313	-	-	-	-
NEG09714	685631	963860	1.02895e+06	686568	693178	4.21302e+07	4.50322e+07	3.66655e+07	4.04268e+07	3.67141e+07	811638	4.01938e+07	5.62999	8.35944e-09	8.90727e-06	6.20601					-	-	-	321.926	101.98	-	-	-	-
NEG09721	1.60866e+06	1.77102e+06	2.1866e+06	1.99391e+06	1.22201e+06	376058	675018	687444	93372.6	94368.6	1.75644e+06	385252	-2.18878	0.000191203	0.0055357	1.11308					-	-	-	321.916	435.295	-	-	-	-
NEG09725	7.77583e+06	81610.9	7.74204e+06	162864	140262	7.78438e+06	7.71814e+06	7.37332e+06	7.46585e+06	7.22845e+06	3.18052e+06	7.51403e+06	1.24032	0.0493198	0.21976	1.6712					-	-	-	321.904	110.969	-	-	-	-
NEG09731	5.81646e+06	6.67964e+06	8.13624e+06	7.5574e+06	4.63867e+06	1.4722e+06	2.98687e+06	2.54908e+06	409394	397150	6.56568e+06	1.56294e+06	-2.07068	0.000288306	0.00716641	2.11361					-	-	-	321.888	434.292	-	-	-	-
NEG09733	8.25344e+06	8.76232e+06	1.10975e+07	1.03558e+07	6.62381e+06	2.02537e+06	3.82778e+06	3.76899e+06	596275	582136	9.01857e+06	2.16011e+06	-2.06179	0.00020455	0.00579668	2.48907			10-Deoxymethymycin	19.3069	-	-	-	321.874	452.31	-	-	-	-
NEG09743	1.21753e+07	1.00903e+07	1.45064e+07	1.10898e+07	9.95444e+06	6.80907e+06	6.39962e+06	6.63974e+06	7.90141e+06	7.82151e+06	1.15633e+07	7.11427e+06	-0.70076	0.00108069	0.0174471	1.93889					-	-	-	321.673	173.965	-	-	-	-
NEG09744	2.89953e+07	3.11289e+07	3.8885e+07	3.62614e+07	2.34766e+07	7.19015e+06	1.33804e+07	1.30513e+07	2.12866e+06	2.04951e+06	3.17494e+07	7.56e+06	-2.07027	0.000176115	0.00523174	4.68106					-	-	-	321.663	451.307	-	-	-	-
NEG09764	7.5256e+06	4.89993e+06	7.42476e+06	6.83273e+06	1.40651e+07	1.10516e+06	948966	1.59631e+06	1.34693e+06	1.53116e+06	8.14962e+06	1.3057e+06	-2.6419	0.00230332	0.0284498	2.37849			3-Oxotetradecanoic acid	-0.144785	-	-	-	320.63	241.181	-	-	-	-
NEG09776	1.23988e+06	905067	1.20111e+06	1.52255e+06	1.34685e+06	5.68865e+07	618914	5.62237e+07	5.38192e+07	5.46966e+07	1.24309e+06	4.4449e+07	5.16014	0.00430769	0.0424736	5.71944			3-Oxododecanoic acid	-2.42127	-	-	-	319.978	213.149	-	-	-	-
NEG09831	5.93896e+06	72228.1	108967	94293.3	141091	3.50133e+06	3.1637e+06	5.76811e+06	4.92909e+06	5.64266e+06	1.27111e+06	4.60098e+06	1.85585	0.0321324	0.165455	1.48764			Bis(chloromethyl) ether	-24.9252	-	-	-	317.939	112.954	-	-	-	-
NEG09838	1.57867e+06	936118	1.54582e+06	2.88092e+06	1.94103e+06	369048	368270	549937	270891	326904	1.77651e+06	377010	-2.23637	0.00251171	0.0300483	1.09909			13(S)-HPOT	1.22568	-	-	-	317.643	309.208	-	-	-	-
NEG09906	4.2775e+06	5.15256e+06	5.48045e+06	4.12512e+06	4.75913e+06	3.01988e+06	3.05934e+06	3.37212e+06	2.58013e+06	2.92648e+06	4.75895e+06	2.99159e+06	-0.669731	0.000263541	0.00685911	1.25054					-	-	-	313.93	167.931	-	-	-	-
NEG09908	256453	303020	112541	194590	350217	2.95023e+06	3.05658e+06	2.66289e+06	2.42836e+06	2.32424e+06	243364	2.68446e+06	3.46344	1.86635e-07	5.54082e-05	1.53605					-	-	-	313.898	194.931	-	-	-	-
NEG09909	4.99458e+06	1.3143e+07	5.07386e+06	6.20875e+06	4.31495e+06	2.75985e+06	2.90831e+06	2.60331e+06	2.23289e+06	2.14944e+06	6.74702e+06	2.53076e+06	-1.41468	0.0326225	0.167307	1.64056					-	-	-	313.889	194.905	-	-	-	-
NEG09918	8.54199e+06	9.09297e+06	8.28973e+06	1.14462e+07	7.10139e+06	6.20114e+06	6.0883e+06	5.29452e+06	5.24516e+06	4.74227e+06	8.89445e+06	5.51428e+06	-0.689734	0.00226993	0.0281899	1.68763					-	-	-	313.719	135.894	-	-	-	-
NEG09922	519171	514455	602863	760768	534012	6.7423e+06	6.5633e+06	6.97526e+06	6.53746e+06	6.78477e+06	586254	6.72062e+06	3.519	2.95413e-12	2.3608e-08	2.43907			N-Acetyl-L-aspartate	-4.74774	-	-	-	313.69	174.04	-	-	-	-
NEG09929	2.733e+06	2.67899e+06	787394	2.34498e+06	5.76128e+06	226380	235290	220249	163236	37302.8	2.86113e+06	176491	-4.01892	0.0104947	0.0769078	1.40958			Magnoshinin	9.26057	-	-	-	313.641	413.201	-	-	-	-
NEG09930	217552	221471	203146	310948	266223	1.1343e+07	1.09122e+07	63740.7	19741.7	1.03649e+07	243868	6.54071e+06	4.74528	0.0453034	0.20825	1.97601					-	-	-	313.633	119.975	-	-	-	-
NEG09945	278247	343535	702282	245293	299647	5.76258e+06	5.67613e+06	4.96473e+06	4.69545e+06	4.25203e+06	373801	5.07019e+06	3.7617	2.81079e-07	7.13092e-05	2.12922					-	-	-	313.596	135.92	-	-	-	-
NEG09974	2.93512e+06	3.70033e+06	2.50755e+06	5.2215e+06	2.42146e+06	18701.9	18312.3	20315.7	0	0	3.35719e+06	11466	-8.19375	0.00019682	0.00564825	1.75103			6-O-Oleuropeoylsucrose	-4.91166	-	-	-	313.562	507.206	-	-	-	-
NEG09982	1.2342e+06	1.31596e+06	925717	2.84631e+06	1.14071e+06	48420.8	65759	59800.4	0	11433.6	1.49258e+06	37082.8	-5.33091	0.00291586	0.0330995	1.11209					-	-	-	313.534	469.308	-	-	-	-
NEG09988	2.73199e+06	3.3526e+06	2.25561e+06	6.89885e+06	2.66198e+06	107842	237881	147304	19987.5	64323.7	3.5802e+06	115468	-4.95448	0.0035254	0.037314	1.70726			Cabergoline	-2.8701	-	-	-	313.498	450.286	-	-	-	-
NEG09990	2.55245e+06	2.94849e+06	2.16965e+06	3.69963e+06	2.62906e+06	30760.5	45561	38796.9	7277.63	6211.59	2.79986e+06	25721.5	-6.76623	4.77783e-06	0.000477275	1.63062			Sisomicin	-9.87357	-	-	-	313.476	446.258	-	-	-	-
NEG09992	2.89173e+06	3.43999e+06	2.13927e+06	6.9705e+06	2.75212e+06	0	9694.23	5408.77	0	0	3.63872e+06	3020.6	-10.2344	0.00285277	0.0325763	1.75709			PS(14:0/24:1(15Z))	-3.87218	-	-	-	313.476	816.573	-	-	-	-
NEG09995	5.552e+06	6.54901e+06	4.04109e+06	1.34564e+07	5.24091e+06	7504.96	16547.9	10280.6	0	0	6.96789e+06	6866.7	-9.98689	0.00313789	0.034583	2.42595					-	-	-	313.469	815.569	-	-	-	-
NEG10003	3.34276e+06	3.6934e+06	2.61074e+06	8.0775e+06	3.05771e+06	141672	193511	216747	23726.2	60572.1	4.15642e+06	127246	-5.02966	0.00372646	0.0386753	1.8398			Verapamil	23.0069	-	-	-	313.411	453.286	-	-	-	-
NEG10004	2.58588e+07	2.77408e+07	1.95793e+07	5.84408e+07	2.35377e+07	1.22863e+06	1.55862e+06	1.55977e+06	227957	550034	3.10315e+07	1.025e+06	-4.92003	0.00264489	0.0311291	5.06031					-	-	-	313.408	467.302	-	-	-	-
NEG10006	1.33983e+06	1.52604e+06	1.09862e+06	1.90325e+06	1.39088e+06	46360.9	72573.8	69129.9	0	16597.2	1.45173e+06	40932.4	-5.14838	5.49186e-06	0.000516332	1.1623			Androsterone glucuronide	-22.0181	-	-	-	313.405	465.239	-	-	-	-
NEG10009	1.05853e+06	1.26825e+06	837189	1.76085e+06	776911	2751.19	2114.43	4323.49	0	0	1.14035e+06	1837.82	-9.27726	0.000208195	0.00584812	1.01989					-	-	-	313.405	508.208	-	-	-	-
NEG10012	3.18947e+07	3.5762e+07	2.57705e+07	4.54646e+07	3.18868e+07	154985	210041	256657	7381.26	71384.6	3.41557e+07	140090	-7.92963	6.01614e-06	0.000543254	5.70481			3-(O-Geranylgeranyl)-sn-glycerol 1-phosphate	1.23803	-	-	-	313.404	443.257	-	-	-	-
NEG10013	7.40107e+06	7.80422e+06	5.50572e+06	1.69313e+07	6.81391e+06	357293	408310	456767	57437.6	160359	8.89124e+06	288033	-4.94808	0.00299874	0.0337289	2.70257			Neomethymycin	18.0522	-	-	-	313.404	468.305	-	-	-	-
NEG10014	2.67583e+06	2.97714e+06	2.14491e+06	3.65236e+06	2.53678e+06	70741	118435	106292	2130.49	18321.5	2.7974e+06	63184	-5.46839	4.77249e-06	0.000477275	1.61778			Imatinib	13.5907	-	-	-	313.403	492.258	-	-	-	-
NEG10017	1.18214e+07	1.35571e+07	1.09125e+07	1.43198e+07	1.19162e+07	137844	228512	250484	8320.87	51921.5	1.25054e+07	135416	-6.52901	4.38498e-08	2.12379e-05	3.46765					-	-	-	313.39	470.276	-	-	-	-
NEG10018	8.41059e+06	9.43298e+06	6.86956e+06	1.19453e+07	8.45187e+06	32215.6	53435.2	52977.9	0	13378.4	9.02206e+06	30401.4	-8.21317	5.00964e-06	0.000493802	2.93494					-	-	-	313.377	444.261	-	-	-	-
NEG10020	6.29588e+06	6.52652e+06	4.88466e+06	1.34277e+07	5.8636e+06	296104	353728	397780	46980.5	140361	7.39966e+06	246991	-4.90493	0.00162044	0.0225999	2.49634					-	-	-	313.373	409.287	-	-	-	-
NEG10024	4.15589e+07	4.33576e+07	3.22762e+07	8.86206e+07	3.80409e+07	1.99654e+06	2.60428e+06	2.74928e+06	382285	945872	4.87709e+07	1.73565e+06	-4.81247	0.00168019	0.0231704	6.39593			Veratramine	-16.5632	-	-	-	313.361	408.284	-	-	-	-
NEG10025	9.84188e+06	1.08955e+07	7.78794e+06	1.36539e+07	9.8081e+06	55754.1	60803.3	66730	0	10169.7	1.03975e+07	38691.4	-8.07	4.68996e-06	0.000477275	3.14994					-	-	-	313.36	445.254	-	-	-	-
NEG10028	3.11457e+06	3.58895e+06	2.83546e+06	3.79938e+06	3.14345e+06	32634.5	44536.5	49664.2	25527.8	3829.55	3.29636e+06	31238.5	-6.7214	6.8623e-08	2.74201e-05	1.78041			Ixocarpanolide	9.5812	-	-	-	313.343	471.28	-	-	-	-
NEG10053	3.11807e+06	98274.3	2.85104e+06	341500	3.08986e+06	41585.3	57874.3	103815	56979.6	3814.18	1.89975e+06	52813.6	-5.16876	0.0278379	0.149306	1.09672			(17alpha,23S)-Epoxy-28,29-dihydroxy-27-norlanost-8-ene-3,24-dione	0.32959	-	-	-	312.889	471.312	-	-	-	-
NEG10056	1.9866e+06	2.06833e+06	1.34973e+06	5.9612e+06	1.24116e+06	5061.08	0	4266.61	0	1943.81	2.5214e+06	2254.3	-10.1273	0.0206102	0.122063	1.36911					-	-	-	312.632	514.267	-	-	-	-
NEG10067	5.20733e+06	6.00271e+06	5.77786e+06	1.0222e+07	3.40787e+06	447920	487834	731336	307415	239084	6.12356e+06	442718	-3.78991	0.000987073	0.0164166	2.23882			Bis(2-ethylhexyl)phthalate	1.36665	-	-	-	311.924	389.27	-	-	-	-
NEG10069	2.75697e+06	3.17068e+06	2.97789e+06	5.28682e+06	1.6765e+06	226723	310620	416538	106570	110403	3.17377e+06	234171	-3.76056	0.00108967	0.0175567	1.6069			Chaksine	7.11255	-	-	-	311.822	449.291	-	-	-	-
NEG10072	1.57619e+06	1.54009e+06	1.49836e+06	2.64954e+06	897568	80405.3	92618.9	148170	25561.4	36570.1	1.63235e+06	76665.1	-4.41224	0.000589826	0.0115106	1.17989					-	-	-	311.614	390.274	-	-	-	-
NEG10086	3.22375e+06	2.00387e+06	3.18478e+06	5.1721e+06	4.02707e+06	788504	698684	1.19439e+06	614772	740092	3.52231e+06	807288	-2.12537	0.000940624	0.0159597	1.55846			2,3-Dihydroxycyclopentaneundecanoic acid	0.901029	-	-	-	310.56	285.207	-	-	-	-
NEG10111	2.02299e+06	1.99273e+06	2.49697e+06	4.77377e+06	928737	80598.8	68354.6	87184.9	38956.5	7784.92	2.44304e+06	56575.9	-5.43235	0.0056467	0.0506683	1.39689			Cammaconine	20.918	-	-	-	308.808	406.268	-	-	-	-
NEG10112	7.91353e+06	7.62981e+06	9.48539e+06	1.29994e+07	3.72054e+06	402086	422413	339939	229505	140360	8.34974e+06	306861	-4.76608	0.000681173	0.0128235	2.66961			3alpha,7alpha-Dihydroxy-12-oxo-5beta-cholate	0.887695	-	-	-	308.8	405.265	-	-	-	-
NEG10120	1.44833e+06	743140	691431	662518	499051	4.14383e+06	3.83161e+06	3.80264e+06	3.78781e+06	3.6876e+06	808895	3.8507e+06	2.2511	1.67266e-07	5.34683e-05	1.71507					-	-	-	308.105	124.983	-	-	-	-
NEG10133	1.77457e+06	1.7635e+06	2.72526e+06	4.75185e+06	787066	107223	59320.2	158825	110184	47460.2	2.36045e+06	96602.4	-4.61086	0.00981173	0.0734868	1.33701					-	-	-	307.371	468.261	-	-	-	-
NEG10138	1.91081e+06	1.26588e+06	1.38699e+06	3.38827e+06	439882	51594.6	153576	48901.8	67536.1	17381.9	1.67837e+06	67798.2	-4.62967	0.0109337	0.0790853	1.11691			Condelphine	1.07082	-	-	-	307.057	448.271	-	-	-	-
NEG10139	7.97977e+06	8.34941e+06	1.06334e+07	1.666e+07	4.25818e+06	551723	440519	734649	586083	174720	9.57615e+06	497539	-4.26656	0.00218238	0.0275862	2.78634			Cephaeline	21.9858	-	-	-	307.057	465.286	-	-	-	-
NEG10140	2.228e+06	2.41287e+06	3.07852e+06	3.47581e+06	781691	119920	62794.6	201373	157472	28184	2.39538e+06	113949	-4.3938	0.0011518	0.0182632	1.4039			Buprenorphine	-14.4223	-	-	-	307.057	466.29	-	-	-	-
NEG10172	1.4397e+06	4.65343e+06	3.96156e+06	6.50422e+06	3.64397e+06	9.97232e+06	9.91718e+06	1.69353e+07	8.50479e+06	1.26014e+07	4.04058e+06	1.15862e+07	1.51977	0.00218335	0.0275862	2.41165					-	-	-	303.893	161.913	-	-	-	-
NEG10176	3.31272e+06	1.39867e+06	3.97675e+06	3.25826e+06	5.5075e+06	64196.4	85354.2	89410	15456	19652.9	3.49078e+06	54813.9	-5.99287	0.000834068	0.0147793	1.725			Dihydropteroate	20.6465	-	-	-	303.57	313.112	-	-	-	-
NEG10296	1.17857e+06	943269	1.83847e+06	2.37354e+06	886249	5.17361e+06	8.52419e+06	8.40541e+06	2.30007e+06	2.64028e+06	1.44402e+06	5.40871e+06	1.90519	0.0202958	0.12094	1.64488			LysoPC(14:1(9Z))	-8.54546	-	-	-	297.973	464.274	-	-	-	-
NEG10305	4.55433e+06	3.4126e+06	6.63818e+06	1.07055e+07	3.21125e+06	112117	162837	296536	1825.38	0	5.70438e+06	114663	-5.6366	0.0038598	0.0394128	2.16594			Psychotrine	22.7567	-	-	-	297.671	463.271	-	-	-	-
NEG10317	2.62786e+06	2.62926e+06	4.29956e+06	7.35235e+06	2.13997e+06	33707.4	58151.2	113157	1531.13	0	3.8098e+06	41309.3	-6.52711	0.00434843	0.0427172	1.77352			Lovastatin	0.651728	-	-	-	297.337	403.249	-	-	-	-
NEG10324	2.95989e+06	1.14731e+06	1.47352e+06	5.59643e+06	1.13232e+06	193438	373393	363435	83597	107973	2.46189e+06	224367	-3.45583	0.0308002	0.160561	1.26039			Milbemectin	-6.67276	-	-	-	297.25	527.298	-	-	-	-
NEG10380	4.60902e+06	2.86324e+06	7.42915e+06	8.84803e+06	1.19986e+06	321595	661676	485541	103434	98594.5	4.98986e+06	334168	-3.90035	0.0110599	0.0796988	1.89649			Cortisone	10.5767	-	-	-	295.846	359.19	-	-	-	-
NEG10407	4.93688e+06	4.38673e+06	5.17856e+06	4.13695e+06	3.38355e+06	1.66808e+06	1.70369e+06	1.61413e+06	1.41259e+06	1.46044e+06	4.40454e+06	1.57179e+06	-1.48658	2.14929e-05	0.00121816	1.61575			Dorzolamide	4.52138	-	-	-	295.552	323.021	-	-	-	-
NEG10408	2.05804e+06	1.8499e+06	1.94417e+06	1.94806e+06	1.3413e+06	719215	694746	667829	529873	613922	1.82829e+06	645117	-1.50286	1.76128e-05	0.00109535	1.05126			5-Fluorodeoxyuridine monophosphate	-18.2404	-	-	-	295.552	325.018	-	-	-	-
NEG10409	1.77354e+07	1.73428e+07	1.94463e+07	1.05499e+07	1.49274e+07	1.05141e+07	1.09165e+07	1.01486e+07	8.7729e+06	9.21831e+06	1.60004e+07	9.91408e+06	-0.690554	0.00508497	0.0472457	2.13058			3'-O-Methyl-(-)-epicatechin-5-O-sulphate	-17.7628	-	-	-	295.552	350.04	-	-	-	-
NEG10418	1.36842e+07	1.69132e+07	6.95372e+06	1.03058e+07	4.63923e+06	5.28908e+06	5.25618e+06	4.39188e+06	4.20147e+06	3.88298e+06	1.04992e+07	4.60432e+06	-1.18923	0.0297953	0.156754	1.94442					-	-	-	295.481	135.894	-	-	-	-
NEG10437	1.22836e+06	1.02796e+06	1.10524e+06	3.52723e+06	523075	13230	53117.2	5092.45	0	0	1.48237e+06	14287.9	-6.69697	0.023369	0.133158	1.03834			Taurolithocholate	1.22415	-	-	-	295.273	482.295	-	-	-	-
NEG10440	9.22606e+06	3.85541e+06	7.01624e+06	2.63168e+07	9.55339e+06	286597	365437	303134	201700	113462	1.11936e+07	254066	-5.46132	0.023415	0.133372	2.84577			2,4,6-Trihydroxybenzophenone	14.0972	-	-	-	295.223	229.054	-	-	-	-
NEG10467	3.31066e+06	2.92828e+06	3.67476e+06	7.41491e+06	2.93624e+06	518805	582650	445002	313872	318187	4.05297e+06	435703	-3.21756	0.00284276	0.0325763	1.75651			Cabergoline	-1.50518	-	-	-	294.616	450.287	-	-	-	-
NEG10474	1.07095e+06	1.7633e+06	2.24721e+06	927507	496376	0	0	0	0	0	1.30107e+06	1	-20.3113	0.00313087	0.0345611	1.01515			Prostaglandin G2 2-glyceryl Ester	-17.072	-	-	-	294.432	441.242	-	-	-	-
NEG10498	674899	1.47575e+06	653258	133042	1.11848e+06	2.23335e+06	2.99785e+06	1.57071e+06	2.11398e+06	2.3669e+06	811085	2.25656e+06	1.4762	0.00208626	0.0267829	1.12128			Methylripariochromene A	0.732796	-	-	-	293.613	261.113	-	-	-	-
NEG10518	6.65733e+06	4.46739e+06	4.41678e+06	3.71378e+06	3.35542e+06	2.9221e+06	2.96058e+06	3.06755e+06	2.47761e+06	2.77223e+06	4.52214e+06	2.84001e+06	-0.671109	0.0203388	0.12094	1.06367					-	-	-	292.833	167.931	-	-	-	-
NEG10526	4.43009e+06	4.25399e+06	5.02373e+06	8.57506e+06	5.49873e+06	937018	990330	818454	422305	460934	5.55632e+06	725808	-2.93647	0.000297923	0.00735967	2.10614			Neomethymycin	18.2923	-	-	-	292.387	468.305	-	-	-	-
NEG10535	978369	129628	355825	242392	405891	3.44825e+06	3.17141e+06	1.28328e+06	1.5749e+06	815990	422421	2.05876e+06	2.28503	0.0172709	0.107871	1.09956			Peroxydisulfuric acid	-4.83825	-	-	-	292.125	192.911	-	-	-	-
NEG10551	1.43158e+07	1.52523e+07	1.89304e+07	2.76048e+07	1.91427e+07	3.44614e+06	3.76689e+06	2.87348e+06	1.58144e+06	1.68176e+06	1.90492e+07	2.66994e+06	-2.83485	0.000129799	0.00422202	3.90677					-	-	-	291.481	467.302	-	-	-	-
NEG10596	1.43337e+06	433576	2.02686e+06	3.28127e+06	698139	174052	217085	201867	60208.5	23771.4	1.57464e+06	135397	-3.53976	0.0227613	0.130955	1.02899			Usambarine	7.63724	-	-	-	289.165	449.274	-	-	-	-
NEG10605	6.57639e+06	6.14952e+06	9.04133e+06	1.49932e+07	3.61135e+06	40923	143502	72158.9	0	3800.38	8.07436e+06	52076.8	-7.27656	0.00320294	0.0351115	2.6006			Buprenorphine	-14.5565	-	-	-	289.048	466.29	-	-	-	-
NEG10607	5.1788e+06	4.49563e+06	7.40828e+06	1.19784e+07	2.72365e+06	348466	73600.1	49115.6	85524.2	46691.9	6.35696e+06	120680	-5.71908	0.00446847	0.0433634	2.27425			Condelphine	1.33213	-	-	-	289.012	448.271	-	-	-	-
NEG10611	1.7141e+07	2.11781e+07	1.53246e+07	6.472e+06	1.28596e+07	7.78099e+06	7.42164e+06	7.77431e+06	7.52692e+06	7.83917e+06	1.4595e+07	7.66861e+06	-0.928442	0.0220195	0.127931	2.10552					-	-	-	288.976	173.965	-	-	-	-
NEG10612	2.29122e+07	2.10937e+07	3.1964e+07	5.21376e+07	1.26894e+07	335911	678836	419659	21833.6	27224.8	2.81594e+07	296693	-6.5685	0.00325978	0.035467	4.84477			Cephaeline	21.8395	-	-	-	288.961	465.286	-	-	-	-
NEG10620	5.95609e+06	4.79335e+06	8.21025e+06	1.3098e+07	3.21924e+06	92057.9	97355.4	95121.9	1816.49	1436.18	7.05539e+06	57557.6	-6.93758	0.00354494	0.037448	2.42363			Cammaconine	20.785	-	-	-	288.812	406.268	-	-	-	-
NEG10624	1.15763e+06	1.14659e+06	974819	380599	5.57408e+07	6.53692e+07	6.55133e+07	5.53889e+07	6.16207e+07	5.38896e+07	1.18801e+07	6.03563e+07	2.34496	0.0025654	0.0304502	6.32076					-	-	-	288.652	101.98	-	-	-	-
NEG10636	1.04638e+07	1.03812e+07	1.19456e+07	1.97872e+07	5.85626e+06	1.88565e+06	2.28022e+06	1.78616e+06	919168	704655	1.16868e+07	1.51517e+06	-2.94733	0.00215099	0.0273285	2.94877			Cholic acid	1.07706	C24H40O5	81-25-4	408.288	287.8	407.281	C00695	ko01100//Metabolic pathways;ko04976//Bile secretion;ko00120//Primary bile acid biosynthesis	Digestive system;Lipid metabolism;Global and overview maps	Metabolism;Organismal Systems
NEG10638	2.78445e+06	2.83446e+06	3.12118e+06	5.31651e+06	1.65375e+06	237118	225641	186091	186990	333848	3.14207e+06	233938	-3.74752	0.00126642	0.0194439	1.59535			Veratramine	-16.4125	-	-	-	287.65	408.284	-	-	-	-
NEG10644	1.00942e+06	924430	1.44249e+06	1.31013e+06	1.24745e+06	112613	117508	195316	62010.9	106982	1.18678e+06	118886	-3.31941	4.60916e-06	0.000477275	1.0124			Dibutyl adipate	0.556462	-	-	-	287.466	257.176	-	-	-	-
NEG10653	197738	238836	250827	129077	228641	2.05444e+06	2.00838e+06	2.97862e+06	3.59892e+06	980371	209024	2.32415e+06	3.47496	0.00153067	0.0218834	1.34855			Chloridazon	8.60386	-	-	-	287.3	220.03	-	-	-	-
NEG10734	1.22668e+06	2.21515e+06	1.51966e+06	362740	1.19504e+06	5.25607e+06	5.00374e+06	2.56621e+06	2.86533e+06	1.98363e+06	1.30385e+06	3.53499e+06	1.43893	0.0157904	0.101684	1.30011					-	-	-	284.004	243.899	-	-	-	-
NEG10797	678639	1.39023e+06	552197	957543	451311	2.51362e+06	1.51627e+06	3.1924e+06	2.97845e+06	1.90177e+06	805985	2.4205e+06	1.58648	0.00199923	0.0259998	1.14812			DCEBIO	-5.55453	-	-	-	281.628	228.993	-	-	-	-
NEG10798	1.09426e+07	2.08966e+07	8.75075e+06	1.52025e+07	6.67479e+06	3.79947e+07	2.26915e+07	4.89096e+07	4.45089e+07	2.88383e+07	1.24935e+07	3.65886e+07	1.55022	0.00226625	0.0281879	4.41521			Dimethoate	-12.2621	-	-	-	281.625	227.99	-	-	-	-
NEG10801	3.08627e+08	3.62226e+08	5.21622e+08	5.08628e+08	3.05361e+08	3.22748e+08	2.83016e+08	2.96481e+08	1.70516e+08	2.2876e+08	4.01293e+08	2.60304e+08	-0.624458	0.0330237	0.168471	9.9811			D-Erythrose	-11.863	-	-	-	281.349	119.034	-	-	-	-
NEG10822	1.80271e+06	1.14893e+06	1.71285e+06	1.6974e+06	1.43137e+06	4.41004e+06	2.0104e+06	6.50061e+06	4.95919e+06	5.24476e+06	1.55865e+06	4.625e+06	1.56915	0.00343421	0.0367397	1.52948			10-Hydroxydecanoic acid	-3.37585	-	-	-	280.454	187.133	-	-	-	-
NEG10924	406901	885611	447663	687274	388533	4.08228e+06	4.09262e+06	3.8219e+06	4.40147e+06	3.82351e+06	563196	4.04436e+06	2.8442	9.35955e-09	9.34961e-06	1.84338			(+)-Borne-2,5-dione	-5.37909	-	-	-	276.126	165.091	-	-	-	-
NEG10998	3.62883e+06	3.89127e+06	3.7008e+06	3.64382e+06	3.73995e+06	102063	42207	88999	163374	94045.9	3.72093e+06	98137.7	-5.24471	1.67718e-12	2.3608e-08	1.87792					-	-	-	272.159	216.965	-	-	-	-
NEG11016	2.27685e+06	1.06766e+06	2.19181e+06	3.57679e+06	4.58918e+06	25650.3	32590.6	74369.2	9447.86	0	2.74046e+06	28411.6	-6.59179	0.00214457	0.027326	1.51747			3alpha,7alpha-Dihydroxy-12-oxo-5beta-cholate	1.06039	-	-	-	270.621	405.265	-	-	-	-
NEG11088	5.08142e+06	4.89241e+06	4.5519e+06	6.76649e+06	4.61197e+06	9.31557e+06	6.52167e+06	7.76124e+06	1.13634e+07	1.30531e+07	5.18084e+06	9.60299e+06	0.890299	0.0076755	0.0626865	1.8057			Octanoic acid	-7.16304	-	-	-	266.158	143.107	-	-	-	-
NEG11119	38583.1	25833.5	19081.7	19188.8	24387.9	1.68116e+06	2.11352e+06	1.48633e+06	1.54489e+06	2.85817e+06	25415	1.93681e+06	6.25186	6.98979e-05	0.00276589	1.31603			3,3'-Dithiobis[4,5-dihydro-2-methylfuran]	-3.27185	-	-	-	264.317	229.035	-	-	-	-
NEG11154	1.63988e+06	1.66742e+06	1.40958e+06	4.3489e+06	689482	2048.63	25050.8	20681	0	0	1.95105e+06	9556.09	-7.67362	0.0145236	0.0963598	1.21907			(3a,5b,7a)-23-Carboxy-7-hydroxy-24-norcholan-3-yl-b-D-Glucopyranosiduronic acid	1.5113	-	-	-	262.154	567.318	-	-	-	-
NEG11194	1.41264e+06	1.07793e+06	1.14143e+06	3.6197e+06	630245	2181.95	10551.3	6775.58	0	0	1.57639e+06	3901.77	-8.65828	0.0173562	0.108276	1.09018			alpha-Phocaecholic acid	1.52325	-	-	-	260.018	423.276	-	-	-	-
NEG11207	5.82657e+06	1.27054e+07	6.99967e+06	7.05523e+06	5.1546e+06	1.67863e+07	9.68772e+06	1.10708e+07	2.19867e+07	1.66482e+07	7.54829e+06	1.52359e+07	1.01326	0.0178517	0.110166	2.36579			10-Oxodecanoate	-3.96158	-	-	-	259.389	185.118	-	-	-	-
NEG11213	3.77247e+06	1.10755e+07	6.21638e+06	7.0633e+06	747195	2.21759e+07	2.54381e+07	1.07092e+07	1.5438e+07	6.74337e+06	5.77497e+06	1.61009e+07	1.47925	0.0286113	0.152178	2.7089					-	-	-	259.188	190.859	-	-	-	-
NEG11231	2.55139e+06	3.02583e+06	1.69831e+06	7.32651e+06	915309	0	0	1822.18	0	0	3.10347e+06	364.437	-13.0559	0.0239003	0.135221	1.50354			17-Desacetyl-rocuronium	2.60185	-	-	-	258.505	565.303	-	-	-	-
NEG11261	1.97588e+06	1.58444e+06	1.88559e+06	1.50696e+06	3.17367e+06	325756	288090	269452	209212	91155.3	2.02531e+06	236733	-3.09681	0.000361324	0.00841842	1.24983			3-(3,4-Dichlorophenyl)-1-hydroxy-1-methylurea	23.6954	-	-	-	256.872	232.995	-	-	-	-
NEG11267	75655.4	67795.4	60055.9	132468	151418	4.03303e+06	4.14592e+06	3.91771e+06	3.72179e+06	3.82661e+06	97478.6	3.92901e+06	5.33294	2.91881e-11	1.55505e-07	1.93164					-	-	-	256.548	269.14	-	-	-	-
NEG11291	1.50184e+06	85880.2	2.93854e+06	1.9867e+06	1.14765e+06	60477.6	9014.66	51288.4	4294.46	70434.3	1.53212e+06	39101.9	-5.29215	0.0131391	0.0898214	1.06003			2-{[hydroxy(4-hydroxy-3,5-dimethoxyphenyl)methylidene]amino}acetic acid	21.5517	-	-	-	255.208	254.073	-	-	-	-
NEG11304	673069	669468	762895	434457	486655	2.43307e+06	1.45429e+06	2.85138e+06	2.7173e+06	1.96978e+06	605309	2.28517e+06	1.91656	0.000218564	0.00604379	1.21912			5-Oxo-1,2-campholide	-4.14336	-	-	-	253.813	181.086	-	-	-	-
NEG11320	1.95511e+07	1.46044e+07	1.9672e+07	1.80656e+07	1.86995e+07	5.86965e+06	6.04687e+06	6.00117e+06	5.71996e+06	6.11246e+06	1.81185e+07	5.95002e+06	-1.6065	1.09498e-06	0.000182302	3.41362			Ethyl 3-oxohexanoate	-6.11837	-	-	-	252.446	157.086	-	-	-	-
NEG11322	1.24098e+06	1.38486e+06	1.2378e+06	1.51963e+06	1.40817e+06	191899	182278	236257	187159	191862	1.35829e+06	197891	-2.77901	2.49027e-08	1.76269e-05	1.06447			(1alpha,2alpha,4betaH,6alpha,8R)-p-Menthane-2,6,8,9-tetrol	-2.32147	-	-	-	252.436	203.128	-	-	-	-
NEG11358	2.13456e+06	1.81605e+06	2.06649e+06	2.61875e+06	2.02571e+06	1.12296e+07	1.07002e+07	1.16028e+07	1.10157e+07	1.06692e+07	2.13231e+06	1.10435e+07	2.37271	1.46032e-10	5.83507e-07	2.93689			Ethyl isovalerate	-9.11442	-	-	-	249.363	129.091	-	-	-	-
NEG11362	432438	722528	605705	555217	494171	1.55675e+08	1.42285e+08	288742	1.5193e+08	1.56513e+08	562012	1.21338e+08	7.75422	0.00407802	0.0409673	9.97097			D-Arabinono-1,4-lactone	-20.6794	-	-	-	249.02	147.027	-	-	-	-
NEG11364	7.61182e+06	9.1461e+06	9.1957e+06	8.89307e+06	8.15381e+06	5.334e+06	5.01934e+06	5.58657e+06	5.03183e+06	4.387e+06	8.6001e+06	5.07175e+06	-0.761871	1.18211e-05	0.000866681	1.82307			Indole-5,6-quinone	-6.81493	-	-	-	249.018	146.024	-	-	-	-
NEG11443	5.4202e+06	4.4032e+06	4.98355e+06	3.938e+06	7.79594e+06	779699	661462	657208	1.0512e+06	910824	5.30818e+06	812079	-2.70853	0.000159328	0.00484134	1.99906			Capryloylglycine	-3.01784	-	-	-	243.209	200.129	-	-	-	-
NEG11640	3.41861e+06	1.60217e+06	3.99366e+06	4.15143e+06	6.78866e+06	1.17798e+06	1.31797e+06	1.62428e+06	1.22254e+06	358639	3.99091e+06	1.14028e+06	-1.80733	0.010588	0.0773792	1.46899			3,4-Dihydroxymandelate	-4.18683	-	-	-	234.016	183.029	-	-	-	-
NEG11658	4.36614e+06	1.87169e+07	1.68789e+07	1.78672e+07	1.72885e+07	3.21943e+06	2.6192e+06	2.91532e+06	2.75471e+06	3.24705e+06	1.50235e+07	2.95114e+06	-2.34788	0.00201229	0.0260847	3.19362			Nicotimide	-22.9937	-	-	-	233.094	121.038	-	-	-	-
NEG11670	9.64456e+07	8.75474e+07	1.11545e+08	9.17842e+07	9.6955e+07	8.18891e+07	8.19679e+07	9.0285e+07	8.79952e+07	8.59739e+07	9.68555e+07	8.56222e+07	-0.177848	0.0333024	0.169622	2.72239					-	-	-	232.048	146.965	-	-	-	-
NEG11700	8.2031e+06	5.19281e+06	3.07052e+06	1.55181e+07	1.07243e+07	2.11673e+06	1.58717e+06	1.88894e+06	2.7991e+06	2.04483e+06	8.54178e+06	2.08735e+06	-2.03286	0.0183195	0.112227	2.19568			Deethylatrazine	0.644463	-	-	-	229.62	186.055	-	-	-	-
NEG11727	9.37694e+06	1.42952e+07	5.90197e+06	9.1755e+06	1.78391e+07	1.9565e+07	1.86583e+07	3.11817e+07	1.81558e+07	1.70696e+07	1.13177e+07	2.09261e+07	0.886715	0.020755	0.122635	2.54654					-	-	-	228.254	190.897	-	-	-	-
NEG11734	6.00451e+06	9.44958e+06	3.88059e+06	6.09093e+06	1.17748e+07	1.27272e+07	1.23959e+07	2.08935e+07	1.20137e+07	1.11412e+07	7.44008e+06	1.38343e+07	0.89486	0.0226105	0.130369	2.06679					-	-	-	228.239	192.894	-	-	-	-
NEG11763	149512	227576	151589	160876	177956	2.12169e+06	1.02951e+06	1.23562e+06	2.66654e+06	3.20628e+06	173502	2.05193e+06	3.56396	0.00191118	0.025224	1.24187			(Z)-Ajoene	-4.96632	-	-	-	226.923	233.012	-	-	-	-
NEG11765	5.51576e+06	98760.9	5.75266e+06	134265	106905	5.6098e+06	5.24591e+06	5.63889e+06	5.49002e+06	5.99141e+06	2.32167e+06	5.59521e+06	1.26903	0.0425017	0.199561	1.46016			3-Acetyl-2,7-naphthyridine	-4.59857	-	-	-	226.899	171.056	-	-	-	-
NEG11773	712176	758005	1.02931e+06	559468	591902	2.47765e+06	3.64593e+06	2.21005e+06	2.85345e+06	1.66954e+06	730173	2.57132e+06	1.8162	0.000646688	0.0123048	1.29275			10-Hydroxydecanoic acid	-3.46272	-	-	-	226.436	187.133	-	-	-	-
NEG11787	2.7342e+06	2.09729e+06	2.83403e+06	2.61944e+06	2.5156e+06	831998	929143	1.43936e+06	785801	910839	2.56011e+06	979428	-1.3862	1.70413e-05	0.00107439	1.22412			Dodecanedioic acid	-1.49825	-	-	-	225.244	229.144	-	-	-	-
NEG11809	1.55075e+07	7.6213e+06	1.20777e+07	1.11568e+07	9.82285e+06	580604	1.16076e+06	619524	717384	636778	1.12372e+07	743009	-3.91876	4.29259e-05	0.00194358	3.10231					-	-	-	223.507	158.089	-	-	-	-
NEG11816	152434	204396	178994	168453	224500	1.57742e+06	600796	897938	1.87915e+06	2.63787e+06	185755	1.51863e+06	3.0313	0.00617774	0.0538595	1.00528			2-Imino-3-(7-chloroindol-3-yl)propanoate	0.219189	-	-	-	222.505	235.028	-	-	-	-
NEG11891	3.69826e+06	5.79827e+06	1.43624e+06	4.86983e+06	4.97203e+06	2.23928e+06	2.87625e+06	3.08766e+06	1.5429e+06	924017	4.15493e+06	2.13402e+06	-0.961248	0.0465278	0.211927	1.12619					-	-	-	220.825	269.927	-	-	-	-
NEG11917	1.87056e+06	2.05124e+06	1.38405e+06	2.59494e+06	2.10788e+06	394479	357752	672646	225608	122837	2.00173e+06	354665	-2.49672	6.26009e-05	0.00258332	1.24169			Nitrogen mustard	13.4671	-	-	-	220.38	154.022	-	-	-	-
NEG11927	174520	45537	104840	61179.6	36650.6	2.87098e+06	2.4047e+06	39286.1	2.5507e+06	2.39373e+06	84545.4	2.05188e+06	4.60107	0.00488303	0.0459951	1.26733					-	-	-	220.148	155.023	-	-	-	-
NEG11936	6.55661e+06	8.48758e+06	7.01163e+06	7.0003e+06	6.01603e+06	5.78856e+06	5.69687e+06	4.7004e+06	5.6541e+06	4.83163e+06	7.01443e+06	5.33431e+06	-0.395024	0.00747314	0.0615369	1.10787			Indole-5,6-quinone	-6.84769	-	-	-	218.373	146.024	-	-	-	-
NEG11938	459429	566566	419804	498152	334008	8.83493e+07	8.27133e+07	196283	9.20587e+07	1.02573e+08	455592	7.31782e+07	7.32753	0.00439138	0.04294	7.70834			D-Arabinono-1,4-lactone	-20.7178	-	-	-	218.112	147.027	-	-	-	-
NEG11961	4.26491e+06	2.66834e+06	6.42854e+06	5.31797e+06	4.85851e+06	2.12425e+06	2.28343e+06	1.68862e+06	1.97906e+06	1.57164e+06	4.70766e+06	1.9294e+06	-1.28686	0.00236285	0.0288286	1.52083			Tolylacetate	-7.0764	-	-	-	216.057	149.06	-	-	-	-
NEG12030	1.02208e+07	2.02373e+07	8.92084e+06	2.00867e+07	1.07333e+07	7.11279e+06	9.76138e+06	7.96746e+06	6.86879e+06	7.30461e+06	1.40398e+07	7.80301e+06	-0.847419	0.0414448	0.196387	2.01805					-	-	-	212.895	209.949	-	-	-	-
NEG12162	4638.53	10477.7	42096	3707.62	22757.5	913946	1.33644e+06	943916	1.08176e+06	1.55048e+06	16735.5	1.16531e+06	6.12166	1.33219e-05	0.000921751	1.0376					-	-	-	207.124	529.755	-	-	-	-
NEG12205	25541.3	26453.7	39653.7	8202.22	55728.4	4.77163e+06	5.21622e+06	4.51117e+06	5.08413e+06	6.90878e+06	31115.9	5.29838e+06	7.41176	1.55833e-06	0.000226425	2.2349			N3'-Acetylapramycin	-7.20982	-	-	-	205.639	580.279	-	-	-	-
NEG12206	14425	2469.58	24714.7	9043.57	30510.4	2.78832e+06	2.89447e+06	2.58044e+06	2.91192e+06	3.91811e+06	16232.7	3.01865e+06	7.53886	1.22471e-06	0.000195745	1.68765					-	-	-	205.639	580.781	-	-	-	-
NEG12215	32183.1	30035.8	23730.2	1986.95	35720.5	1.66278e+06	1.88811e+06	1.50272e+06	1.98096e+06	2.76681e+06	24731.3	1.96028e+06	6.30857	2.08106e-05	0.00119311	1.3404			Coagulin R 3-glucoside	-11.83	-	-	-	205.22	631.305	-	-	-	-
NEG12218	50642.8	33484.8	50908.5	9377.5	67076.5	2.61285e+06	2.9645e+06	2.49019e+06	3.15322e+06	4.44476e+06	42298	3.1331e+06	6.21086	2.08316e-05	0.00119311	1.6923					-	-	-	205.177	630.803	-	-	-	-
NEG12235	85255.7	124915	2.84231e+06	108590	139973	3.13407e+06	3.1857e+06	2.77714e+06	2.92775e+06	2.72105e+06	660208	2.94914e+06	2.1593	0.00327194	0.0355751	1.3652			Orotate	-6.59643	-	-	-	204.118	155.009	-	-	-	-
NEG12268	21519.5	8439.58	12068.1	7988.49	34053.2	1.44288e+06	1.77792e+06	1.39406e+06	1.50191e+06	1.3339e+06	16813.8	1.49014e+06	6.46966	5.90906e-08	2.55255e-05	1.19984			3,4,5-trihydroxy-6-[(4-{2-[(16R)-5,7,11-trihydroxy-8,8,10,12,16-pentamethyl-9-oxo-17-oxa-4-azabicyclo[14.1.0]heptadec-4-en-3-yl]prop-1-en-1-yl}-1,3-thiazol-2-yl)methoxy]oxane-2-carboxylic acid	15.1514	-	-	-	201.292	697.312	-	-	-	-
NEG12269	6944.53	0	5139.66	0	12678.5	1.09824e+06	1.19389e+06	962745	1.054e+06	897936	4952.54	1.04136e+06	7.71608	4.01921e-08	2.03441e-05	1.00604					-	-	-	201.292	697.813	-	-	-	-
NEG12284	4192.57	13991	16107.9	7939.07	46927.8	1.19093e+06	1.31577e+06	1.03242e+06	1.6076e+06	2.05249e+06	17831.7	1.43984e+06	6.33532	4.77922e-05	0.00209852	1.144					-	-	-	200.583	832.876	-	-	-	-
NEG12285	20990.7	2969	6647.49	8693.97	43284.9	1.02641e+06	1.10663e+06	813250	1.39987e+06	1.60969e+06	16517.2	1.19117e+06	6.17227	3.23707e-05	0.00160677	1.04556					-	-	-	200.583	833.378	-	-	-	-
NEG12290	194854	162576	49661.5	341989	196434	9.22838e+06	9.21945e+06	121808	9.40518e+06	9.49971e+06	189103	7.4949e+06	5.30867	0.00417371	0.041426	2.45386					-	-	-	200.21	134.864	-	-	-	-
NEG12371	1.5265e+06	490307	1.03572e+06	662320	667336	1.06826e+06	712434	4.73029e+06	4.64545e+06	4.58389e+06	876437	3.14807e+06	1.84474	0.0424291	0.199421	1.18113					-	-	-	197.049	124.983	-	-	-	-
NEG12373	2.40666e+06	1.36897e+06	3.92977e+06	2.28877e+06	2.76242e+06	573770	426116	676317	693472	540406	2.55132e+06	582016	-2.13211	0.00150005	0.0215994	1.28861			Indolelactate	-3.08675	-	-	-	196.916	204.066	-	-	-	-
NEG12485	1.97048e+07	2.1508e+07	1.7147e+07	2.35574e+07	2.18761e+07	1.63484e+07	1.65481e+07	1.90291e+07	1.44258e+07	1.65785e+07	2.07586e+07	1.6586e+07	-0.323748	0.013048	0.0894484	1.80498			N-Acetyl-D-fucosamine	-11.812	-	-	-	194.38	204.085	-	-	-	-
NEG12524	2.8519e+07	3.09465e+07	2.89531e+07	1.45134e+07	1.82148e+07	5.26414e+06	1.62518e+06	1.52389e+07	4.02954e+06	683318	2.42294e+07	5.36821e+06	-2.17424	0.00200633	0.0260497	3.91583					-	-	-	193.929	257.969	-	-	-	-
NEG12526	1.35765e+07	2.3667e+07	1.34785e+07	6.28597e+06	7.92808e+06	2.37001e+06	57751.9	686215	147847	2.04235e+06	1.29872e+07	1.06083e+06	-3.61382	0.00473195	0.0449916	3.01056					-	-	-	193.926	173.99	-	-	-	-
NEG12534	9.21911e+06	1.73823e+07	9.41258e+06	4.20071e+06	5.18678e+06	1.35815e+06	410460	4.0218e+06	929399	230985	9.0803e+06	1.39016e+06	-2.70749	0.0131317	0.0898214	2.32252			Sodium thiosalicylate	16.1807	-	-	-	193.835	174.986	-	-	-	-
NEG12540	2.10404e+08	3.94869e+08	2.14891e+08	9.62634e+07	1.18484e+08	3.18887e+07	1.01703e+07	9.27895e+07	2.21252e+07	3.97615e+06	2.06982e+08	3.219e+07	-2.68482	0.0130466	0.0894484	11.0753			Aryl sulfate	-5.65957	-	-	-	193.784	172.99	-	-	-	-
NEG12554	681743	288321	702788	299370	1.77261e+06	1.75704e+06	1.44883e+06	2.16856e+06	2.79998e+06	2.25005e+06	748967	2.08489e+06	1.477	0.00555482	0.0501314	1.02477			2-(4-Hydroxybenzyl)isoindole-1,3-dione	-15.6592	-	-	-	193.625	252.063	-	-	-	-
NEG12570	7665.17	0	8522.79	0	28818.8	1.01154e+06	1.36079e+06	909263	1.23959e+06	1.45506e+06	9001.36	1.19525e+06	7.05295	2.9717e-06	0.000369898	1.06565					-	-	-	193.1	754.825	-	-	-	-
NEG12574	7.16944e+07	1.0561e+06	1.11582e+06	7.00849e+07	463759	7.17852e+07	6.68256e+07	7.30761e+07	7.0041e+07	7.34968e+07	2.8883e+07	7.10449e+07	1.29851	0.0398073	0.191581	5.07239			Methyl 2-diazoacetamidohexote	3.27467	-	-	-	192.868	213.113	-	-	-	-
NEG12588	326513	619203	392580	309092	398024	1.535e+06	974457	1.62784e+06	1.86454e+06	1.69785e+06	409082	1.53994e+06	1.91241	0.000110549	0.00376841	1.00872			Crotanecine	-4.63217	-	-	-	191.364	170.081	-	-	-	-
NEG12620	78112.1	44299.3	113303	68434.6	108372	478464	5.24465e+06	1.68577e+06	3.65446e+06	1.80705e+06	82504.2	2.57408e+06	4.96345	0.0178596	0.11017	1.38212					-	-	-	189.726	204.132	-	-	-	-
NEG12652	31991.8	37931.7	22712.6	31344.8	28777.1	1.88634e+06	1.97252e+06	1.70358e+06	2.54769e+06	1.24406e+06	30551.6	1.87084e+06	5.93629	2.32565e-05	0.00129968	1.32471			Triethylene glycol diglycidyl ether	0.644053	-	-	-	185.136	261.134	-	-	-	-
NEG12661	1.4892e+06	843993	1.69198e+06	1.68718e+06	2.1466e+06	281306	239547	307414	195638	295660	1.57179e+06	263913	-2.57428	0.000272589	0.00693757	1.08814			Polyethylene, oxidized	-0.700992	-	-	-	184.38	243.124	-	-	-	-
NEG12694	7.57381e+07	6.25774e+07	7.36737e+07	7.08864e+07	7.37187e+07	5.4138e+07	5.91937e+07	6.69935e+07	5.58084e+07	6.35888e+07	7.13188e+07	5.99445e+07	-0.250657	0.00914668	0.0700126	2.98563					-	-	-	182.774	146.965	-	-	-	-
NEG12706	4.24458e+06	4.54765e+06	4.25912e+06	4.36578e+06	3.99801e+06	1.44175e+06	904625	562700	510438	342050	4.28303e+06	752312	-2.50923	1.88154e-07	5.54082e-05	1.84163					-	-	-	182.244	217.96	-	-	-	-
NEG12864	6.10561e+06	3.08625e+06	1.09495e+07	5.80007e+06	6.42968e+06	1.66298e+06	1.09018e+06	1.43189e+06	1.46026e+06	2.01627e+06	6.47422e+06	1.53231e+06	-2.07899	0.00472047	0.0449612	1.98587			3-(2-Hydroxyphenyl)propanoate	-5.5994	-	-	-	177.849	165.055	-	-	-	-
NEG12885	5.33304e+06	4.90736e+06	4.03561e+06	7.57911e+06	8.94919e+06	4.75563e+06	4.08435e+06	3.98003e+06	3.38955e+06	3.02001e+06	6.16086e+06	3.84591e+06	-0.679806	0.04207	0.198291	1.24185			3-Sulfocatechol	-3.9117	-	-	-	174.565	188.986	-	-	-	-
NEG12922	1.22484e+07	1.49772e+07	6.42528e+06	1.2578e+07	2.81952e+07	3.51485e+06	2.15889e+06	4.43917e+06	3.18151e+06	2.99312e+06	1.48848e+07	3.25751e+06	-2.192	0.0125784	0.0871813	2.92321			O-methoxycatechol-O-sulphate	-2.7721	-	-	-	172.76	203.001	-	-	-	-
NEG12942	1.94976e+07	2.2758e+07	1.44601e+07	2.05114e+07	3.31115e+06	1.87608e+06	1.30646e+07	3.93315e+06	3.13742e+06	2.11691e+06	1.61077e+07	4.82564e+06	-1.73895	0.0238855	0.135185	2.73286			Oxaloglutarate	13.514	-	-	-	171.941	203.022	-	-	-	-
NEG13065	1.83263e+07	2.15089e+07	1.80167e+07	1.79007e+07	2.11248e+07	1.43842e+07	1.5078e+07	1.40801e+07	1.33366e+07	1.34357e+07	1.93755e+07	1.40629e+07	-0.462338	0.000265693	0.00685911	2.15048			Fluorene	18.5121	-	-	-	164.226	165.074	-	-	-	-
NEG13147	1.50132e+06	1.70272e+06	1.42501e+06	1.47001e+06	1.56876e+06	2.49169e+06	4.6323e+06	3.28937e+06	2.58991e+06	2.20281e+06	1.53356e+06	3.04121e+06	0.98776	0.00886344	0.0687024	1.08836			Paramethadione	-6.38123	-	-	-	145.685	156.066	-	-	-	-
NEG13157	2.57233e+06	3.85763e+06	3.44378e+06	5.093e+06	1.93099e+06	1.4765e+06	911693	2.38164e+06	778250	747144	3.37955e+06	1.25905e+06	-1.4245	0.00954417	0.072238	1.29977			Lycoricidine	-12.943	-	-	-	143.957	290.063	-	-	-	-
NEG13168	2.56571e+06	3.26504e+06	3.24674e+06	2.10322e+06	2.76852e+06	7.3328e+06	6.06478e+06	5.57755e+06	7.97941e+06	1.12617e+07	2.78985e+06	7.64324e+06	1.454	0.00147446	0.0213851	2.01043			Peroxydisulfuric acid	4.84176	-	-	-	142.304	192.913	-	-	-	-
NEG13169	1.6878e+06	2.11194e+06	2.18766e+06	1.39509e+06	1.7706e+06	4.65746e+06	3.93207e+06	3.64859e+06	5.21497e+06	7.28913e+06	1.83062e+06	4.94844e+06	1.43464	0.00152891	0.0218834	1.61045					-	-	-	142.304	194.91	-	-	-	-
NEG13190	1.64827e+06	3.86071e+06	2.62785e+06	971037	740949	163349	46900.1	487571	162751	76253.7	1.96976e+06	187365	-3.3941	0.015355	0.0997312	1.10959			D-Lombricine	5.02435	-	-	-	129.774	269.067	-	-	-	-
NEG13216	1.6222e+06	1.25897e+06	1.2765e+06	1.38554e+06	1.94428e+06	3.04055e+06	3.27754e+06	2.72563e+06	6.16264e+06	4.51856e+06	1.4975e+06	3.94498e+06	1.39746	0.00529505	0.0483881	1.41116					-	-	-	114.559	220.918	-	-	-	-
NEG13218	1.65019e+06	1.31063e+06	1.18518e+06	1.40161e+06	1.80731e+06	2.92757e+06	3.20189e+06	2.72546e+06	5.88969e+06	4.23513e+06	1.47099e+06	3.79595e+06	1.36768	0.00450825	0.0436295	1.38302			2,3,6-TBA	9.25933	-	-	-	114.511	222.915	-	-	-	-
NEG13239	2.4377e+07	2.52559e+07	2.42388e+07	2.54126e+07	2.52483e+07	6.79802e+06	2.55757e+07	3.31459e+06	2.49283e+07	4.25639e+06	2.49065e+07	1.29746e+07	-0.940835	0.0458138	0.209932	2.56526			Nicotimide	-23.1424	-	-	-	112.379	121.038	-	-	-	-
NEG13311	3.77906e+07	2.19509e+07	2.76907e+07	58474.7	3.52844e+07	83520.3	93310	86113	76574.4	68540.5	2.4555e+07	81611.6	-8.23303	0.00664466	0.0565376	4.22912					-	-	-	110.671	160.95	-	-	-	-
NEG13329	2.24476e+07	2.2061e+07	2.69906e+07	2.51742e+07	2.20623e+07	2.74884e+07	2.80638e+07	2.75208e+07	2.55826e+07	2.44101e+07	2.37472e+07	2.66132e+07	0.164386	0.0460764	0.210664	1.31877					-	-	-	110.605	120.9	-	-	-	-
NEG13450	3.43802e+06	4.17422e+06	2.8316e+06	5.08978e+06	5.63992e+06	3.71911e+06	1.88519e+06	2.76886e+06	2.47964e+06	2.67287e+06	4.23471e+06	2.70513e+06	-0.646562	0.0329859	0.168385	1.03835					-	-	-	100.357	167.931	-	-	-	-
NEG13452	119801	118612	140328	128257	147380	2.09716e+06	2.02973e+06	1.89746e+06	1.90249e+06	1.7944e+06	130876	1.94425e+06	3.89294	6.47874e-10	1.47928e-06	1.3294			4-Aminopyridine	-15.7656	-	-	-	100.179	93.0443	-	-	-	-
NEG13460	1.42538e+07	1.11568e+07	1.28432e+07	1.30916e+07	1.5619e+07	1.11769e+07	1.19299e+07	1.02534e+07	1.08686e+07	9.81772e+06	1.33929e+07	1.08093e+07	-0.309191	0.0143824	0.0957378	1.35074			9-Hydroxy-2-nitrofluorene	13.3903	-	-	-	99.948	226.054	-	-	-	-
NEG13500	7.50095e+06	1.72714e+07	6.80597e+06	6.64698e+06	1.03389e+07	3.29332e+06	4.36696e+06	3.26703e+06	4.34812e+06	4.77452e+06	9.71285e+06	4.00999e+06	-1.2763	0.022712	0.130766	1.93322			Clavamycin E	0.765106	-	-	-	93.4368	286.105	-	-	-	-
NEG13528	2.32042e+07	2.56665e+07	2.59049e+07	60472.4	2.29868e+07	53919.1	51733	43879.3	51106.4	39045.5	1.95646e+07	47936.7	-8.6729	0.00410603	0.041068	3.83181			Dalapon	-7.14632	-	-	-	81.6271	140.951	-	-	-	-
NEG13587	4.53892e+06	4.67789e+06	2.91436e+06	5.34033e+06	4.94943e+06	3.17237e+06	3.12271e+06	2.75764e+06	3.01945e+06	2.72863e+06	4.48419e+06	2.96016e+06	-0.599171	0.0071851	0.0599684	1.08749			Cytidine	-0.492876	-	-	-	71.7997	242.078	-	-	-	-
NEG13593	5.61977e+06	5.8632e+06	7.26439e+06	5.96199e+06	6.75371e+06	4.26907e+06	3.48567e+06	4.24054e+06	4.1803e+06	4.46137e+06	6.29261e+06	4.12739e+06	-0.60843	0.000267847	0.00686601	1.39816			3-(4-Hydroxyphenyl)lactate	-4.34332	-	-	-	70.8414	181.05	-	-	-	-
NEG13616	1.33342e+06	806062	2.14195e+06	1.09593e+06	2.21883e+06	154952	184067	256416	172686	197381	1.51924e+06	193100	-2.97592	0.00158076	0.0222798	1.05279			2-Hydroxydecanedioic acid	-2.32202	-	-	-	69.6262	217.108	-	-	-	-
NEG13659	3.92298e+08	3.71898e+08	3.20872e+08	4.3589e+08	4.3631e+08	3.2013e+08	3.22981e+08	3.13434e+08	2.95707e+08	3.65457e+08	3.91454e+08	3.23542e+08	-0.27489	0.0241919	0.13634	7.02873					-	-	-	67.7019	146.965	-	-	-	-
NEG13746	1.43319e+06	3.98254e+06	891955	1.86043e+06	1.7847e+06	5.69767e+06	4.61668e+06	5.18016e+06	4.60714e+06	3.87209e+06	1.99056e+06	4.79475e+06	1.26828	0.00175157	0.0238003	1.53192			Diallat	-8.62883	-	-	-	65.9361	268.031	-	-	-	-
NEG13754	959686	3.25686e+06	654910	1.27514e+06	1.33516e+06	4.65342e+06	3.05257e+06	4.15845e+06	3.01481e+06	2.57139e+06	1.49635e+06	3.49013e+06	1.22183	0.0106083	0.0774574	1.21265			D-myo-Inositol 1,2-cyclic phosphate	-0.0380638	-	-	-	65.3149	241.012	-	-	-	-
NEG13773	1.1753e+06	4.23582e+06	720819	1.68556e+06	1.69091e+06	5.15971e+06	4.46737e+06	5.10961e+06	4.16154e+06	2.56714e+06	1.90168e+06	4.29307e+06	1.17474	0.0146774	0.0967389	1.32602			3,5-Dinitrosalicylic acid	6.52918	-	-	-	61.2126	226.996	-	-	-	-
NEG13775	1.73713e+06	6.17458e+06	2.12737e+06	2.70831e+06	2.10206e+06	8.52375e+06	8.12922e+06	8.062e+06	7.76045e+06	4.64115e+06	2.96989e+06	7.42331e+06	1.32165	0.00331351	0.0358828	1.91972			Propyzamide	3.41445	-	-	-	60.7135	254.015	-	-	-	-
NEG13797	1.95608e+06	1.9833e+06	2.03462e+06	1.92502e+06	1.80642e+06	125617	45520.3	1.71229e+06	73220.7	77330.2	1.94109e+06	406796	-2.25449	0.0016117	0.0225173	1.15008			Zalcitabine	-2.34168	-	-	-	53.8463	210.088	-	-	-	-
NEG13801	680359	345759	317140	380367	471852	3.64542e+06	4.05875e+06	2.20513e+06	2.55976e+06	1.34821e+06	439095	2.76345e+06	2.65387	0.00154779	0.0219897	1.41852					-	-	-	53.2666	235.954	-	-	-	-
NEG13835	2.19712e+06	101574	3.42373e+06	2.58366e+06	2.63868e+06	101497	98439.8	137719	106873	200271	2.18895e+06	128960	-4.08524	0.00616712	0.0538041	1.28121			(1R,6R)-6-Hydroxy-2-succinylcyclohexa-2,4-diene-1-carboxylate	13.6981	-	-	-	52.5974	239.059	-	-	-	-
NEG13862	1.57066e+09	1.78575e+09	2.33371e+09	2.34161e+09	4.25654e+08	1.77213e+09	2.70928e+08	3.82753e+08	3.66423e+08	3.99358e+08	1.69148e+09	6.38319e+08	-1.40593	0.0479841	0.216036	26.1799			D-Erythrose	-12.2032	-	-	-	48.1746	119.034	-	-	-	-
NEG13864	4.72339e+07	2.95425e+07	4.48991e+07	2.62284e+07	5.10588e+07	6.65396e+07	7.05026e+07	6.92683e+07	6.07614e+07	3.88103e+07	3.97925e+07	6.11764e+07	0.620478	0.0237389	0.134883	3.92231			4-Methylene-L-glutamine	-6.05414	-	-	-	47.6528	157.061	-	-	-	-
NEG13865	2.48894e+06	4.0786e+06	3.19652e+06	3.82162e+06	4.77871e+06	2.30929e+06	3.62228e+06	81614	1.70907e+06	81281.2	3.67288e+06	1.56071e+06	-1.23471	0.0271097	0.146601	1.15742			4-Hydroxymandelonitrile	-6.01081	-	-	-	47.4675	148.04	-	-	-	-
NEG13916	9.85225e+06	1.08474e+07	1.20429e+07	1.21859e+07	1.04796e+07	8.90817e+06	1.03963e+07	1.01357e+07	9.08685e+06	7.61888e+06	1.10816e+07	9.22919e+06	-0.26389	0.0244607	0.137169	1.13046			5-Hydroxypentanoate	-10.7873	-	-	-	41.8625	117.054	-	-	-	-
NEG13920	2.82058e+06	4.80038e+06	1.19796e+06	2.2885e+06	4.84313e+06	1.30183e+07	7.55193e+06	1.25987e+07	1.47075e+07	4.39656e+06	3.19011e+06	1.04546e+07	1.71246	0.00771421	0.0628742	2.37995					-	-	-	41.6887	236.005	-	-	-	-
NEG13954	4.57153e+06	4.34486e+06	4.19532e+06	4.25381e+06	4.73306e+06	3.51854e+06	3.32429e+06	3.3511e+06	3.2482e+06	3.28854e+06	4.41971e+06	3.34613e+06	-0.401458	1.11192e-05	0.000818977	1.00164					-	-	-	37.0787	299.006	-	-	-	-
NEG13963	1.3209e+07	3.58512e+07	6.0445e+06	1.89153e+07	2.22772e+07	5.70112e+07	6.89588e+07	6.48521e+07	6.64669e+07	3.67431e+07	1.92594e+07	5.88064e+07	1.61041	0.000885446	0.0153827	5.90507			3,5-Dinitrosalicylic acid	6.13854	-	-	-	36.6922	226.996	-	-	-	-
NEG13970	532409	1.3168e+06	135946	802140	762716	2.05668e+06	2.53796e+06	2.17656e+06	2.43565e+06	1.76993e+06	710003	2.19536e+06	1.62856	0.000235992	0.00636789	1.16414					-	-	-	36.5479	209.989	-	-	-	-
NEG13976	2.81691e+06	6.77518e+06	1.25532e+06	3.94018e+06	4.11567e+06	1.06011e+07	1.21445e+07	1.06921e+07	1.18425e+07	6.41695e+06	3.78065e+06	1.03394e+07	1.45145	0.00137403	0.020467	2.38894					-	-	-	36.5022	210.982	-	-	-	-
NEG13977	8.30065e+06	2.85561e+07	5.71066e+06	1.22461e+07	1.36184e+07	3.34425e+07	3.83075e+07	3.29701e+07	3.65286e+07	2.08692e+07	1.36864e+07	3.24236e+07	1.2443	0.00570918	0.0510346	3.90621					-	-	-	36.4831	208.985	-	-	-	-
NEG13978	594578	1.57291e+06	161480	741841	929103	2.13823e+06	2.38014e+06	2.01664e+06	2.51284e+06	1.36999e+06	799983	2.08357e+06	1.38101	0.00294256	0.0332609	1.04286			D-myo-Inositol 1,2-cyclic phosphate	0.0663447	-	-	-	36.4391	241.012	-	-	-	-
NEG14000	6.85129e+06	7.27086e+06	9.6093e+06	5.96859e+06	8.53362e+06	534177	1.14903e+06	306584	154249	983484	7.64673e+06	625505	-3.61175	5.93945e-06	0.000541249	2.56142			Phosphoagmatine	-1.4619	-	-	-	35.9241	209.081	-	-	-	-
NEG14002	3.56673e+06	3.92225e+06	2.65459e+06	3.02177e+06	6.04068e+06	1.82729e+06	1.86976e+06	1.88217e+06	1.49128e+06	2.05809e+06	3.8412e+06	1.82572e+06	-1.07309	0.00984174	0.073505	1.22463			2-Isopropylmaleate	-6.15784	-	-	-	35.8648	157.05	-	-	-	-
NEG14003	2.81713e+06	2.22195e+06	1.77631e+06	4.62834e+06	2.45486e+06	946581	934804	1.09289e+06	1.03214e+06	1.10831e+06	2.77972e+06	1.02294e+06	-1.44221	0.00739185	0.0610563	1.1915			9-Hydroxybenzo[a]pyrene-4,5-oxide	6.83567	-	-	-	35.8468	283.078	-	-	-	-
NEG14012	4.24601e+06	4.63668e+06	6.08348e+06	4.84836e+06	4.21586e+06	7.28125e+06	8.23865e+06	6.82274e+06	7.53668e+06	8.39802e+06	4.80608e+06	7.65547e+06	0.67163	0.00022745	0.00622645	1.5975			5-O-Feruloylquinic acid	5.22592	-	-	-	35.7573	367.105	-	-	-	-
NEG14024	1.22556e+06	2.93584e+06	559183	1.46224e+06	1.71867e+06	4.99751e+06	5.25678e+06	4.3034e+06	5.40788e+06	3.22288e+06	1.5803e+06	4.63769e+06	1.55321	0.000597603	0.011634	1.65818			2'-Hydroxybiphenyl-2-sulfite	9.33843	-	-	-	35.7366	233.03	-	-	-	-
NEG14064	5.39943e+06	112581	153411	4.93963e+06	5.0978e+06	7.96782e+06	8.13072e+06	8.54213e+06	8.71887e+06	4.37595e+06	3.14057e+06	7.5471e+06	1.26489	0.0171157	0.107391	1.76851			4-Chlorocatechol	4.95918	-	-	-	35.4276	142.991	-	-	-	-
NEG14071	144765	242914	459874	156907	135629	1.75709e+06	1.8274e+06	1.11434e+06	990308	1.62677e+06	228018	1.46318e+06	2.68189	0.000142014	0.00447693	1.05444			Pulcherriminic acid	-9.27606	-	-	-	35.4182	255.133	-	-	-	-
NEG14072	1.54519e+07	1.34841e+07	1.11509e+07	2.87628e+07	1.58917e+07	5.79423e+06	5.5124e+06	6.93019e+06	5.96192e+06	6.87912e+06	1.69483e+07	6.21557e+06	-1.44718	0.00831981	0.0659273	2.94329			Validamine 7-phosphate	0.878033	-	-	-	35.4169	256.059	-	-	-	-
NEG14075	3.30684e+06	3.46991e+06	4.34452e+06	3.87384e+06	3.75056e+06	2.05166e+06	2.13969e+06	2.72132e+06	1.38743e+06	1.78861e+06	3.74913e+06	2.01774e+06	-0.893816	0.000285401	0.00711632	1.25741			N-Acetylornithine	-4.46779	-	-	-	35.4099	173.092	-	-	-	-
NEG14094	2.72837e+06	6.99745e+06	1.35622e+06	3.79336e+06	4.01198e+06	1.04616e+07	1.15683e+07	1.02255e+07	1.14487e+07	6.87893e+06	3.77748e+06	1.01166e+07	1.42123	0.00102587	0.0168687	2.36025			Phenylmethanesulfonyl fluoride	2.74078	-	-	-	35.3132	173.008	-	-	-	-
NEG14106	1.8569e+07	2.40753e+07	1.58903e+07	2.16782e+07	1.86896e+07	1.69537e+07	1.66331e+07	1.70278e+07	1.46299e+07	1.45572e+07	1.97805e+07	1.59603e+07	-0.309587	0.036107	0.179822	1.58746			L-Anticapsin	-15.7857	-	-	-	35.1643	198.074	-	-	-	-
NEG14125	7.28169e+06	6.31305e+06	1.0704e+07	5.63565e+06	1.17208e+07	4.06324e+06	4.40753e+06	4.85987e+06	2.17365e+06	5.03763e+06	8.33104e+06	4.10838e+06	-1.01993	0.0126099	0.0873619	1.76711			5-Methylangelicin	-13.8714	-	-	-	35.0936	199.037	-	-	-	-
NEG14130	845231	2.97175e+06	389337	1.20687e+06	1.52879e+06	6.03969e+06	6.37259e+06	4.45378e+06	7.3966e+06	2.79652e+06	1.38839e+06	5.41183e+06	1.9627	0.00234504	0.0287573	1.86613					-	-	-	35.0786	250.003	-	-	-	-
NEG14139	8.21961e+06	9.00046e+06	1.08967e+07	8.31697e+06	6.679e+06	464642	927703	7.66849e+06	354089	952481	8.62254e+06	2.07348e+06	-2.05606	0.00302086	0.0337876	2.33744			Carnosine	-1.83279	-	-	-	35.0397	225.099	-	-	-	-
NEG14141	7.81219e+06	8.57213e+06	8.83359e+06	8.44037e+06	7.1289e+06	3.0273e+06	3.40143e+06	4.19478e+06	2.09318e+06	2.57765e+06	8.15744e+06	3.05887e+06	-1.41512	4.77174e-06	0.000477275	2.2055			L-Homocitrulline	-3.74353	-	-	-	34.9963	188.103	-	-	-	-
NEG14156	916206	2.88607e+06	519068	1.25974e+06	2.1336e+06	3.80268e+06	4.49083e+06	3.54254e+06	4.38101e+06	2.40693e+06	1.54294e+06	3.7248e+06	1.27148	0.00496971	0.0464371	1.34305			Chloranocryl	2.94415	-	-	-	34.8739	227.999	-	-	-	-
NEG14162	4.05716e+07	3.77726e+07	3.87853e+07	4.34809e+07	5.23154e+07	2.36515e+07	2.40846e+07	2.2008e+07	2.36079e+07	2.55316e+07	4.25852e+07	2.37767e+07	-0.840802	0.000110178	0.00376841	4.14571			L-Proline	-11.1985	-	-	-	34.794	114.055	-	-	-	-
NEG14167	1.61659e+06	1.91457e+06	2.17165e+06	2.09014e+06	1.38641e+06	731039	705757	1.00888e+06	561516	434819	1.83587e+06	688403	-1.41514	0.000183633	0.00536334	1.02255			(S)-Norcoclaurine	-23.0818	-	-	-	34.7886	270.107	-	-	-	-
NEG14181	6.70086e+06	5.47146e+06	8.15594e+06	4.48786e+06	4.87825e+06	186468	405290	3.78515e+06	199201	305717	5.93887e+06	976365	-2.6047	0.000914742	0.0156702	2.06499			Abyssinone I	15.1159	-	-	-	34.7557	321.118	-	-	-	-
NEG14198	6.12375e+06	6.51172e+06	4.11422e+06	9.1018e+06	7.0619e+06	3.07726e+06	2.32871e+06	2.70108e+06	3.14773e+06	2.61942e+06	6.58268e+06	2.77484e+06	-1.24627	0.00161962	0.0225999	1.81199			gamma-Glutamyl-S-methylcysteine sulfoxide	0.276214	-	-	-	34.6036	279.066	-	-	-	-
NEG14219	3.26915e+06	3.89138e+06	3.96206e+06	2.72433e+06	4.21379e+06	5.82102e+06	5.33886e+06	4.63823e+06	7.11056e+06	6.19229e+06	3.61214e+06	5.82019e+06	0.688212	0.00210903	0.0270317	1.3787			2-{[hydroxy(6-hydroxy-2H-1,3-benzodioxol-5-yl)methylidene]amino}acetic acid	13.2435	-	-	-	34.4676	238.039	-	-	-	-
NEG14243	1.54754e+07	1.45118e+07	1.2267e+07	2.87271e+07	1.56642e+07	281318	687483	8.32063e+06	6.93725e+06	518666	1.73291e+07	3.34907e+06	-2.37136	0.00340654	0.0365266	3.42332			4a-Hydroxytetrahydrobiopterin	22.1005	-	-	-	34.2955	256.111	-	-	-	-
NEG14245	4.6692e+06	3.4686e+06	4.08242e+06	4.42091e+06	5.28784e+06	2.40342e+06	2.67252e+06	3.59252e+06	1.38591e+06	2.53844e+06	4.3858e+06	2.51856e+06	-0.800237	0.00380938	0.0391044	1.24909			3-beta-D-Galactosyl-sn-glycerol	-0.156043	-	-	-	34.2897	253.093	-	-	-	-
NEG14249	8.79686e+06	8.86954e+06	6.88012e+06	8.81611e+06	1.42699e+07	1.59824e+07	1.41865e+07	1.75955e+07	1.71674e+07	2.11058e+07	9.5265e+06	1.72075e+07	0.853021	0.00186966	0.0247785	2.48924			3-Dehydroquite	-3.52123	-	-	-	34.2805	189.04	-	-	-	-
NEG14251	1.66597e+07	1.63381e+07	1.82124e+07	1.85522e+07	1.88981e+07	1.03544e+07	9.66527e+06	9.28728e+06	9.60615e+06	1.01189e+07	1.77321e+07	9.8064e+06	-0.85457	5.36989e-07	0.000107284	2.77136			3,4-Dihydroxy-L-phenylalanine	-15.7321	-	-	-	34.2503	196.058	-	-	-	-
NEG14253	4.90161e+06	4.63555e+06	5.57242e+06	5.46352e+06	5.00326e+06	3.10378e+06	2.66607e+06	2.81427e+06	2.83324e+06	2.63373e+06	5.11527e+06	2.81022e+06	-0.864129	2.36516e-06	0.000312416	1.48916			Cyprofuram	11.8128	-	-	-	34.2503	278.062	-	-	-	-
NEG14287	9.23837e+06	1.22742e+07	9.09987e+06	8.44321e+06	9.28239e+06	1.24325e+07	1.05946e+07	1.26016e+07	1.06864e+07	1.20386e+07	9.66761e+06	1.16707e+07	0.271663	0.0359235	0.179259	1.13293			Caffeoyl aspartic acid	22.6224	-	-	-	34.1486	294.069	-	-	-	-
NEG14288	2.64387e+06	2.67012e+06	3.35074e+06	3.13956e+06	2.31895e+06	1.62956e+06	1.50342e+06	1.47641e+06	1.52301e+06	1.50305e+06	2.82465e+06	1.52709e+06	-0.887284	0.000121606	0.00403244	1.09036			Fenoxaprop-ethyl	3.3102	-	-	-	34.1486	360.066	-	-	-	-
NEG14294	2.30103e+06	2.33312e+06	1.64351e+06	4.87451e+06	1.92273e+06	967213	735778	945405	941320	822298	2.61498e+06	882403	-1.56729	0.0175154	0.109057	1.14496			1-Methyladenosine	-4.56695	-	-	-	34.1446	280.104	-	-	-	-
NEG14313	200916	368260	926810	1.02221e+06	568188	5.26034e+06	9.39467e+06	3.06611e+06	2.56963e+06	8.62893e+06	617276	5.78394e+06	3.22806	0.00630226	0.0545661	1.99665			Echothiophate	4.62186	-	-	-	33.9995	255.108	-	-	-	-
NEG14320	2.3113e+06	3.98276e+06	3.33953e+06	2.34204e+06	2.02577e+06	5.04143e+06	4.34773e+06	4.36234e+06	4.54069e+06	5.769e+06	2.80028e+06	4.81224e+06	0.781137	0.00231263	0.0284987	1.28394			Citalopram alcohol	2.59098	-	-	-	33.936	310.126	-	-	-	-
NEG14321	2.40587e+07	2.69359e+07	2.1264e+07	2.70085e+07	2.48307e+07	1.28892e+07	9.70969e+06	1.49666e+07	1.16933e+07	8.64878e+06	2.48196e+07	1.15815e+07	-1.09965	2.66335e-05	0.00142369	3.52666			L-Ornithine	-9.39625	-	-	-	33.9245	131.081	-	-	-	-
NEG14325	2.15429e+07	2.25606e+07	1.76164e+07	1.6135e+07	2.79336e+07	1.29292e+07	1.26998e+07	1.33568e+07	1.44138e+07	1.5588e+07	2.11577e+07	1.37975e+07	-0.616776	0.00881881	0.0684229	2.32269			L-Alanine	-16.8346	-	-	-	33.8592	88.0389	-	-	-	-
NEG14353	435751	7.15345e+06	347505	275983	382078	6.46237e+06	5.9327e+06	6.69368e+06	6.08436e+06	7.23768e+06	1.71895e+06	6.48216e+06	1.91494	0.00862744	0.0675281	1.91395					-	-	-	33.7169	188.02	-	-	-	-
NEG14357	4.11992e+06	4.19524e+06	5.36023e+06	4.17505e+06	3.51971e+06	6.35011e+06	6.11541e+06	5.06852e+06	8.46578e+06	8.56283e+06	4.27403e+06	6.91253e+06	0.693617	0.00791718	0.0639093	1.43162			Quite	-3.64625	-	-	-	33.6756	191.055	-	-	-	-
NEG14369	3.49607e+06	4.15602e+06	3.4416e+06	5.08654e+06	3.6283e+06	2.42456e+06	2.80275e+06	2.59744e+06	2.14521e+06	2.31228e+06	3.96171e+06	2.45645e+06	-0.689549	0.0018011	0.0242111	1.13842					-	-	-	33.5447	184.058	-	-	-	-
NEG14385	1.76101e+06	2.04207e+06	1.99455e+06	1.58098e+06	1.59236e+06	3.02505e+06	3.44285e+06	2.31331e+06	5.00287e+06	4.36088e+06	1.7942e+06	3.62899e+06	1.01623	0.00548207	0.0496993	1.22596			Succinic anhydride	-14.001	-	-	-	33.3249	99.0073	-	-	-	-
NEG14391	2.42479e+06	2.36698e+06	3.02946e+06	2.15363e+06	288256	73432.5	101078	491745	358114	1.68438e+06	2.05262e+06	541750	-1.92177	0.0253511	0.140641	1.02292			Azamethiphos	5.64803	-	-	-	33.2541	322.968	-	-	-	-
NEG14396	265387	625372	312772	427328	501243	6.79412e+06	6.7608e+06	7.04909e+06	6.28771e+06	7.6569e+06	426420	6.90972e+06	4.01828	2.98586e-09	5.30256e-06	2.4992			Atrazine	8.43552	-	-	-	33.2302	214.088	-	-	-	-
NEG14400	2.2585e+06	185951	2.68707e+06	133967	404446	2.7647e+06	3.34891e+06	2.80485e+06	1.86339e+06	3.17328e+06	1.13399e+06	2.79103e+06	1.29939	0.0262768	0.143928	1.06657			Erythritol	-10.152	-	-	-	33.2223	121.049	-	-	-	-
NEG14407	2.02868e+06	2.23087e+06	2.03785e+06	2.02997e+06	1.96243e+06	834500	545077	964696	1.12432e+06	364370	2.05796e+06	766592	-1.42468	2.05891e-05	0.00119311	1.09006			Chloropanaxydiol	14.0438	-	-	-	33.1606	311.146	-	-	-	-
NEG14409	3.13294e+07	2.47411e+07	3.38026e+07	2.71281e+07	2.521e+07	4.45137e+07	5.54764e+07	7.12805e+07	3.72918e+07	5.28484e+07	2.84422e+07	5.22821e+07	0.878284	0.00409128	0.041068	4.27234			Coformycin	-4.57903	-	-	-	33.1273	283.104	-	-	-	-
NEG14413	3.17963e+06	2.52195e+06	3.75209e+06	2.72244e+06	2.68136e+06	4.91103e+06	6.03806e+06	7.54418e+06	4.01547e+06	5.92831e+06	2.97149e+06	5.68741e+06	0.936582	0.0026628	0.0312938	1.46125			Vidarabine	24.1859	-	-	-	33.061	284.107	-	-	-	-
NEG14438	6.58341e+06	4.8079e+06	5.62817e+06	1.03644e+07	307861	164766	239242	177209	152946	200249	5.53835e+06	186883	-4.88925	0.0107029	0.0778527	2.02966			L-Aspartate 4-semialdehyde	-10.8949	-	-	-	32.8797	116.034	-	-	-	-
NEG14454	1.00281e+07	1.06179e+07	9.41898e+06	1.05534e+07	9.95313e+06	5.22953e+06	3.24836e+06	5.70746e+06	5.3365e+06	2.88183e+06	1.01143e+07	4.48074e+06	-1.17459	1.85322e-05	0.00111354	2.29607			Oxaburimamide	16.9079	-	-	-	32.683	213.085	-	-	-	-
NEG14455	409423	7.07372e+06	322186	7.41374e+06	8.94684e+06	290728	566750	864359	204925	412336	4.83318e+06	467819	-3.36895	0.0464049	0.211669	1.68504			Rhein	-15.4031	-	-	-	32.683	283.02	-	-	-	-
NEG14464	3.9081e+06	3.81067e+06	3.59986e+06	3.95577e+06	3.56585e+06	2.1381e+06	1.0494e+06	2.19522e+06	1.96953e+06	1.0787e+06	3.76805e+06	1.68619e+06	-1.16005	5.49503e-05	0.00233074	1.38888			2,3,9,10-Tetrahydroxyberberine	13.0829	-	-	-	32.6278	295.089	-	-	-	-
NEG14469	1.67674e+08	2.02456e+08	2.42287e+08	1.73219e+08	1.72097e+08	560323	2.13157e+08	329131	418350	538080	1.91546e+08	4.30006e+07	-2.15527	0.0106255	0.0775466	10.221			Rilmenidine	-0.230917	-	-	-	32.6044	179.119	-	-	-	-
NEG14472	3.19537e+07	3.09056e+07	4.57257e+07	2.19491e+07	5.07252e+07	94340.8	2.23268e+07	2.96971e+07	268929	2.92607e+07	3.62519e+07	1.63296e+07	-1.15057	0.0476885	0.215257	3.55959			3-Hydroxykynurenine	-8.53664	-	-	-	32.6029	223.071	-	-	-	-
NEG14473	2.27387e+07	2.47913e+07	3.25729e+07	2.17996e+07	2.19331e+07	3.37165e+07	3.33448e+07	2.95263e+07	4.29381e+07	4.38035e+07	2.47671e+07	3.66658e+07	0.566012	0.00916193	0.0700311	3.03031			2-Hydroxy-2,4-pentadienoate	-11.6561	-	-	-	32.6028	113.023	-	-	-	-
NEG14482	5.17506e+06	5.79856e+06	8.80057e+06	5.12606e+06	5.48598e+06	8.33005e+06	7.73193e+06	8.3948e+06	9.80712e+06	1.04063e+07	6.07725e+06	8.93404e+06	0.555896	0.0101639	0.075104	1.46068			Acrylic acid	-20.7847	-	-	-	32.5803	71.0123	-	-	-	-
NEG14483	2.05715e+06	2.73769e+06	2.69745e+06	2.41187e+06	2.05975e+06	3.34192e+06	3.59182e+06	2.84897e+06	4.3754e+06	4.48275e+06	2.39278e+06	3.72817e+06	0.639779	0.0046515	0.0445179	1.03938			Diisopropyl phosphate	-22.8069	-	-	-	32.5803	181.059	-	-	-	-
NEG14486	3.05076e+06	3.26544e+06	3.78082e+06	3.42743e+06	2.3699e+06	200815	250958	152861	796495	685341	3.17887e+06	417294	-2.92938	7.25536e-06	0.000613558	1.61036			Cyclophosphamide	10.1278	-	-	-	32.5688	277.031	-	-	-	-
NEG14499	1.26715e+07	1.48132e+07	1.71514e+07	1.29291e+07	1.34786e+07	2.12449e+07	1.96971e+07	1.78149e+07	2.45046e+07	2.52203e+07	1.42088e+07	2.16963e+07	0.61067	0.00176928	0.0239044	2.51466					-	-	-	32.4607	180.059	-	-	-	-
NEG14505	2.91195e+06	3.03464e+06	2.90195e+06	2.91495e+06	2.55791e+06	1.57853e+06	944538	1.51217e+06	1.3438e+06	884035	2.86428e+06	1.25261e+06	-1.19323	9.92922e-06	0.000752127	1.2321			(R)-S-lactoylglutathionate(1-)	4.06918	-	-	-	32.4312	377.092	-	-	-	-
NEG14510	2.58474e+06	3.09753e+06	4.15766e+06	2.37743e+06	2.51302e+06	4.64973e+06	4.0996e+06	3.73278e+06	5.57253e+06	5.94066e+06	2.94607e+06	4.79906e+06	0.703958	0.00836441	0.0661496	1.19584			2,3-Dihydroxybenzoate	-21.8656	-	-	-	32.4222	153.016	-	-	-	-
NEG14512	1.41002e+06	1.91397e+06	2.15169e+06	1.11314e+06	1.39518e+06	3.22483e+06	2.92926e+06	2.29153e+06	3.77778e+06	4.25016e+06	1.5968e+06	3.29471e+06	1.04497	0.0023569	0.0287779	1.19324			Valacyclovir	-12.0384	-	-	-	32.4222	359.12	-	-	-	-
NEG14514	8.62214e+06	8.12464e+06	1.0644e+07	8.45461e+06	2.2315e+07	2.08233e+07	1.88402e+07	2.11744e+07	2.47774e+07	2.70719e+07	1.16321e+07	2.25374e+07	0.954215	0.00770319	0.0628164	2.86983			Glutarate	-9.46299	-	-	-	32.419	131.034	-	-	-	-
NEG14516	2.94548e+06	2.50622e+06	2.61089e+06	4.36384e+06	3.03841e+06	1.28744e+06	1.26438e+06	1.80864e+06	1.37694e+06	1.79678e+06	3.09297e+06	1.50683e+06	-1.03747	0.00207648	0.0267433	1.17914			DIMBOA	-14.4995	-	-	-	32.3978	210.038	-	-	-	-
NEG14517	6.59095e+06	9.38421e+06	1.1133e+07	7.00259e+06	7.05345e+06	1.26599e+07	1.05941e+07	1.0328e+07	1.21433e+07	1.21184e+07	8.23284e+06	1.15687e+07	0.490769	0.00985043	0.073505	1.59119			Trisphaeridine	24.7755	-	-	-	32.3978	222.062	-	-	-	-
NEG14525	1.93935e+07	2.46817e+07	2.90108e+07	2.16657e+07	1.93092e+07	3.67625e+07	3.85726e+07	2.89146e+07	3.76173e+07	3.69051e+07	2.28122e+07	3.57544e+07	0.648318	0.000905672	0.0155817	3.37346			5-Acetylamino-6-formylamino-3-methyluracil	-7.67072	-	-	-	32.371	225.061	-	-	-	-
NEG14530	1.09097e+08	1.31428e+08	1.51443e+08	1.11731e+08	1.10006e+08	1.82988e+08	1.78182e+08	1.48559e+08	2.02222e+08	2.03546e+08	1.22741e+08	1.83099e+08	0.577008	0.00164475	0.0228744	7.18712			Cyazine	-19.6709	-	-	-	32.3702	239.077	-	-	-	-
NEG14535	9.81951e+06	1.17562e+07	1.37757e+07	9.43769e+06	9.65803e+06	1.61861e+07	1.60091e+07	1.302e+07	1.78427e+07	1.77761e+07	1.08894e+07	1.61668e+07	0.570106	0.00238251	0.02898	2.11533			Benquinox	10.4898	-	-	-	32.3645	240.08	-	-	-	-
NEG14548	4.61106e+06	5.03855e+06	330407	5.39114e+06	5.79532e+06	1.3153e+06	1.27958e+06	198106	1.21527e+06	740705	4.23329e+06	949792	-2.1561	0.0121386	0.08528	1.55097			2-Deoxy-D-ribose 1-phosphate	-1.68578	-	-	-	32.307	213.017	-	-	-	-
NEG14559	4.25762e+06	4.33639e+06	5.71588e+06	3.59454e+06	4.08482e+06	6.77884e+06	6.29157e+06	5.51606e+06	7.74233e+06	7.99314e+06	4.39785e+06	6.86439e+06	0.642333	0.00275831	0.0319465	1.43407			5-Fluorouridine	24.4708	-	-	-	32.2922	261.059	-	-	-	-
NEG14576	1.04293e+07	1.02914e+07	1.2527e+07	1.24829e+07	9.67702e+06	1.36227e+07	1.31694e+07	1.47229e+07	1.1311e+07	1.22268e+07	1.10815e+07	1.30105e+07	0.231527	0.0494545	0.220176	1.03964					-	-	-	32.2775	345.016	-	-	-	-
NEG14583	4.22784e+06	4.8759e+06	5.97765e+06	3.87959e+06	3.71971e+06	6.63797e+06	6.78755e+06	5.39247e+06	7.79279e+06	7.71461e+06	4.53614e+06	6.86508e+06	0.597812	0.00465475	0.0445223	1.38262			desmethyladinazolam	-8.50338	-	-	-	32.2577	322.084	-	-	-	-
NEG14589	3.66234e+07	4.42964e+07	5.30348e+07	3.61059e+07	3.76442e+07	6.27564e+07	6.18662e+07	5.05606e+07	7.03069e+07	7.14465e+07	4.1541e+07	6.33873e+07	0.60966	0.00222764	0.0278714	4.29988			Dinitramine	-3.90362	-	-	-	32.2456	321.08	-	-	-	-
NEG14592	9.95943e+06	1.17221e+07	1.43171e+07	9.86921e+06	1.01849e+07	1.67543e+07	1.6759e+07	1.29939e+07	1.93763e+07	1.94211e+07	1.12105e+07	1.70609e+07	0.60584	0.00374711	0.0387742	2.19957			{4-[3-(5-hydroxy-2,2-dimethyl-2H-chromen-6-yl)propanoyl]phenyl}oxidanesulfonic acid	-5.33007	-	-	-	32.2348	403.084	-	-	-	-
NEG14610	2.34942e+06	3.07362e+06	3.13331e+06	2.40227e+06	2.10155e+06	4.24892e+06	4.43115e+06	3.19968e+06	4.53773e+06	4.05927e+06	2.61203e+06	4.09535e+06	0.648813	0.00154589	0.0219897	1.13982			Pinazepam	1.5279	-	-	-	32.1439	307.065	-	-	-	-
NEG14632	2.2014e+07	2.38737e+07	4.71613e+07	1.98541e+07	2.28604e+07	3.31846e+07	3.12051e+07	5.15316e+07	4.80493e+07	5.2836e+07	2.71527e+07	4.33613e+07	0.675314	0.0455661	0.209037	3.149			2-Oxobutanoate	-13.7615	-	-	-	32.1051	101.023	-	-	-	-
NEG14647	5.06917e+07	5.19732e+07	5.89294e+07	5.23232e+07	4.99918e+07	6.23442e+07	5.52039e+07	6.07747e+07	5.68075e+07	6.73567e+07	5.27819e+07	6.04974e+07	0.196831	0.020336	0.12094	2.23721					-	-	-	32.0643	224.023	-	-	-	-
NEG14727	2.813e+07	2.73477e+07	2.8432e+07	3.16539e+07	3.0001e+07	2.168e+07	2.29914e+07	1.79058e+07	1.99978e+07	343543	2.91129e+07	1.65837e+07	-0.811893	0.0178756	0.110226	2.91852			L-Threonine	-10.7367	-	-	-	31.8038	118.05	-	-	-	-
NEG14772	1.10101e+07	1.08132e+07	1.07719e+07	1.19057e+07	1.26458e+07	8.57664e+06	8.93036e+06	6.699e+06	8.22643e+06	8.34169e+06	1.14293e+07	8.15482e+06	-0.487016	0.00026806	0.00686601	1.69936			Pencozole	0.653793	-	-	-	31.6687	282.057	-	-	-	-
NEG14787	9.16303e+06	8.69031e+06	8.49207e+06	9.06437e+06	1.01349e+07	6.8946e+06	7.49724e+06	5.42172e+06	6.15196e+06	7.0145e+06	9.10893e+06	6.596e+06	-0.46569	0.000615152	0.0118744	1.46712			Indapamide	21.248	-	-	-	31.6111	364.061	-	-	-	-
NEG14788	6.3892e+06	6.9326e+06	6.31011e+06	7.03794e+06	6.97959e+06	4.32182e+06	5.06956e+06	3.70918e+06	5.55903e+06	5.18467e+06	6.72989e+06	4.76885e+06	-0.49694	0.000697298	0.013035	1.28338			Grixazone B	-6.95509	-	-	-	31.6111	416.053	-	-	-	-
NEG14789	3.89853e+06	4.13685e+06	3.67537e+06	3.93047e+06	4.10651e+06	2.78632e+06	2.51555e+06	2.12101e+06	2.88895e+06	2.91473e+06	3.94954e+06	2.64531e+06	-0.578247	6.0205e-05	0.00249937	1.08636			(2-{[2-(3,4-dihydroxyphenyl)-5,7-dihydroxy-5H-chromen-3-yl]oxy}-3,5-dihydroxyoxan-4-yl)oxidanesulfonic acid	17.9012	-	-	-	31.6111	498.056	-	-	-	-
NEG14792	8.80995e+06	9.60643e+06	7.4726e+06	8.75607e+06	9.42836e+06	6.21057e+06	6.16249e+06	5.34694e+06	6.76763e+06	6.69427e+06	8.81468e+06	6.23638e+06	-0.4992	0.000456246	0.00977504	1.48726			Dihydroneopterin phosphate	-17.7664	-	-	-	31.5959	334.05	-	-	-	-
NEG14793	6.35654e+06	6.30424e+06	6.28927e+06	6.40864e+06	7.20942e+06	4.50919e+06	5.37141e+06	3.62483e+06	4.60174e+06	5.02149e+06	6.51362e+06	4.62573e+06	-0.493778	0.00056291	0.0111625	1.2658					-	-	-	31.5959	446.063	-	-	-	-
NEG14809	9.04629e+06	9.98329e+06	7.48806e+06	9.23033e+06	9.87273e+06	6.67514e+06	6.88488e+06	5.41732e+06	7.31309e+06	7.01788e+06	9.12414e+06	6.66166e+06	-0.453807	0.00215793	0.0273298	1.40436			Sulfamethoxazole	6.88439	-	-	-	31.498	252.047	-	-	-	-
NEG14873	4.0155e+06	3.63086e+06	4.61339e+06	4.83969e+06	3.93673e+06	3.28915e+06	3.3366e+06	2.7332e+06	2.51343e+06	2.87618e+06	4.20723e+06	2.94971e+06	-0.512299	0.00182675	0.0243715	1.0381			5-Hydroxysulfamethoxazole	6.86292	-	-	-	31.3498	268.042	-	-	-	-
NEG14894	2.50993e+07	2.73934e+07	2.27539e+07	2.81912e+07	2.8891e+07	1.98944e+07	1.82702e+07	1.58666e+07	2.16279e+07	2.10648e+07	2.64658e+07	1.93448e+07	-0.452183	0.00166455	0.0230343	2.4342			2,3,4,5-Tetrahydrodipicolite	-19.5646	-	-	-	31.2771	170.043	-	-	-	-
NEG14920	1.32058e+07	1.13577e+07	1.58564e+07	1.53111e+07	1.25987e+07	9.95613e+06	1.09224e+07	9.33173e+06	8.34794e+06	1.03034e+07	1.36659e+07	9.77231e+06	-0.483813	0.00344197	0.0367835	1.79951			2-(Acetamidomethylene)succite	-17.3462	-	-	-	31.1685	186.038	-	-	-	-
NEG14932	4.23941e+06	4.62785e+06	4.84482e+06	4.89266e+06	4.69518e+06	3.15727e+06	3.74251e+06	2.99673e+06	3.19188e+06	3.04914e+06	4.65999e+06	3.22751e+06	-0.529906	3.95707e-05	0.00184314	1.1446					-	-	-	31.1244	176.009	-	-	-	-
NEG14933	1.14272e+07	9.34283e+06	7.95982e+06	1.17065e+07	1.36762e+07	7.19147e+06	7.57562e+06	5.67216e+06	6.34699e+06	5.16464e+06	1.08225e+07	6.39018e+06	-0.760107	0.00359295	0.037772	1.88179			N-Acetyl-L-2-amino-6-oxopimelate	-11.7279	-	-	-	31.1244	230.064	-	-	-	-
NEG14971	806462	2.67514e+06	286495	1.29237e+06	1.34094e+06	6.3363e+06	5.48387e+06	2.37375e+06	6.73034e+06	1.19157e+06	1.28028e+06	4.42317e+06	1.78862	0.0287898	0.152771	1.50889					-	-	-	30.9249	176.027	-	-	-	-
NEG14984	1.67275e+07	1.95738e+07	1.20063e+07	1.7802e+07	1.96438e+07	1.5435e+07	1.45349e+07	1.25017e+07	1.33296e+07	1.17852e+07	1.71507e+07	1.35173e+07	-0.343456	0.0469065	0.212862	1.48976			Methacrifos	0.72285	-	-	-	30.8648	239.015	-	-	-	-
NEG15011	8.06046e+06	4.92947e+06	3.5281e+06	9.2288e+06	6.83452e+06	4.09361e+06	4.03174e+06	4.43952e+06	2.77624e+06	408739	6.51627e+06	3.14997e+06	-1.04871	0.0292601	0.154498	1.52038			2-(Hydroxymethyl)-3-(acetamidomethylene)succite	-13.0351	-	-	-	30.7391	216.048	-	-	-	-
NEG15063	4.5895e+06	4.20906e+06	3.97042e+06	4.48063e+06	4.09315e+06	2.88963e+06	3.32523e+06	3.11145e+06	3.12579e+06	3.04783e+06	4.26856e+06	3.09999e+06	-0.461487	2.59577e-05	0.00140638	1.03745					-	-	-	30.5316	145.998	-	-	-	-
NEG15091	1.12244e+07	1.29585e+07	1.57973e+07	1.1016e+07	1.35619e+07	1.81308e+07	1.6917e+07	1.58219e+07	2.17124e+07	2.23581e+07	1.29116e+07	1.8988e+07	0.556421	0.00466649	0.044608	2.20981			2,3-Dimethylmaleate	-8.33624	-	-	-	30.3748	143.034	-	-	-	-
NEG15144	3.93485e+06	4.30713e+06	2.53682e+06	4.46102e+06	2.91337e+06	2.40459e+06	1.90812e+06	2.7871e+06	1.91448e+06	2.11553e+06	3.63064e+06	2.22596e+06	-0.705793	0.0100184	0.0744417	1.04503			1-Hydroxy-2-phthoate	6.34651	-	-	-	30.1055	187.041	-	-	-	-
NEG15170	5.62295e+06	4.65893e+06	5.65106e+06	6.43124e+06	5.26616e+06	4.00023e+06	3.90045e+06	3.75793e+06	3.49021e+06	3.87902e+06	5.52607e+06	3.80557e+06	-0.538142	0.000450822	0.00971091	1.25017					-	-	-	29.9462	161.993	-	-	-	-
NEG15179	7.35963e+06	8.60131e+06	5.80537e+06	8.72955e+06	9.6509e+06	6.70457e+06	5.85889e+06	6.15318e+06	6.76658e+06	5.58739e+06	8.02935e+06	6.21412e+06	-0.369733	0.0326791	0.167461	1.09837					-	-	-	29.9067	206.938	-	-	-	-
NEG15183	1.27239e+06	4.39611e+06	969619	2.68274e+06	2.83306e+06	504107	878293	621053	357964	1.40751e+06	2.43078e+06	753784	-1.6892	0.0310335	0.161461	1.059			2-Oxoglutaramate	-6.99862	-	-	-	29.8942	144.029	-	-	-	-
NEG15207	1.43457e+07	1.31433e+07	1.45987e+07	1.80806e+07	1.38084e+07	1.02937e+07	1.05075e+07	1.04952e+07	9.15235e+06	1.13832e+07	1.47953e+07	1.03664e+07	-0.513228	0.0014198	0.0208573	1.98315			L-Serine	-13.3518	-	-	-	29.7409	104.034	-	-	-	-
NEG15224	1.41117e+07	1.7666e+07	1.08958e+07	1.72143e+07	1.98162e+07	1.29395e+07	1.04818e+07	1.18847e+07	1.36381e+07	1.17259e+07	1.59408e+07	1.2134e+07	-0.393673	0.0496358	0.220675	1.54628			Thiouracil	22.6412	-	-	-	29.5964	127	-	-	-	-
NEG15329	788785	1.1607e+06	1.48586e+06	514947	637670	3.103e+06	2.1171e+06	3.18993e+06	2.00655e+06	3.06564e+06	917592	2.69644e+06	1.55513	0.000492097	0.0103218	1.22659			N-acetyl-L-2-aminoadipate(2-)	-14.7872	-	-	-	29.0085	200.055	-	-	-	-
NEG15331	3.69998e+06	4.03629e+06	3.51657e+06	3.81191e+06	4.19662e+06	1.65514e+06	1.80197e+06	1.92705e+06	1.85208e+06	2.33456e+06	3.85227e+06	1.91416e+06	-1.009	2.62818e-06	0.00033876	1.36006			Hydroxymethylphosphote	-10.4052	-	-	-	28.9925	110.984	-	-	-	-
NEG15339	7.47551e+06	6.73514e+06	7.58496e+06	7.45621e+06	7.50068e+06	6.07876e+06	6.65572e+06	6.45777e+06	3.74214e+06	5.38264e+06	7.3505e+06	5.66341e+06	-0.376172	0.0153562	0.0997312	1.12502					-	-	-	28.9415	204.004	-	-	-	-
NEG15343	557611	1.86909e+08	818195	1.89636e+08	1.87009e+08	2.22512e+08	2.15941e+08	2.10483e+08	2.12479e+08	2.40326e+08	1.12986e+08	2.20348e+08	0.963644	0.0484901	0.217573	7.96626					-	-	-	28.8841	119.024	-	-	-	-
NEG15348	685427	499950	1.10682e+06	1.38383e+06	399905	4.50012e+06	3.90424e+06	3.80951e+06	3.10466e+06	4.77189e+06	815187	4.01808e+06	2.3013	1.49251e-05	0.000996986	1.70463			CNQX	-4.03547	-	-	-	28.8699	231.015	-	-	-	-
NEG15357	1.88463e+07	6.06205e+06	9.20468e+06	1.23625e+07	5.43235e+06	132444	1.30442e+06	5.57818e+06	4.41305e+06	223610	1.03816e+07	2.33034e+06	-2.15541	0.0174177	0.108575	2.38643			Cadmium	-12.3233	-	-	-	28.7923	112.895	-	-	-	-
NEG15362	8.47804e+07	1.03392e+08	7.53299e+07	6.56686e+07	8.83973e+07	1.06776e+08	9.27176e+07	1.12587e+08	9.57248e+07	1.20455e+08	8.35136e+07	1.05652e+08	0.33924	0.026894	0.145931	3.84296			Threote	-9.2478	-	-	-	28.7455	135.029	-	-	-	-
NEG15363	1.36861e+07	4.33327e+07	6.53107e+06	2.14054e+07	1.93172e+07	9.7659e+07	8.4117e+07	3.67019e+07	1.02497e+08	1.7495e+07	2.08545e+07	6.7694e+07	1.69867	0.0329327	0.168221	5.77939			Ascorbate	-5.15139	-	-	-	28.7226	175.024	-	-	-	-
NEG15370	2.02442e+07	2.50274e+07	2.20686e+07	1.76921e+07	2.30511e+07	3.24245e+07	2.55388e+07	3.42289e+07	3.08427e+07	3.258e+07	2.16167e+07	3.1123e+07	0.525836	0.00122491	0.0190445	2.81264			D-Xylote	-5.65625	-	-	-	28.6623	165.039	-	-	-	-
NEG15374	8.43327e+06	7.90736e+06	1.76754e+07	6.59123e+06	4.33897e+06	1.96655e+07	3.40873e+07	1.69309e+07	1.1017e+07	1.95993e+07	8.98926e+06	2.026e+07	1.17236	0.0345388	0.173759	2.75407			S-Sulfo-L-cysteine	-3.76261	-	-	-	28.6517	199.969	-	-	-	-
NEG15383	5.88791e+06	7.02077e+06	6.327e+06	6.83194e+06	6.53026e+06	1.3801e+07	1.35583e+07	1.33648e+07	1.2522e+07	1.27797e+07	6.51958e+06	1.32052e+07	1.01825	2.3251e-08	1.76269e-05	2.53714			Guanidinoethyl methyl phosphate	22.3027	-	-	-	28.5902	196.054	-	-	-	-
NEG15384	2.48823e+06	1.69936e+06	1.57262e+06	2.50344e+06	1.31278e+06	101725	667195	762533	236719	274827	1.91528e+06	408600	-2.2288	0.00061703	0.0118962	1.1499			N-Succinyl-L-glutamate	-0.169865	-	-	-	28.5646	246.062	-	-	-	-
NEG15386	1.35764e+06	742285	1.56458e+06	2.64772e+06	532937	3982.07	25561.7	27970.5	0	21971.2	1.36903e+06	15897.1	-6.42825	0.00660231	0.0562799	1.04669			Indole-3-acetate	18.1259	-	-	-	28.5645	174.059	-	-	-	-
NEG15392	5.30631e+06	294653	658716	1.17608e+06	5.47308e+06	5.25443e+06	4.81906e+06	5.85868e+06	4.79607e+06	6.44901e+06	2.58177e+06	5.43545e+06	1.07404	0.0444378	0.205919	1.33368			Cucurbitine	-9.00886	-	-	-	28.5501	129.066	-	-	-	-
NEG15398	1.1682e+06	1.25851e+06	1.33673e+06	1.31657e+06	1.34812e+06	3.04051e+06	2.69017e+06	2.6683e+06	2.52098e+06	2.47452e+06	1.28563e+06	2.6789e+06	1.05917	9.79432e-07	0.000166535	1.1494			L-Mimosine	-12.2495	-	-	-	28.5303	197.054	-	-	-	-
NEG15426	2.53439e+06	4.07582e+06	2.40858e+06	1.71248e+06	2.32771e+06	5.31383e+06	5.83424e+06	4.84216e+06	4.12792e+06	4.58341e+06	2.6118e+06	4.94031e+06	0.919559	0.00145404	0.0212087	1.41927			D-Glucarate	-2.80234	-	-	-	28.4358	209.03	-	-	-	-
NEG15438	7.27909e+06	7.35555e+06	1.60824e+07	300256	3.80552e+06	1.87966e+07	2.96515e+07	1.59789e+07	9.96345e+06	1.72708e+07	6.96456e+06	1.83323e+07	1.39628	0.025226	0.140093	2.84044					-	-	-	28.3502	200.019	-	-	-	-
NEG15443	8.2876e+06	9.29084e+06	7.63677e+06	6.97875e+06	1.32128e+07	2.73127e+06	2.40991e+06	2.89499e+06	1.56975e+06	2.29421e+06	9.08135e+06	2.38003e+06	-1.93193	0.000339012	0.00812357	2.42592			N-Carbamyl-L-glutamate	-4.15719	-	-	-	28.3386	189.051	-	-	-	-
NEG15445	1.91636e+07	1.35592e+07	2.64431e+07	4.11009e+07	1.01883e+07	357640	397532	498892	156847	270028	2.2091e+07	336188	-6.03805	0.00417351	0.041426	4.25598			N-Formimino-L-glutamate	-5.21412	-	-	-	28.333	173.056	-	-	-	-
NEG15452	2.17342e+07	2.76413e+07	2.03641e+07	2.08263e+07	2.55785e+07	3.27155e+07	3.21361e+07	3.8806e+07	2.9577e+07	2.77844e+07	2.32289e+07	3.22038e+07	0.471312	0.00522726	0.0479882	2.6444			D-Arabinono-1,4-lactone	-7.89417	-	-	-	28.2493	147.029	-	-	-	-
NEG15455	2.59941e+06	1.77173e+06	2.46738e+06	1.99967e+06	2.73008e+06	1.05654e+07	9.40074e+06	1.15649e+07	1.02212e+07	1.19657e+07	2.31366e+06	1.07436e+07	2.21523	1.48899e-07	4.95802e-05	2.82969			sn-Glycerol 3-phosphate	-5.42147	-	-	-	28.2291	171.005	-	-	-	-
NEG15469	1.95318e+06	2.50238e+06	2.15209e+06	1.31765e+06	2.91512e+06	6.64503e+06	5.72728e+06	7.85112e+06	5.86181e+06	6.81084e+06	2.16809e+06	6.57922e+06	1.60149	1.29049e-05	0.000908629	2.01626			N-Acetyl-L-aspartate	-5.22951	-	-	-	28.1425	174.04	-	-	-	-
NEG15480	325596	400656	301353	434501	625420	4.16586e+06	1.45157e+07	7.23263e+06	2.23073e+06	1.74603e+07	417505	9.12104e+06	4.44933	0.0184772	0.112934	2.45232			Thiodiacetic acid	-7.22015	-	-	-	28.0939	148.99	-	-	-	-
NEG15486	3.48814e+06	2.36923e+06	2.88949e+06	5.03431e+06	2.87401e+06	2.76843e+06	1.43806e+06	372795	1.27336e+06	1.83244e+06	3.33104e+06	1.53702e+06	-1.11584	0.017847	0.110166	1.1555			2-Oxo-6-methylthiohexanoic acid	-2.06412	-	-	-	28.028	175.043	-	-	-	-
NEG15499	537318	840919	539852	430775	677806	3.63904e+06	3.6583e+06	3.09337e+06	3.67267e+06	4.52635e+06	605334	3.71794e+06	2.6187	1.19785e-06	0.000193387	1.7245			Ascorbate 2-sulfate	-0.0848233	-	-	-	27.9597	254.982	-	-	-	-
NEG15509	217111	473517	2.39142e+06	699924	482246	2.4978e+06	3.09354e+06	2.59525e+06	1.43497e+06	3.365e+06	852843	2.59731e+06	1.60667	0.00939399	0.0715313	1.12639					-	-	-	27.9256	162.011	-	-	-	-
NEG15516	2.00185e+06	2.91862e+06	1.44227e+06	2.74823e+06	2.82616e+06	360080	323450	367738	324483	877315	2.38742e+06	450613	-2.40549	0.000226891	0.00622645	1.32413			Sedoheptulose 7-phosphate	0.207044	-	-	-	27.8682	289.033	-	-	-	-
NEG15517	2.83463e+07	3.13072e+07	1.36626e+07	3.36913e+07	3.33603e+07	1.16386e+07	9.57343e+06	1.3086e+07	1.15219e+07	5.42778e+06	2.80735e+07	1.02495e+07	-1.45365	0.00198777	0.0258928	3.85739					-	-	-	27.8661	146.017	-	-	-	-
NEG15518	4.77227e+06	4.91185e+06	2.97914e+06	2.90088e+06	3.57341e+06	1.10952e+07	1.13283e+07	1.04797e+07	7.17536e+06	1.12177e+07	3.82751e+06	1.02592e+07	1.42244	9.39018e-05	0.00335763	2.40824			1-phthalenesulfonic acid	8.99695	-	-	-	27.8661	207.014	-	-	-	-
NEG15535	6.78486e+06	9.51487e+06	2.13259e+06	1.27291e+07	8.69011e+06	1.19269e+06	1.15336e+06	2.11163e+06	983442	823224	7.9703e+06	1.25287e+06	-2.6694	0.00513368	0.0475111	2.33626			4-Hydroxy-2-oxoglutarate	-5.85029	-	-	-	27.8041	161.008	-	-	-	-
NEG15555	501876	599854	402375	305775	415262	1.67683e+06	1.45314e+06	1.34593e+06	1.65282e+06	2.31772e+06	445028	1.68929e+06	1.92445	0.00010501	0.00364863	1.05984			L-Idurote 2-sulfate	0.651545	-	-	-	27.4464	272.992	-	-	-	-
NEG15573	1.99451e+06	2.26485e+06	1.11299e+06	1.1359e+06	1.70817e+06	4.58667e+06	4.07857e+06	4.39341e+06	3.15347e+06	4.26858e+06	1.64328e+06	4.09614e+06	1.31768	8.9546e-05	0.00326247	1.48797					-	-	-	27.0731	304.982	-	-	-	-
NEG15594	7.47167e+07	8.78261e+07	8.12286e+07	7.89279e+07	8.18137e+07	6.72036e+07	6.76353e+07	7.39956e+07	6.59243e+07	8.07211e+07	8.09026e+07	7.1096e+07	-0.186418	0.0233263	0.132969	2.65734			Sulfate	-15.1064	-	-	-	26.8035	96.9586	-	-	-	-
NEG15599	6.19561e+06	168409	6.25373e+06	6.87069e+06	1.47679e+07	3.47487e+06	322372	836917	213855	188653	6.85126e+06	1.00733e+06	-2.76583	0.0414288	0.196369	1.96317			Oxaloacetate	-9.22208	-	-	-	26.7326	130.997	-	-	-	-
NEG15786	1.52563e+07	1.56879e+07	7.95194e+06	8.43695e+06	1.65637e+07	2.13947e+07	1.99098e+07	1.69084e+07	1.96837e+07	2.10444e+07	1.27794e+07	1.97882e+07	0.630827	0.008967	0.0693035	2.34811			Ethyl 3-oxohexanoate	-6.40938	-	-	-	23.4618	157.086	-	-	-	-
NEG15789	3.73448e+06	3.44862e+06	4.2909e+06	3.58083e+06	3.58296e+06	580006	423336	3.55579e+06	3.79547e+06	701053	3.72756e+06	1.81113e+06	-1.04134	0.0390398	0.188854	1.1021					-	-	-	23.3176	157.993	-	-	-	-
NEG15806	257484	440169	3.31722e+06	357835	3.44342e+06	3.552e+06	3.55025e+06	3.56906e+06	3.29086e+06	4.05605e+06	1.56322e+06	3.60364e+06	1.20493	0.0266688	0.145032	1.16937			Goitrin	-4.1122	-	-	-	22.9084	128.017	-	-	-	-
NEG15900	6.35907e+06	5.67323e+06	1.67448e+07	1.54422e+07	3.82313e+06	1.62799e+07	1.45785e+07	1.55547e+07	1.56915e+07	1.81732e+07	9.60849e+06	1.60556e+07	0.740694	0.0472761	0.214055	1.92921					-	-	-	14.5237	142.019	-	-	-	-
NEG15932	603109	5.50865e+07	5.84938e+07	5.24083e+07	631986	780051	703177	485620	588977	526216	3.34447e+07	616808	-5.76081	0.0403622	0.193552	4.63831			2-Aminomucote	-6.30726	-	-	-	8.70838	156.029	-	-	-	-
NEG15983	1.44999e+07	1.51831e+07	2.01416e+07	1.25559e+07	1.38403e+07	3.56523e+07	4.15216e+07	3.26864e+07	3.8679e+07	3.42934e+07	1.52441e+07	3.65665e+07	1.26227	6.25727e-06	0.000555173	4.53933					-	-	-	435.038	585.332	-	-	-	-
NEG15984	1.48072e+06	1.38516e+06	1.65228e+06	3.57116e+06	722480	159049	177937	118174	114768	128533	1.76236e+06	139692	-3.65718	0.00953902	0.072238	1.13309					-	-	-	295.137	453.286	-	-	-	-
